# Supplementary material for: Crystal structure of 2-{[1-(2-methyl-5-nitro-1H-imidazol-1-yl)propan-2-yl­oxy]carbon­yl}benzoic acid
Source: Acta Crystallogr Sect E Struct Rep Online. 2014 Nov 5;70(Pt 12):o1237–8. doi: 10.1107/S1600536814023927 (PMC4257427; doi:10.1107/S1600536814023927)
Supplement: Supplementary file 1 [file e-70-o1237-sup1.cif]

##############################################################################
#                                                                            #
# This CIF contains the data in a paper accepted for publication in          #
# Acta Crystallographica Section E. It conforms to the requirements of       #
# Notes for Authors for Acta Crystallographica Section E, and has been       #
# peer reviewed under the auspices of the IUCr Commission on Journals.       #
#                                                                            #
# Full details of the Crystallographic Information File format               #
# are given in the paper "The Crystallographic Information File (CIF):       #
# a New Standard Archive File for Crystallography" by S. R. Hall, F. H.      #
# Allen and I. D. Brown [Acta Cryst. (1991), A47, 655-685].                  #
#                                                                            #
# The current version of the core CIF dictionary is obtainable from          #
# ftp://ftp.iucr.org/pub/cif_core.dic.                                       #
#                                                                            #
# Software is freely available for graphical display of the structure(s)     #
# in this CIF. For information consult the CIF software page                 #
# http://www.iucr.org/resources/cif/software.                                #
#                                                                            #
# This file may be used for bona fide research purposes within the           #
# scientific community so long as proper attribution is given to the journal # 
# article from which it was obtained.                                        #
#                                                                            #
##############################################################################
data_global
_audit_creation_method     'form.cif (version 2.0)'
_journal_data_validation_number     ?
_journal_date_recd_electronic     2014-10-23
_journal_date_accepted     2014-10-30
_journal_name_full     'Acta Crystallographica, Section E'
_journal_year     2014
_journal_volume     70
_journal_issue     12
_journal_page_first     o1237
_journal_page_last     o1238
_journal_paper_category     HO
_journal_paper_doi     10.1107/S1600536814023927
_journal_coeditor_code     RZ5138
_publ_contact_author_name     'Humera, Naz'
_publ_contact_author_address
;
      Atta-ur-Rahman Institute for Natural Product Discovery,
      Universiti Teknologi MARA (UiTM), Puncak Alam Campus,
      42300 Bandar Puncak Alam,
      Selangor D. E. Malaysia
      Faculty of Pharmacy,
      Universiti Tecknologi MARA, Puncak Alam, 42300 Selangor, Malaysia
;
_publ_contact_author_email     'humera@salam.uitm.edu.my'
_publ_contact_author_fax     '+6-03 32584770'
_publ_contact_author_phone     '+6-03 32584615'
_publ_section_title
;\
Crystal structure of
2-{[1-(2-methyl-5-nitro-1<i>H</i>-imidazol-1-yl)propan-2-yloxy]carbonyl}\
benzoic acid
;
loop_
    _publ_author_name
    _publ_author_footnote
    _publ_author_address
    'Hafiz Abdullah Shahid' ?
;     Department of Chemistry, Faculty of Science,
      Federal Urdu University of Arts, Science and Technology
      Gulshan-e-Iqbal, Karachi 75300, Pakistan
;
    'Sajid Jahangir' ?
;     Department of Chemistry, Faculty of Science,
      Federal Urdu University of Arts, Science and Technology
      Gulshan-e-Iqbal, Karachi 75300, Pakistan
;
    'Syed Adnan Ali Shah' ?
;     Atta-ur-Rahman Institute for Natural Product Discovery,
     Universiti Teknologi MARA (UiTM), Puncak Alam Campus,
     42300 Bandar Puncak Alam,
     Selangor D. E.
     Malaysia
     Faculty of Pharmacy,
     Universiti Tecknologi MARA, Puncak Alam,
     42300 Selangor, Malaysia
;
    'Hamizah Mohd Zaki' ?
;     Atta-ur-Rahman Institute for Natural Product Discovery,
     Universiti Teknologi MARA (UiTM), Puncak Alam Campus,
     42300 Bandar Puncak Alam,
     Selangor D. E.
     Malaysia
     Faculty of Applied Sciences
     Universiti Teknologi MARA (UiTM),
     40450 Shah Alam
     Malaysia
;
    'Humera Naz' ?
;      Atta-ur-Rahman Institute for Natural Product Discovery,
      Universiti Teknologi MARA (UiTM), Puncak Alam Campus,
      42300 Bandar Puncak Alam,
      Selangor D. E.
      Malaysia
      Faculty of Pharmacy,
      Universiti Tecknologi MARA, Puncak Alam,
      42300 Selangor, Malaysia
;
data_I
_database_code_depnum_ccdc_archive 'CCDC 1031694'
_audit_creation_method     SHELXL-2013
_chemical_name_systematic
;
2-{[1-(2-Methyl-5-nitro-1<i>H</i>-imidazol-1-yl)propan-2-yloxy]carbonyl}benzoic
acid
;
_chemical_name_common     ?
_chemical_formula_moiety     'C15 H15 N3 O6'
_chemical_formula_sum     'C15 H15 N3 O6'
_chemical_formula_iupac     'C15 H15 N3 O6'
_chemical_formula_weight     333.30
_chemical_melting_point_gt     461
_chemical_melting_point_lt     463
_space_group_crystal_system     monoclinic
_space_group_name_H-M_alt     'P 21/c'
_space_group_name_Hall     '-P 2ybc'
loop_
    _space_group_symop_operation_xyz
    'x, y, z'
    '-x, y+1/2, -z+1/2'
    '-x, -y, -z'
    'x, -y-1/2, z-1/2'
_cell_length_a     11.189(3)
_cell_length_b     6.9489(17)
_cell_length_c     19.979(5)
_cell_angle_alpha     90
_cell_angle_beta     98.056(10)
_cell_angle_gamma     90
_cell_volume     1538.0(6)
_cell_formula_units_Z     4
_cell_measurement_reflns_used     9799
_cell_measurement_theta_min     3.11
_cell_measurement_theta_max     28.27
_cell_measurement_temperature     296(2)
_exptl_crystal_description     block
_exptl_crystal_colour     colourless
_exptl_crystal_size_max     0.500
_exptl_crystal_size_mid     0.500
_exptl_crystal_size_min     0.380
_exptl_crystal_density_diffrn     1.439
_exptl_crystal_density_meas     ?
_exptl_crystal_density_method     'not measured'
_exptl_crystal_F_000     696
_exptl_absorpt_coefficient_mu     0.113
_exptl_absorpt_correction_type     multi-scan
_exptl_absorpt_process_details
;
(SADABS; Bruker, 2000)
;
_exptl_absorpt_correction_T_min     0.946
_exptl_absorpt_correction_T_max     0.958
_exptl_special_details     ?
_diffrn_ambient_temperature     296(2)
_diffrn_radiation_type     MoK\a
_diffrn_radiation_wavelength     0.71073
_diffrn_radiation_source     'fine-focus sealed tube'
_diffrn_radiation_monochromator     graphite
_diffrn_measurement_device_type
;
Bruker SMART APEX CCD area-detector
;
_diffrn_measurement_method     '\f and \w scans'
_diffrn_detector_area_resol_mean     ?
_diffrn_reflns_number     20047
_diffrn_reflns_av_R_equivalents     0.0819
_diffrn_reflns_theta_min     3.107
_diffrn_reflns_theta_max     25.496
_diffrn_reflns_theta_full     25.24
_diffrn_measured_fraction_theta_max     0.999
_diffrn_measured_fraction_theta_full     0.998
_diffrn_reflns_limit_h_min     -13
_diffrn_reflns_limit_h_max     13
_diffrn_reflns_limit_k_min     -8
_diffrn_reflns_limit_k_max     8
_diffrn_reflns_limit_l_min     -24
_diffrn_reflns_limit_l_max     24
_diffrn_standards_number     0
_diffrn_standards_interval_count     0
_diffrn_standards_interval_time     0
_diffrn_standards_decay_%     0
_refine_special_details
;
Refinement on <i>F</i>^2^ for ALL reflections except those flagged by the user
for potential systematic errors. Weighted <i>R</i>-factors <i>wR</i> and all
goodnesses of fit <i>S</i> are based on <i>F</i>^2^, conventional
<i>R</i>-factors <i>R</i> are based on <i>F</i>, with <i>F</i> set to zero for
negative <i>F</i>^2^. The observed criterion of <i>F</i>^2^ > \s(<i>F</i>^2^)
is used only for calculating -<i>R</i>-factor-obs <i>etc</i>. and is not
relevant to the choice of reflections for refinement. <i>R</i>-factors based
on <i>F</i>^2^ are statistically about twice as large as those based on
<i>F</i>, and <i>R</i>-factors based on ALL data will be even larger.
;
_reflns_number_total     2865
_reflns_number_gt     2515
_reflns_threshold_expression     I>2\s(I)
_refine_ls_structure_factor_coef     Fsqd
_refine_ls_matrix_type     full
_refine_ls_R_factor_all     0.0529
_refine_ls_R_factor_gt     0.0466
_refine_ls_wR_factor_gt     0.1119
_refine_ls_wR_factor_ref     0.1193
_refine_ls_goodness_of_fit_ref     1.069
_refine_ls_restrained_S_all     1.069
_refine_ls_number_reflns     2865
_refine_ls_number_parameters     222
_refine_ls_number_restraints     0
_refine_ls_hydrogen_treatment     mixed
_refine_ls_weighting_scheme     calc
_refine_ls_weighting_details
              'w=1/[\s^2^(Fo^2^)+(0.0414P)^2^+0.8462P] where P=(Fo^2^+2Fc^2^)/3'
_atom_sites_solution_hydrogens     mixed
_atom_sites_solution_primary     direct
_atom_sites_solution_secondary     difmap
_refine_ls_shift/su_max     0.000
_refine_ls_shift/su_mean     0.000
_refine_diff_density_max     0.307
_refine_diff_density_min     -0.219
_refine_ls_extinction_method
;
SHELXL2013 (Sheldrick, 2008)
;
_refine_ls_extinction_coef     0.0086(17)
_refine_ls_extinction_expression
                                  'Fc^*^=kFc[1+0.001xFc^2^\l^3^/sin(2\q)]^-1/4^'
loop_
    _atom_type_symbol
    _atom_type_description
    _atom_type_scat_dispersion_real
    _atom_type_scat_dispersion_imag
    _atom_type_scat_source
    'C' 'C' 0.0033 0.0016
                         'International Tables Vol C Tables 4.2.6.8 and 6.1.1.4'
    'H' 'H' 0.0000 0.0000
                         'International Tables Vol C Tables 4.2.6.8 and 6.1.1.4'
    'N' 'N' 0.0061 0.0033
                         'International Tables Vol C Tables 4.2.6.8 and 6.1.1.4'
    'O' 'O' 0.0106 0.0060
                         'International Tables Vol C Tables 4.2.6.8 and 6.1.1.4'
_computing_data_collection
;
SMART (Bruker, 2000)
;
_computing_cell_refinement
;
SAINT (Bruker, 2000)
;
_computing_data_reduction
;
SAINT (Bruker, 2000)
;
_computing_structure_solution
;
SHELXTL (Sheldrick 2008)
;
_computing_structure_refinement
;
SHELXL2013 (Sheldrick, 2008)
;
_computing_molecular_graphics
;
SHELXTL (Sheldrick, 2008)
;
_computing_publication_material
;
SHELXTL (Sheldrick, 2008), PARST (Nardelli, 1995) and PLATON
(Spek, 2009)
;
loop_
    _atom_site_type_symbol
    _atom_site_label
    _atom_site_fract_x
    _atom_site_fract_y
    _atom_site_fract_z
    _atom_site_U_iso_or_equiv
    _atom_site_adp_type
    _atom_site_calc_flag
    _atom_site_occupancy
    _atom_site_symmetry_multiplicity
    _atom_site_disorder_assembly
    _atom_site_disorder_group
    O O1 0.06727(13) 0.4222(2) 0.34680(7) 0.0516(4) Uani d 1 1 . .
    O O2 0.23305(12) 0.4311(2) 0.29641(7) 0.0545(4) Uani d 1 1 . .
    O O3 0.28516(14) 0.5351(2) 0.15189(11) 0.0768(6) Uani d 1 1 . .
    O O4 0.26149(10) 0.22096(17) 0.17394(6) 0.0375(3) Uani d 1 1 . .
    O O5 0.58254(14) 0.2723(3) 0.08232(9) 0.0720(5) Uani d 1 1 . .
    O O6 0.57286(14) 0.3388(2) -0.02413(9) 0.0636(5) Uani d 1 1 . .
    N N1 0.23187(14) 0.1045(2) -0.03904(8) 0.0441(4) Uani d 1 1 . .
    N N2 0.35718(12) 0.0837(2) 0.05685(7) 0.0329(3) Uani d 1 1 . .
    N N3 0.52989(14) 0.2715(2) 0.02452(9) 0.0469(4) Uani d 1 1 . .
    C C1 0.12441(16) 0.4255(3) 0.29324(9) 0.0382(4) Uani d 1 1 . .
    C C2 0.04179(15) 0.4222(2) 0.22764(9) 0.0346(4) Uani d 1 1 . .
    C C3 -0.08314(16) 0.4269(3) 0.22600(10) 0.0429(4) Uani d 1 1 . .
    H H3A -0.1161 0.4322 0.2662 0.051 Uiso calc 1 1 . .
    C C4 -0.15808(17) 0.4237(3) 0.16484(11) 0.0501(5) Uani d 1 1 . .
    H H4A -0.2414 0.4246 0.1640 0.060 Uiso calc 1 1 . .
    C C5 -0.10993(18) 0.4191(3) 0.10507(10) 0.0514(5) Uani d 1 1 . .
    H H5A -0.1608 0.4188 0.0640 0.062 Uiso calc 1 1 . .
    C C6 0.01374(17) 0.4148(3) 0.10593(10) 0.0447(5) Uani d 1 1 . .
    H H6A 0.0458 0.4120 0.0654 0.054 Uiso calc 1 1 . .
    C C7 0.09033(15) 0.4146(2) 0.16701(9) 0.0349(4) Uani d 1 1 . .
    C C8 0.22351(16) 0.4028(3) 0.16476(9) 0.0386(4) Uani d 1 1 . .
    C C9 0.39058(15) 0.1846(3) 0.17704(9) 0.0382(4) Uani d 1 1 . .
    H H9A 0.4320 0.3015 0.1653 0.046 Uiso calc 1 1 . .
    C C10 0.40426(15) 0.0266(3) 0.12629(8) 0.0356(4) Uani d 1 1 . .
    H H10A 0.4890 -0.0063 0.1286 0.043 Uiso calc 1 1 . .
    H H10B 0.3616 -0.0872 0.1382 0.043 Uiso calc 1 1 . .
    C C11 0.24736(15) 0.0342(3) 0.02342(9) 0.0353(4) Uani d 1 1 . .
    C C12 0.33437(17) 0.2007(3) -0.04698(9) 0.0447(5) Uani d 1 1 . .
    H H12A 0.3487 0.2640 -0.0861 0.054 Uiso calc 1 1 . .
    C C13 0.41269(15) 0.1901(3) 0.01123(9) 0.0364(4) Uani d 1 1 . .
    C C14 0.4392(2) 0.1213(4) 0.24794(10) 0.0598(6) Uani d 1 1 . .
    H H14A 0.4299 0.2239 0.2790 0.090 Uiso calc 1 1 . .
    H H14B 0.5231 0.0895 0.2502 0.090 Uiso calc 1 1 . .
    H H14C 0.3953 0.0104 0.2597 0.090 Uiso calc 1 1 . .
    C C15 0.15837(17) -0.0872(3) 0.05232(10) 0.0472(5) Uani d 1 1 . .
    H H15A 0.0877 -0.1030 0.0195 0.071 Uiso calc 1 1 . .
    H H15B 0.1366 -0.0263 0.0920 0.071 Uiso calc 1 1 . .
    H H15C 0.1932 -0.2110 0.0641 0.071 Uiso calc 1 1 . .
    H H1D 0.122(3) 0.417(4) 0.3880(16) 0.086(9) Uiso d 1 1 . .
loop_
    _atom_site_aniso_label
    _atom_site_aniso_U_11
    _atom_site_aniso_U_22
    _atom_site_aniso_U_33
    _atom_site_aniso_U_12
    _atom_site_aniso_U_13
    _atom_site_aniso_U_23
    O1 0.0439(7) 0.0761(10) 0.0338(7) 0.0032(7) 0.0023(6) -0.0029(7)
    O2 0.0375(8) 0.0856(11) 0.0385(7) 0.0068(7) -0.0017(5) -0.0163(7)
    O3 0.0471(9) 0.0618(10) 0.1214(16) 0.0013(8) 0.0111(9) 0.0439(10)
    O4 0.0314(6) 0.0397(7) 0.0410(7) 0.0046(5) 0.0036(5) -0.0054(5)
    O5 0.0431(8) 0.0934(13) 0.0748(11) -0.0162(8) -0.0079(8) 0.0043(10)
    O6 0.0605(9) 0.0540(9) 0.0847(12) -0.0030(7) 0.0398(9) -0.0002(8)
    N1 0.0427(9) 0.0556(10) 0.0325(8) 0.0053(7) 0.0001(6) 0.0022(7)
    N2 0.0314(7) 0.0358(7) 0.0310(7) 0.0046(6) 0.0019(5) -0.0011(6)
    N3 0.0384(9) 0.0403(9) 0.0641(11) 0.0026(7) 0.0148(8) -0.0033(8)
    C1 0.0386(10) 0.0386(9) 0.0361(9) 0.0061(7) 0.0011(7) -0.0065(7)
    C2 0.0361(9) 0.0308(8) 0.0354(9) 0.0042(7) -0.0001(7) -0.0030(7)
    C3 0.0366(9) 0.0469(11) 0.0448(10) 0.0057(8) 0.0047(8) -0.0063(8)
    C4 0.0311(9) 0.0573(12) 0.0591(12) 0.0067(9) -0.0037(8) -0.0077(10)
    C5 0.0462(11) 0.0580(12) 0.0445(11) 0.0091(9) -0.0133(8) -0.0067(9)
    C6 0.0462(11) 0.0503(11) 0.0356(9) 0.0089(9) -0.0011(8) -0.0017(8)
    C7 0.0356(9) 0.0305(8) 0.0368(9) 0.0043(7) -0.0014(7) -0.0005(7)
    C8 0.0390(10) 0.0418(10) 0.0338(9) 0.0023(8) 0.0013(7) 0.0070(7)
    C9 0.0296(9) 0.0463(10) 0.0367(9) 0.0053(7) -0.0021(7) -0.0069(8)
    C10 0.0334(9) 0.0404(9) 0.0312(9) 0.0086(7) -0.0021(7) 0.0013(7)
    C11 0.0323(8) 0.0395(9) 0.0331(9) 0.0058(7) 0.0007(7) -0.0038(7)
    C12 0.0480(11) 0.0508(11) 0.0365(10) 0.0058(9) 0.0102(8) 0.0077(8)
    C13 0.0343(9) 0.0355(9) 0.0404(9) 0.0035(7) 0.0093(7) -0.0001(7)
    C14 0.0537(12) 0.0858(17) 0.0354(10) 0.0165(12) -0.0089(9) -0.0103(10)
    C15 0.0399(10) 0.0554(12) 0.0451(10) -0.0058(9) 0.0013(8) 0.0002(9)
_geom_special_details
;
All e.s.d.'s (except the e.s.d. in the dihedral angle between two l.s. planes)
are estimated using the full covariance matrix. The cell e.s.d.'s are taken
into account individually in the estimation of e.s.d.'s in distances, angles
and torsion angles; correlations between e.s.d.'s in cell parameters are only
used when they are defined by crystal symmetry. An approximate (isotropic)
treatment of cell e.s.d.'s is used for estimating e.s.d.'s involving l.s.
planes.
;
loop_
    _geom_bond_atom_site_label_1
    _geom_bond_atom_site_label_2
    _geom_bond_site_symmetry_2
    _geom_bond_distance
    _geom_bond_publ_flag
    O1 C1 . 1.321(2) ?
    O1 H1D . 0.96(3) ?
    O2 C1 . 1.209(2) ?
    O3 C8 . 1.199(2) ?
    O4 C8 . 1.337(2) ?
    O4 C9 . 1.459(2) ?
    O5 N3 . 1.221(2) ?
    O6 N3 . 1.235(2) ?
    N1 C11 . 1.329(2) ?
    N1 C12 . 1.356(3) ?
    N2 C11 . 1.358(2) ?
    N2 C13 . 1.386(2) ?
    N2 C10 . 1.468(2) ?
    N3 C13 . 1.418(2) ?
    C1 C2 . 1.494(2) ?
    C2 C3 . 1.394(2) ?
    C2 C7 . 1.396(3) ?
    C3 C4 . 1.382(3) ?
    C3 H3A . 0.9300 ?
    C4 C5 . 1.377(3) ?
    C4 H4A . 0.9300 ?
    C5 C6 . 1.382(3) ?
    C5 H5A . 0.9300 ?
    C6 C7 . 1.389(2) ?
    C6 H6A . 0.9300 ?
    C7 C8 . 1.499(2) ?
    C9 C14 . 1.510(3) ?
    C9 C10 . 1.517(2) ?
    C9 H9A . 0.9800 ?
    C10 H10A . 0.9700 ?
    C10 H10B . 0.9700 ?
    C11 C15 . 1.482(3) ?
    C12 C13 . 1.356(3) ?
    C12 H12A . 0.9300 ?
    C14 H14A . 0.9600 ?
    C14 H14B . 0.9600 ?
    C14 H14C . 0.9600 ?
    C15 H15A . 0.9600 ?
    C15 H15B . 0.9600 ?
    C15 H15C . 0.9600 ?
loop_
    _geom_angle_atom_site_label_1
    _geom_angle_atom_site_label_2
    _geom_angle_atom_site_label_3
    _geom_angle_site_symmetry_1
    _geom_angle_site_symmetry_3
    _geom_angle
    _geom_angle_publ_flag
    C1 O1 H1D . . 111.9(17) ?
    C8 O4 C9 . . 117.58(14) ?
    C11 N1 C12 . . 106.87(15) ?
    C11 N2 C13 . . 105.64(14) ?
    C11 N2 C10 . . 125.19(15) ?
    C13 N2 C10 . . 129.14(14) ?
    O5 N3 O6 . . 123.59(18) ?
    O5 N3 C13 . . 119.33(17) ?
    O6 N3 C13 . . 117.08(18) ?
    O2 C1 O1 . . 123.72(16) ?
    O2 C1 C2 . . 122.70(16) ?
    O1 C1 C2 . . 113.58(15) ?
    C3 C2 C7 . . 119.43(16) ?
    C3 C2 C1 . . 121.00(16) ?
    C7 C2 C1 . . 119.57(15) ?
    C4 C3 C2 . . 120.16(18) ?
    C4 C3 H3A . . 119.9 ?
    C2 C3 H3A . . 119.9 ?
    C5 C4 C3 . . 120.29(18) ?
    C5 C4 H4A . . 119.9 ?
    C3 C4 H4A . . 119.9 ?
    C4 C5 C6 . . 120.17(18) ?
    C4 C5 H5A . . 119.9 ?
    C6 C5 H5A . . 119.9 ?
    C5 C6 C7 . . 120.27(18) ?
    C5 C6 H6A . . 119.9 ?
    C7 C6 H6A . . 119.9 ?
    C6 C7 C2 . . 119.67(16) ?
    C6 C7 C8 . . 117.84(16) ?
    C2 C7 C8 . . 122.49(15) ?
    O3 C8 O4 . . 124.94(17) ?
    O3 C8 C7 . . 124.65(17) ?
    O4 C8 C7 . . 110.22(15) ?
    O4 C9 C14 . . 108.32(15) ?
    O4 C9 C10 . . 106.80(13) ?
    C14 C9 C10 . . 111.08(16) ?
    O4 C9 H9A . . 110.2 ?
    C14 C9 H9A . . 110.2 ?
    C10 C9 H9A . . 110.2 ?
    N2 C10 C9 . . 112.30(14) ?
    N2 C10 H10A . . 109.1 ?
    C9 C10 H10A . . 109.1 ?
    N2 C10 H10B . . 109.1 ?
    C9 C10 H10B . . 109.1 ?
    H10A C10 H10B . . 107.9 ?
    N1 C11 N2 . . 111.01(16) ?
    N1 C11 C15 . . 124.67(16) ?
    N2 C11 C15 . . 124.30(16) ?
    N1 C12 C13 . . 109.17(16) ?
    N1 C12 H12A . . 125.4 ?
    C13 C12 H12A . . 125.4 ?
    C12 C13 N2 . . 107.31(15) ?
    C12 C13 N3 . . 127.45(17) ?
    N2 C13 N3 . . 125.24(16) ?
    C9 C14 H14A . . 109.5 ?
    C9 C14 H14B . . 109.5 ?
    H14A C14 H14B . . 109.5 ?
    C9 C14 H14C . . 109.5 ?
    H14A C14 H14C . . 109.5 ?
    H14B C14 H14C . . 109.5 ?
    C11 C15 H15A . . 109.5 ?
    C11 C15 H15B . . 109.5 ?
    H15A C15 H15B . . 109.5 ?
    C11 C15 H15C . . 109.5 ?
    H15A C15 H15C . . 109.5 ?
    H15B C15 H15C . . 109.5 ?
loop_
    _geom_torsion_atom_site_label_1
    _geom_torsion_atom_site_label_2
    _geom_torsion_atom_site_label_3
    _geom_torsion_atom_site_label_4
    _geom_torsion_site_symmetry_1
    _geom_torsion_site_symmetry_2
    _geom_torsion_site_symmetry_3
    _geom_torsion_site_symmetry_4
    _geom_torsion
    _geom_torsion_publ_flag
    O2 C1 C2 C3 . . . . -176.28(18) ?
    O1 C1 C2 C3 . . . . 3.6(2) ?
    O2 C1 C2 C7 . . . . 3.6(3) ?
    O1 C1 C2 C7 . . . . -176.53(16) ?
    C7 C2 C3 C4 . . . . 0.1(3) ?
    C1 C2 C3 C4 . . . . -179.99(17) ?
    C2 C3 C4 C5 . . . . -1.1(3) ?
    C3 C4 C5 C6 . . . . 0.9(3) ?
    C4 C5 C6 C7 . . . . 0.2(3) ?
    C5 C6 C7 C2 . . . . -1.1(3) ?
    C5 C6 C7 C8 . . . . 177.87(18) ?
    C3 C2 C7 C6 . . . . 1.0(3) ?
    C1 C2 C7 C6 . . . . -178.91(16) ?
    C3 C2 C7 C8 . . . . -177.98(16) ?
    C1 C2 C7 C8 . . . . 2.1(3) ?
    C9 O4 C8 O3 . . . . 8.2(3) ?
    C9 O4 C8 C7 . . . . -176.63(13) ?
    C6 C7 C8 O3 . . . . 77.9(3) ?
    C2 C7 C8 O3 . . . . -103.1(2) ?
    C6 C7 C8 O4 . . . . -97.27(19) ?
    C2 C7 C8 O4 . . . . 81.7(2) ?
    C8 O4 C9 C14 . . . . 112.64(19) ?
    C8 O4 C9 C10 . . . . -127.65(16) ?
    C11 N2 C10 C9 . . . . -99.49(19) ?
    C13 N2 C10 C9 . . . . 82.8(2) ?
    O4 C9 C10 N2 . . . . 61.80(19) ?
    C14 C9 C10 N2 . . . . 179.71(16) ?
    C12 N1 C11 N2 . . . . 0.6(2) ?
    C12 N1 C11 C15 . . . . -177.69(17) ?
    C13 N2 C11 N1 . . . . -0.60(19) ?
    C10 N2 C11 N1 . . . . -178.73(15) ?
    C13 N2 C11 C15 . . . . 177.73(17) ?
    C10 N2 C11 C15 . . . . -0.4(3) ?
    C11 N1 C12 C13 . . . . -0.4(2) ?
    N1 C12 C13 N2 . . . . 0.0(2) ?
    N1 C12 C13 N3 . . . . -179.84(17) ?
    C11 N2 C13 C12 . . . . 0.33(19) ?
    C10 N2 C13 C12 . . . . 178.35(16) ?
    C11 N2 C13 N3 . . . . -179.79(16) ?
    C10 N2 C13 N3 . . . . -1.8(3) ?
    O5 N3 C13 C12 . . . . 169.8(2) ?
    O6 N3 C13 C12 . . . . -10.0(3) ?
    O5 N3 C13 N2 . . . . -10.1(3) ?
    O6 N3 C13 N2 . . . . 170.11(16) ?
loop_
    _geom_hbond_atom_site_label_D
    _geom_hbond_atom_site_label_H
    _geom_hbond_atom_site_label_A
    _geom_hbond_site_symmetry_A
    _geom_hbond_distance_DH
    _geom_hbond_distance_HA
    _geom_hbond_distance_DA
    _geom_hbond_angle_DHA
    C9 H9A O5 . 0.98 2.53 3.115(3) 118
    O1 H1D N1 4_566 0.96(3) 1.78(3) 2.730(2) 175(3)
_shelx_hkl_file
;
   0   0  -3    0.02    0.02
   0   0  -4   54.15    0.29
   0   0   4   58.31    0.28
   0   0   5   -0.12    0.05
   0   0  -6  695.18    2.76
   0   0   6  547.37    2.13
   0   0   6  496.94    1.38
   0   0   6  689.70    2.79
   0   0  -7   -0.01    0.07
   0   0   7    0.12    0.05
   0   0   7    0.14    0.07
   0   0  -8  127.41    0.60
   0   0   8   98.78    0.44
   0   0   8   91.19    0.37
   0   0   8  120.78    0.58
   0   0  -9   -0.01    0.08
   0   0   9    0.13    0.05
   0   0   9   -0.05    0.07
   0   0 -10  295.71    1.01
   0   0  10  224.41    0.74
   0   0  10  214.95    0.71
   0   0  10  210.40    0.63
   0   0  10  293.01    1.00
   0   0 -11   -0.24    0.09
   0   0  11   -0.11    0.07
   0   0  11   -0.15    0.07
   0   0  11    0.04    0.06
   0   0  11   -0.15    0.07
   0   0 -12    9.17    0.25
   0   0  12    7.52    0.19
   0   0  12    6.60    0.18
   0   0  12    6.59    0.15
   0   0  12    8.57    0.23
   0   0 -13   -0.17    0.10
   0   0  13   -0.03    0.10
   0   0  13   -0.07    0.08
   0   0  13   -0.11    0.08
   0   0  13   -0.19    0.09
   0   0 -14   92.58    0.71
   0   0  14   71.66    0.52
   0   0  14   66.55    0.49
   0   0  14   65.32    0.43
   0   0  14   84.22    0.66
   0   0 -15    0.23    0.14
   0   0  15    0.18    0.12
   0   0  15    0.22    0.11
   0   0  15   -0.02    0.10
   0   0  15   -0.04    0.11
   0   0 -16   68.33    0.67
   0   0  16   55.82    0.51
   0   0  16   50.79    0.48
   0   0  16   50.41    0.42
   0   0  16   62.76    0.63
   0   0 -17    0.53    0.19
   0   0  17    0.08    0.16
   0   0  17    0.69    0.25
   0   0  17    0.37    0.14
   0   0  17    0.20    0.14
   0   0 -18   51.01    0.65
   0   0  18   41.40    0.51
   0   0  18   37.76    0.47
   0   0  18   37.53    0.41
   0   0  18   47.78    0.61
   0   0 -19   -0.35    0.19
   0   0  19   -0.26    0.16
   0   0  19    0.19    0.15
   0   0  19   -0.17    0.15
   0   0  19   -0.16    0.14
   0   0 -20    0.23    0.18
   0   0  20   -0.05    0.17
   0   0  20    0.61    0.17
   0   0  20   -0.14    0.17
   0   0  20   -0.23    0.15
   0   0 -21   -0.02    0.17
   0   0  21   -0.05    0.18
   0   0  21    0.40    0.20
   0   0  21   -0.11    0.18
   0   0  21   -0.18    0.17
   0   0 -22    8.32    0.37
   0   0  22    5.81    0.35
   0   0  22    5.99    0.40
   0   0  22    5.91    0.31
   0   0 -23    0.43    0.19
   0   0  23   -0.38    0.23
   0   0  23    0.17    0.25
   0   0 -24    5.25    0.38
   0   0  24    3.02    0.30
   0   0  24    2.91    0.34
   0   0 -25    0.37    0.22
   0   0  25    0.25    0.35
   0   0 -26    9.21    0.48
   0   0  26    3.09    0.37
   0   1   0    0.04    0.01
   0   1   0    0.00    0.01
   0   1   1  209.51    0.99
   0  -1   2  540.38    1.67
   0   1   2  673.07    2.28
   0  -1  -3  512.42    1.79
   0  -1   3  379.19    1.17
   0  -1   3  476.81    1.83
   0   1   3  436.15    1.82
   0   1   3  562.30    2.17
   0  -1  -4  167.12    0.53
   0  -1   4  129.84    0.44
   0  -1   4  156.46    0.49
   0   1  -4  169.31    0.51
   0   1   4  147.73    0.50
   0   1   4  182.13    0.56
   0  -1  -5  120.12    0.49
   0  -1   5   74.20    0.18
   0  -1   5  101.82    0.36
   0  -1   5   96.70    0.41
   0  -1   5  113.37    0.46
   0   1  -5  120.65    0.47
   0   1   5   99.12    0.44
   0   1   5  131.79    0.51
   0  -1  -6   45.86    0.34
   0  -1   6   36.51    0.16
   0  -1   6   36.65    0.16
   0  -1   6   33.51    0.26
   0  -1   6   43.58    0.32
   0   1  -6   43.64    0.32
   0   1   6   36.57    0.30
   0   1   6   44.60    0.33
   0  -1  -7   80.53    0.47
   0  -1   7   64.58    0.25
   0  -1   7   62.32    0.24
   0  -1   7   58.46    0.35
   0  -1   7   76.58    0.44
   0   1  -7   87.54    0.47
   0   1   7   63.81    0.40
   0   1   7   82.85    0.47
   0  -1  -8    7.33    0.19
   0  -1   8    6.04    0.10
   0  -1   8    5.35    0.14
   0  -1   8    7.32    0.18
   0   1  -8    7.08    0.18
   0   1   8    5.36    0.16
   0   1   8    7.21    0.19
   0  -1  -9   39.35    0.38
   0  -1   9   31.22    0.22
   0  -1   9   31.55    0.22
   0  -1   9   29.72    0.29
   0  -1   9   38.24    0.36
   0   1  -9   41.34    0.38
   0   1   9   31.60    0.33
   0   1   9   41.44    0.39
   0  -1 -10  190.02    0.85
   0  -1  10  149.67    0.49
   0  -1  10  141.04    0.47
   0  -1  10  138.51    0.61
   0  -1  10  166.77    0.76
   0   1 -10  195.30    0.83
   0   1  10  148.71    0.69
   0   1  10  145.99    0.48
   0   1  10  184.76    0.83
   0  -1 -11  124.42    0.72
   0  -1  11  101.53    0.44
   0  -1  11   91.79    0.41
   0  -1  11   90.32    0.52
   0  -1  11  112.35    0.66
   0   1 -11  125.85    0.71
   0   1  11   99.27    0.60
   0   1  11   87.86    0.33
   0   1  11  125.67    0.72
   0  -1 -12   44.80    0.47
   0  -1  12   35.50    0.29
   0  -1  12   33.11    0.27
   0  -1  12   31.70    0.33
   0  -1  12   40.63    0.45
   0   1 -12   44.33    0.46
   0   1  12   35.83    0.39
   0   1  12   30.60    0.22
   0   1  12   43.20    0.47
   0  -1 -13  165.04    0.91
   0  -1  13  124.73    0.55
   0  -1  13  120.12    0.53
   0  -1  13  114.99    0.63
   0  -1  13  138.46    0.80
   0   1 -13  160.52    0.87
   0   1  13  127.13    0.73
   0   1  13  112.80    0.67
   0   1  13  114.85    0.42
   0   1  13  161.55    0.88
   0  -1 -14  162.11    0.94
   0  -1  14  131.77    0.59
   0  -1  14  121.75    0.56
   0  -1  14  118.10    0.66
   0  -1  14  139.00    0.84
   0   1 -14  166.10    0.94
   0   1  14  130.65    0.77
   0   1  14  115.85    0.45
   0   1  14  155.08    0.90
   0  -1 -15  196.00    1.07
   0  -1  15  164.68    0.69
   0  -1  15  157.26    0.66
   0  -1  15  148.60    0.76
   0  -1  15  175.03    0.98
   0   1 -15  210.30    1.08
   0   1  15  161.77    0.87
   0   1  15  151.51    0.84
   0   1  15  147.32    0.53
   0   1  15  192.21    1.04
   0  -1 -16   29.49    0.49
   0  -1  16   22.68    0.32
   0  -1  16   21.69    0.30
   0  -1  16   20.30    0.35
   0  -1  16   25.56    0.44
   0   1 -16   31.25    0.50
   0   1  16   22.25    0.39
   0   1  16   21.54    0.38
   0   1  16   20.57    0.25
   0   1  16   27.79    0.46
   0  -1 -17   20.97    0.47
   0  -1  17   18.06    0.32
   0  -1  17   15.98    0.30
   0  -1  17   14.87    0.38
   0  -1  17   18.82    0.42
   0   1 -17   23.07    0.48
   0   1  17   16.94    0.38
   0   1  17   15.08    0.35
   0   1  17   15.90    0.25
   0   1  17   20.89    0.44
   0  -1 -18   93.84    0.89
   0  -1  18   75.84    0.55
   0  -1  18   68.42    0.52
   0  -1  18   68.38    0.59
   0  -1  18   79.87    0.77
   0   1 -18   93.83    0.84
   0   1  18   73.85    0.69
   0   1  18   69.39    0.66
   0   1  18   69.10    0.43
   0   1  18   85.09    0.80
   0  -1 -19   -0.40    0.16
   0  -1  19   -0.25    0.14
   0  -1  19    0.10    0.13
   0  -1  19    0.28    0.17
   0  -1  19   -0.41    0.15
   0   1 -19   -0.38    0.20
   0   1  19   -0.29    0.18
   0   1  19    0.20    0.17
   0   1  19   -0.23    0.22
   0  -1 -20    9.48    0.37
   0  -1  20    8.25    0.29
   0  -1  20    7.86    0.29
   0  -1  20    7.57    0.31
   0  -1  20    6.83    0.36
   0   1 -20    9.38    0.39
   0   1  20    8.14    0.36
   0   1  20    7.61    0.35
   0   1  20    7.95    0.30
   0   1  20    7.92    0.32
   0  -1 -21    2.58    0.29
   0  -1  21    2.25    0.28
   0  -1  21    2.44    0.30
   0  -1  21    1.63    0.21
   0   1 -21    2.76    0.32
   0   1  21    2.06    0.24
   0   1  21    3.50    0.35
   0  -1 -22    1.73    0.22
   0  -1  22    1.18    0.20
   0  -1  22    1.27    0.21
   0  -1  22    1.48    0.24
   0   1 -22    1.54    0.23
   0   1  22    1.01    0.24
   0   1  22    1.56    0.26
   0  -1 -23    0.02    0.18
   0  -1  23   -0.24    0.20
   0  -1  23   -0.10    0.23
   0  -1  23   -0.11    0.23
   0   1 -23    0.02    0.20
   0   1  23   -0.71    0.24
   0   1  23    0.69    0.28
   0  -1 -24    7.13    0.38
   0  -1  24    0.63    0.22
   0  -1  24    4.70    0.39
   0   1 -24    5.53    0.40
   0   1  24    3.87    0.45
   0   1  24    6.14    0.56
   0  -1 -25    3.20    0.38
   0  -1  25   -0.20    0.28
   0  -1  25    1.17    0.30
   0   1 -25    1.48    0.26
   0   1  25    0.66    0.32
   0   1  25    1.12    0.43
   0  -2   0  480.08    1.56
   0   2   0  511.63    1.96
   0   2   0  500.77    2.00
   0  -2  -1  907.59    2.74
   0  -2   1  866.56    2.87
   0  -2   1  950.57    3.28
   0   2  -1  935.98    3.29
   0   2   1  954.68    3.23
   0  -2  -2  487.31    1.05
   0  -2   2  500.15    1.66
   0  -2   2  491.90    1.58
   0   2  -2  530.54    1.63
   0   2  -2  495.31    1.84
   0   2   2  527.31    2.22
   0   2   2  575.69    2.24
   0  -2  -3   43.42    0.23
   0  -2   3   42.84    0.31
   0  -2   3   42.22    0.30
   0   2  -3   49.16    0.19
   0   2  -3   45.13    0.32
   0   2   3   46.78    0.33
   0   2   3   53.54    0.36
   0  -2  -4  174.50    0.51
   0  -2  -4  167.60    0.64
   0  -2   4  150.46    0.60
   0  -2   4  152.70    0.57
   0   2  -4  168.55    0.50
   0   2  -4  162.87    0.60
   0   2   4  160.83    0.63
   0   2   4  183.46    0.66
   0  -2  -5   31.92    0.31
   0  -2   5   24.91    0.27
   0  -2   5   27.49    0.27
   0   2  -5   30.74    0.29
   0   2   5   29.40    0.30
   0   2   5   33.71    0.32
   0  -2  -6    8.39    0.19
   0  -2   6    7.07    0.16
   0  -2   6    7.56    0.17
   0   2  -6    8.71    0.20
   0   2   6    7.39    0.19
   0   2   6    8.80    0.20
   0  -2  -7    6.55    0.19
   0  -2   7    5.39    0.16
   0  -2   7    6.25    0.17
   0   2  -7    6.87    0.19
   0   2   7    5.85    0.19
   0   2   7    7.29    0.20
   0  -2  -8   68.44    0.50
   0  -2   8   51.95    0.41
   0  -2   8   60.07    0.44
   0   2  -8   67.39    0.47
   0   2   8   58.77    0.47
   0   2   8   71.71    0.52
   0  -2  -9   35.82    0.40
   0  -2   9   27.60    0.33
   0  -2   9   29.87    0.34
   0   2  -9   35.23    0.37
   0   2   9   29.03    0.36
   0   2   9   36.76    0.40
   0  -2 -10   45.97    0.46
   0  -2  10   41.81    0.16
   0  -2  10   43.65    0.16
   0  -2  10   34.22    0.37
   0  -2  10   40.35    0.41
   0   2 -10   46.03    0.44
   0   2  10   36.55    0.41
   0   2  10   43.50    0.47
   0  -2 -11    1.59    0.18
   0  -2  11    1.81    0.07
   0  -2  11    1.46    0.07
   0  -2  11    1.29    0.16
   0  -2  11    1.65    0.17
   0   2 -11    2.36    0.22
   0   2  11    1.20    0.14
   0   2  11    1.85    0.19
   0  -2 -12  100.82    0.72
   0  -2  12   84.51    0.34
   0  -2  12   88.58    0.30
   0  -2  12   74.24    0.56
   0  -2  12   87.70    0.67
   0   2 -12  100.80    0.69
   0   2  12   82.69    0.63
   0   2  12  107.29    0.73
   0  -2 -13   27.34    0.42
   0  -2  13   23.88    0.19
   0  -2  13   19.20    0.51
   0  -2  13   23.94    0.38
   0   2 -13   27.64    0.42
   0   2  13   22.20    0.37
   0   2  13   27.51    0.42
   0  -2 -14   29.70    0.46
   0  -2  14   25.45    0.21
   0  -2  14   23.81    0.20
   0  -2  14   21.17    0.35
   0  -2  14   24.90    0.41
   0   2 -14   30.05    0.45
   0   2  14   23.26    0.39
   0   2  14   28.84    0.45
   0  -2 -15   10.58    0.35
   0  -2  15   10.42    0.17
   0  -2  15    9.93    0.17
   0  -2  15    9.44    0.29
   0  -2  15    9.69    0.31
   0   2 -15   12.87    0.37
   0   2  15   10.31    0.32
   0   2  15    9.04    0.30
   0   2  15   10.50    0.34
   0  -2 -16    9.81    0.36
   0  -2  16    9.33    0.19
   0  -2  16    8.60    0.18
   0  -2  16    8.62    0.31
   0  -2  16    8.29    0.32
   0   2 -16   12.22    0.38
   0   2  16    9.61    0.34
   0   2  16    7.64    0.30
   0   2  16    9.28    0.33
   0  -2 -17  175.90    1.14
   0  -2  17  157.93    0.58
   0  -2  17  149.93    0.55
   0  -2  17  137.86    0.88
   0  -2  17  146.48    0.99
   0   2 -17  194.61    1.17
   0   2  17  151.97    0.99
   0   2  17  129.46    0.90
   0   2  17  173.80    1.11
   0  -2 -18    6.93    0.37
   0  -2  18    6.63    0.20
   0  -2  18    6.71    0.19
   0  -2  18    6.65    0.31
   0  -2  18    4.78    0.32
   0   2 -18    9.60    0.39
   0   2  18    6.64    0.33
   0   2  18    5.80    0.31
   0   2  18    7.23    0.32
   0  -2 -19    2.80    0.29
   0  -2  19    2.51    0.19
   0  -2  19    3.18    0.19
   0  -2  19    2.73    0.28
   0  -2  19    1.89    0.22
   0   2 -19    2.69    0.27
   0   2  19    2.50    0.30
   0   2  19    2.42    0.24
   0   2  19    2.93    0.25
   0  -2 -20    5.54    0.33
   0  -2  20    5.15    0.21
   0  -2  20    5.18    0.21
   0  -2  20    4.70    0.32
   0  -2  20    3.49    0.27
   0   2 -20    5.72    0.38
   0   2  20    3.63    0.47
   0   2  20    4.26    0.35
   0  -2 -21    0.86    0.19
   0  -2  21    0.77    0.14
   0  -2  21    1.07    0.14
   0  -2  21    0.69    0.23
   0   2 -21    1.53    0.25
   0   2  21    0.55    0.22
   0   2  21    0.70    0.22
   0  -2 -22   10.61    0.39
   0  -2  22    0.37    0.13
   0  -2  22    8.46    0.26
   0  -2  22    9.44    0.39
   0   2 -22   12.39    0.46
   0   2  22    8.47    0.42
   0   2  22   10.96    0.49
   0  -2 -23    2.16    0.23
   0  -2  23   -0.30    0.14
   0  -2  23    3.03    0.36
   0   2 -23    3.64    0.40
   0   2  23    2.17    0.31
   0  -2 -24    0.61    0.18
   0  -2  24    0.16    0.27
   0   2 -24    0.38    0.27
   0   2  24   -0.58    0.30
   0  -2 -25    2.86    0.33
   0  -2  25    1.51    0.32
   0   2 -25    1.55    0.30
   0   2  25    0.72    0.36
   0  -3   0    0.05    0.07
   0   3   0   -0.07    0.07
   0   3   0    0.09    0.08
   0  -3  -1    3.84    0.13
   0  -3   1    3.89    0.14
   0   3  -1    4.08    0.13
   0   3  -1    3.88    0.15
   0   3   1    4.13    0.16
   0   3   1    3.66    0.15
   0  -3  -2    2.27    0.11
   0  -3   2    2.30    0.13
   0  -3   2    5.87    0.16
   0   3  -2    2.80    0.12
   0   3  -2    2.66    0.14
   0   3   2    2.61    0.15
   0   3   2    2.77    0.15
   0  -3  -3   55.52    0.34
   0  -3   3   51.87    0.41
   0  -3   3   56.52    0.41
   0   3  -3   61.13    0.31
   0   3  -3   57.47    0.42
   0   3   3   57.33    0.43
   0   3   3   66.95    0.46
   0  -3  -4   19.16    0.20
   0  -3   4   18.88    0.27
   0  -3   4   18.68    0.26
   0   3  -4   18.72    0.26
   0   3   4   20.13    0.29
   0   3   4   22.49    0.30
   0  -3  -5   14.09    0.17
   0  -3   5   12.90    0.24
   0  -3   5   12.73    0.23
   0   3  -5   15.13    0.13
   0   3  -5   13.74    0.24
   0   3   5   14.07    0.26
   0   3   5   15.94    0.27
   0  -3  -6   88.78    0.58
   0  -3   6   80.63    0.55
   0  -3   6   81.71    0.52
   0   3  -6   93.79    0.22
   0   3  -6   79.80    0.21
   0   3  -6   89.41    0.56
   0   3   6   87.06    0.58
   0   3   6  101.72    0.62
   0  -3  -7    0.17    0.06
   0  -3  -7    0.26    0.09
   0  -3   7    0.17    0.09
   0  -3   7    0.38    0.09
   0   3  -7    0.29    0.11
   0   3   7   -0.02    0.10
   0   3   7    0.41    0.10
   0  -3  -8   79.83    0.60
   0  -3   8   62.51    0.52
   0  -3   8   68.12    0.52
   0   3  -8   77.10    0.56
   0   3   8   67.80    0.56
   0   3   8   81.22    0.76
   0  -3  -9   63.81    0.55
   0  -3   9   50.08    0.74
   0  -3   9   56.52    0.49
   0   3  -9   65.57    0.53
   0   3   9   56.04    0.53
   0   3   9   71.03    0.58
   0  -3 -10    5.40    0.23
   0  -3  10    4.89    0.21
   0  -3  10    4.33    0.33
   0   3 -10    5.74    0.26
   0   3  10    5.00    0.25
   0   3  10    5.52    0.25
   0  -3 -11    2.75    0.22
   0  -3  11    3.01    0.20
   0  -3  11    3.06    0.21
   0   3 -11    4.32    0.26
   0   3  11    2.60    0.22
   0   3  11    3.95    0.24
   0  -3 -12   15.41    0.35
   0  -3  12   12.58    0.32
   0  -3  12   13.72    0.31
   0   3 -12   16.59    0.35
   0   3  12   13.90    0.34
   0   3  12   16.84    0.36
   0  -3 -13    2.15    0.23
   0  -3  13    1.96    0.21
   0  -3  13    1.81    0.21
   0   3 -13    2.64    0.25
   0   3  13    2.03    0.24
   0   3  13    2.52    0.25
   0  -3 -14    7.85    0.31
   0  -3  14    6.74    0.28
   0  -3  14    6.84    0.28
   0   3 -14    9.43    0.34
   0   3  14    6.68    0.31
   0   3  14    9.04    0.34
   0  -3 -15    1.83    0.20
   0  -3  15    3.11    0.28
   0  -3  15    2.24    0.25
   0   3 -15    3.09    0.31
   0   3  15    2.86    0.29
   0   3  15    2.05    0.23
   0   3  15    1.69    0.20
   0  -3 -16  101.31    1.07
   0  -3  16   78.29    0.73
   0  -3  16   82.29    0.76
   0   3 -16  110.50    0.88
   0   3  16   92.11    0.84
   0   3  16   79.06    0.75
   0   3  16  110.52    0.92
   0  -3 -17   24.02    0.49
   0  -3  17   19.37    0.43
   0  -3  17   19.88    0.45
   0   3 -17   27.14    0.53
   0   3  17   21.19    0.60
   0   3  17   17.80    0.42
   0   3  17   25.31    0.51
   0  -3 -18   13.47    0.41
   0  -3  18   11.18    0.37
   0  -3  18   11.20    0.43
   0   3 -18   15.25    0.46
   0   3  18   12.82    0.41
   0   3  18   10.49    0.37
   0   3  18   14.01    0.41
   0  -3 -19    3.05    0.28
   0  -3  19    2.73    0.29
   0  -3  19    1.59    0.25
   0   3 -19    3.05    0.36
   0   3  19    2.28    0.25
   0   3  19    1.97    0.24
   0  -3 -20    4.95    0.31
   0  -3  20    4.32    0.33
   0  -3  20    3.10    0.36
   0   3 -20    6.72    0.45
   0   3  20    4.24    0.35
   0   3  20    4.49    0.37
   0  -3 -21   12.40    0.41
   0  -3  21   10.08    0.40
   0   3 -21   14.15    0.50
   0   3  21   10.79    0.43
   0  -3 -22    0.56    0.17
   0  -3  22    0.74    0.26
   0   3 -22    1.34    0.26
   0   3  22    0.59    0.25
   0  -3 -23    4.12    0.31
   0  -3  23    3.25    0.40
   0   3 -23    5.23    0.45
   0   3  23    2.41    0.31
   0  -3 -24    1.55    0.21
   0  -3  24    1.24    0.32
   0   3 -24    1.21    0.31
   0   3  24    0.52    0.33
   0  -4   0   29.03    0.34
   0   4   0   31.79    0.36
   0   4   0   29.50    0.38
   0  -4  -1  496.49    1.27
   0  -4   1  501.28    1.35
   0   4  -1  527.31    1.95
   0   4  -1  502.78    1.38
   0   4   1  513.98    1.30
   0   4   1  486.74    1.37
   0  -4  -2   14.10    0.24
   0  -4   2   14.06    0.27
   0   4  -2   14.64    0.24
   0   4  -2   12.37    0.29
   0   4   2   15.42    0.29
   0   4   2   12.44    0.29
   0   4   2   17.78    0.30
   0  -4  -3   74.05    0.48
   0  -4   3   67.77    0.53
   0  -4   3   64.35    0.50
   0   4  -3   75.31    0.42
   0   4  -3   66.90    0.53
   0   4   3   73.59    0.55
   0   4   3   79.16    0.58
   0  -4  -4   19.20    0.26
   0  -4   4   17.57    0.31
   0  -4   4   20.01    0.32
   0   4  -4   20.74    0.23
   0   4  -4   18.34    0.32
   0   4   4   20.88    0.33
   0   4   4   22.03    0.43
   0  -4  -5   36.51    0.32
   0  -4   5   32.52    0.42
   0  -4   5   34.54    0.39
   0   4  -5   37.85    0.26
   0   4  -5   35.62    0.42
   0   4   5   36.93    0.43
   0   4   5   41.11    0.47
   0  -4  -6    6.40    0.17
   0  -4   6    6.13    0.22
   0  -4   6    5.86    0.21
   0   4  -6    5.59    0.12
   0   4  -6    6.53    0.26
   0   4   6    6.60    0.25
   0   4   6    7.24    0.24
   0  -4  -7   33.63    0.29
   0  -4   7   29.50    0.41
   0   4  -7   34.33    0.18
   0   4  -7   29.16    0.16
   0   4  -7   32.97    0.41
   0   4   7   31.15    0.43
   0   4   7   36.88    0.45
   0  -4  -8    5.04    0.16
   0  -4   8    4.18    0.22
   0  -4   8    4.31    0.23
   0   4  -8    5.03    0.24
   0   4   8    4.09    0.24
   0   4   8    5.93    0.25
   0  -4  -9   13.61    0.20
   0  -4  -9   11.30    0.31
   0  -4   9   10.98    0.30
   0  -4   9   11.07    0.28
   0   4  -9   12.75    0.31
   0   4   9   11.70    0.32
   0   4   9   14.45    0.34
   0  -4 -10   14.66    0.35
   0  -4  10   13.78    0.34
   0  -4  10   14.00    0.31
   0   4 -10   16.76    0.38
   0   4  10   13.77    0.35
   0   4  10   16.88    0.37
   0  -4 -11    5.69    0.27
   0  -4  11    5.63    0.27
   0  -4  11    5.93    0.28
   0   4 -11    7.13    0.32
   0   4  11    5.95    0.29
   0   4  11    7.27    0.30
   0  -4 -12    0.27    0.15
   0  -4  12    0.36    0.17
   0  -4  12    0.13    0.13
   0   4 -12    0.50    0.17
   0   4  12    0.55    0.18
   0   4  12    0.58    0.15
   0  -4 -13   25.89    0.47
   0  -4  13   22.96    0.44
   0  -4  13   23.88    0.43
   0   4 -13   29.19    0.49
   0   4  13   24.72    0.47
   0   4  13   30.69    0.51
   0  -4 -14    5.91    0.32
   0  -4  14    5.15    0.30
   0  -4  14    5.82    0.32
   0   4 -14    7.29    0.35
   0   4  14    6.98    0.36
   0   4  14    7.56    0.35
   0  -4 -15    5.28    0.31
   0  -4  15    4.61    0.31
   0  -4  15    5.34    0.31
   0   4 -15    7.89    0.40
   0   4  15    5.75    0.35
   0   4  15    5.42    0.29
   0   4  15    6.44    0.35
   0  -4 -16    0.51    0.17
   0  -4  16    0.47    0.22
   0  -4  16    0.51    0.19
   0   4 -16    0.77    0.23
   0   4  16    0.73    0.21
   0   4  16    1.03    0.17
   0   4  16    1.05    0.20
   0  -4 -17   31.64    0.57
   0  -4  17   28.59    0.56
   0  -4  17   28.10    0.54
   0   4 -17   39.16    0.62
   0   4  17   29.53    0.59
   0   4  17   24.89    0.50
   0   4  17   37.84    0.78
   0  -4 -18    9.04    0.39
   0  -4  18    8.45    0.41
   0  -4  18    7.11    0.40
   0   4 -18   11.35    0.45
   0   4  18    8.41    0.39
   0  -4 -19    9.05    0.37
   0  -4  19    7.59    0.38
   0  -4  19    7.51    0.73
   0   4 -19   11.57    0.47
   0   4  19    8.85    0.40
   0  -4 -20   18.97    0.48
   0  -4  20   16.20    0.48
   0   4 -20   22.51    0.57
   0   4  20   16.98    0.51
   0  -4 -21    0.02    0.16
   0  -4  21    0.72    0.27
   0   4 -21    0.68    0.30
   0   4  21   -0.04    0.23
   0  -4 -22    0.49    0.17
   0  -4  22    0.27    0.27
   0   4 -22    0.53    0.30
   0   4  22   -0.29    0.25
   0  -4 -23    0.41    0.17
   0  -4  23    0.44    0.29
   0   4 -23   -0.23    0.31
   0   4  23   -0.39    0.28
   0  -5   0   -0.08    0.12
   0   5   0   -0.16    0.12
   0  -5   1    1.08    0.14
   0   5  -1    1.32    0.14
   0   5  -1    0.63    0.14
   0   5   1    1.40    0.15
   0   5   1    0.38    0.14
   0  -5  -2   24.08    0.34
   0  -5   2   23.63    0.37
   0   5  -2   26.92    0.33
   0   5  -2   23.08    0.38
   0   5   2   26.39    0.39
   0   5   2   23.98    0.40
   0   5   2   26.17    0.40
   0  -5  -3   76.05    0.56
   0  -5   3   75.71    0.64
   0   5  -3   83.67    0.51
   0   5  -3   75.83    0.63
   0   5   3   83.07    0.65
   0   5   3   77.26    0.66
   0   5   3   84.35    0.67
   0  -5  -4   44.97    0.43
   0  -5   4   41.61    0.50
   0   5  -4   45.18    0.37
   0   5  -4   40.74    0.35
   0   5  -4   43.80    0.50
   0   5   4   46.50    0.51
   0   5   4   40.21    0.50
   0   5   4   48.50    0.53
   0  -5  -5    5.69    0.22
   0  -5   5    5.44    0.24
   0  -5   5    5.45    0.24
   0   5  -5    6.19    0.18
   0   5  -5    5.34    0.17
   0   5  -5    5.58    0.26
   0   5   5    6.35    0.28
   0   5   5    5.78    0.26
   0  -5  -6    6.20    0.22
   0  -5   6    5.89    0.25
   0  -5   6    5.63    0.27
   0   5  -6    6.23    0.17
   0   5  -6    5.19    0.16
   0   5  -6    6.03    0.29
   0   5   6    6.25    0.27
   0   5   6    7.61    0.28
   0  -5  -7   18.35    0.29
   0  -5   7   15.66    0.36
   0  -5   7   16.05    0.35
   0   5  -7   18.35    0.21
   0   5  -7   15.62    0.19
   0   5  -7   18.38    0.38
   0   5   7   18.11    0.39
   0   5   7   20.50    0.39
   0  -5  -8    4.53    0.21
   0  -5   8    4.20    0.27
   0  -5   8    4.84    0.26
   0   5  -8    4.73    0.12
   0   5  -8    3.60    0.10
   0   5  -8    4.83    0.28
   0   5   8    4.32    0.29
   0   5   8    5.93    0.28
   0  -5  -9    2.54    0.20
   0  -5   9    2.66    0.26
   0  -5   9    1.85    0.17
   0   5  -9    1.91    0.20
   0   5   9    2.03    0.22
   0   5   9    2.42    0.24
   0  -5 -10   12.44    0.26
   0  -5  10    9.91    0.35
   0  -5  10    9.34    0.32
   0   5 -10   10.77    0.36
   0   5  10   10.66    0.36
   0   5  10   13.58    0.36
   0  -5  11   28.68    0.51
   0  -5  11   28.08    0.47
   0   5 -11   33.72    0.53
   0   5  11   33.28    0.55
   0   5  11   39.23    0.56
   0  -5  12    7.37    0.34
   0  -5  12    7.29    0.35
   0   5 -12    9.21    0.37
   0   5  12    7.84    0.37
   0   5  12   10.02    0.34
   0  -5  13    3.71    0.31
   0  -5  13    3.69    0.31
   0   5 -13    5.31    0.37
   0   5  13    3.67    0.32
   0   5  13    3.13    0.29
   0   5  13    4.65    0.29
   0  -5 -14   12.53    0.41
   0  -5  14   11.75    0.40
   0  -5  14   12.27    0.41
   0   5 -14   14.03    0.56
   0   5  14   13.62    0.45
   0   5  14   11.50    0.39
   0   5  14   14.94    0.41
   0  -5 -15   44.77    0.67
   0  -5  15   42.10    0.67
   0  -5  15   39.89    0.62
   0   5 -15   53.09    0.70
   0   5  15   44.60    0.67
   0  -5 -16   10.48    0.39
   0  -5  16    9.76    0.42
   0  -5  16    8.50    0.42
   0   5 -16   13.64    0.50
   0   5  16    9.59    0.45
   0  -5 -17   38.88    0.65
   0  -5  17   34.46    0.65
   0  -5  17   34.32    0.69
   0   5 -17   47.19    0.73
   0   5  17   37.10    0.66
   0  -5 -18   11.91    0.40
   0  -5  18   10.22    0.44
   0   5 -18   14.36    0.54
   0   5  18   10.92    0.44
   0  -5 -19    2.21    0.27
   0  -5  19    0.64    0.27
   0   5 -19    1.22    0.30
   0   5  19    0.74    0.24
   0  -5 -20    0.50    0.16
   0  -5  20   -0.16    0.27
   0   5 -20    0.02    0.30
   0   5  20    0.26    0.23
   0  -5 -21    7.19    0.37
   0  -5  21    5.40    0.47
   0   5 -21    9.18    0.61
   0   5  21    5.48    0.41
   0  -6   0  199.96    1.08
   0   6   0  210.04    1.02
   0   6   0  199.61    1.12
   0  -6  -1    4.87    0.27
   0   6  -1    5.22    0.29
   0   6  -1    4.42    0.26
   0   6  -1    6.40    0.32
   0   6   1    4.77    0.31
   0   6   1    6.65    0.31
   0   6   1    6.12    0.29
   0  -6  -2   22.93    0.42
   0  -6   2   22.24    0.42
   0   6  -2   24.20    0.39
   0   6  -2   20.98    0.44
   0   6  -2   20.46    0.44
   0   6   2   23.86    0.44
   0   6   2   20.19    0.44
   0   6   2   25.22    0.46
   0  -6  -3    4.19    0.27
   0  -6   3    3.69    0.26
   0   6  -3    4.37    0.25
   0   6  -3    4.07    0.24
   0   6  -3    2.17    0.22
   0   6   3    4.47    0.30
   0   6   3    1.98    0.23
   0   6   3    4.32    0.27
   0  -6  -4    2.35    0.25
   0  -6   4    2.24    0.27
   0   6  -4    2.62    0.23
   0   6  -4    2.56    0.22
   0   6  -4    0.93    0.20
   0   6   4    2.63    0.26
   0   6   4    0.89    0.20
   0   6   4    2.91    0.25
   0  -6  -5   36.31    0.46
   0  -6   5   31.31    0.51
   0   6  -5   36.02    0.38
   0   6  -5   30.70    0.36
   0   6  -5   32.96    0.52
   0   6   5   36.02    0.55
   0   6   5   31.81    0.52
   0   6   5   37.55    0.54
   0  -6   6    2.88    0.30
   0   6  -6    2.83    0.21
   0   6  -6    2.38    0.20
   0   6  -6    1.69    0.21
   0   6   6    2.59    0.29
   0   6   6    1.55    0.20
   0   6   6    3.70    0.29
   0  -6  -7   17.02    0.35
   0  -6   7   14.77    0.41
   0  -6   7   15.09    0.40
   0   6  -7   16.54    0.25
   0   6  -7   14.80    0.24
   0   6  -7   16.21    0.42
   0   6   7   15.83    0.42
   0   6   7   18.04    0.42
   0  -6  -8   28.23    0.40
   0  -6   8   22.83    0.49
   0  -6   8   23.65    0.47
   0   6  -8   26.72    0.26
   0   6  -8   24.04    0.23
   0   6  -8   25.68    0.49
   0   6   8   24.27    0.58
   0   6   8   29.40    0.51
   0  -6  -9    2.66    0.26
   0  -6   9    2.47    0.30
   0  -6   9    1.57    0.21
   0   6  -9    2.00    0.24
   0   6   9    2.33    0.24
   0   6   9    3.11    0.28
   0  -6 -10    6.76    0.30
   0  -6  10    5.46    0.34
   0  -6  10    4.74    0.36
   0   6 -10    5.44    0.38
   0   6  10    5.38    0.34
   0   6  10    4.78    0.27
   0   6  10    6.75    0.35
   0  -6  11   -0.11    0.21
   0  -6  11    0.11    0.19
   0   6  11   -0.41    0.18
   0   6  11    0.26    0.14
   0   6  11   -0.36    0.14
   0  -6  12    0.59    0.24
   0  -6  12    0.62    0.21
   0   6 -12    0.19    0.22
   0   6  12    0.23    0.22
   0  -6  13    7.86    0.40
   0  -6  13    5.91    0.39
   0   6 -13    7.87    0.41
   0   6  13    8.02    0.40
   0  -6  14    1.03    0.27
   0  -6  14    0.28    0.23
   0   6 -14    0.42    0.26
   0   6  14    0.91    0.23
   0  -6  15    1.10    0.27
   0   6 -15    0.32    0.26
   0   6  15    1.17    0.24
   0  -6  16   12.54    0.49
   0   6 -16   13.73    0.52
   0   6  16   12.77    0.50
   0  -6  17    1.93    0.30
   0   6 -17    2.07    0.32
   0   6  17    1.29    0.25
   0  -6  18   20.67    0.58
   0   6 -18   26.90    0.71
   0   6  18   19.76    0.57
   0  -6  19    5.70    0.44
   0   6 -19    9.00    0.63
   0   6  19    3.39    0.37
   0  -7   0   -0.19    0.18
   0   7   0   -0.09    0.19
   0   7   0    0.05    0.20
   0   7   0    0.04    0.21
   0   7   0    0.15    0.18
   0  -7  -1    1.02    0.22
   0  -7   1    1.31    0.22
   0   7  -1    1.01    0.20
   0   7  -1    1.18    0.21
   0   7  -1    0.99    0.25
   0   7   1    1.07    0.21
   0   7   1    1.28    0.22
   0   7   1    1.38    0.20
   0   7   1    1.51    0.21
   0  -7  -2    2.87    0.28
   0  -7   2    2.23    0.25
   0   7  -2    3.75    0.31
   0   7  -2    2.78    0.31
   0   7  -2    2.66    0.28
   0   7   2    2.43    0.29
   0   7   2    2.74    0.32
   0   7   2    2.89    0.33
   0   7   2    3.83    0.35
   0  -7  -3    3.81    0.31
   0  -7   3    3.39    0.29
   0   7  -3    3.86    0.29
   0   7  -3    3.25    0.29
   0   7  -3    3.84    0.42
   0   7   3    3.05    0.31
   0   7   3    2.72    0.33
   0   7   3    3.17    0.30
   0   7   3    4.55    0.35
   0  -7  -4    1.11    0.21
   0  -7   4    0.70    0.22
   0   7  -4    0.88    0.18
   0   7  -4    0.71    0.21
   0   7  -4    0.64    0.20
   0   7   4    0.63    0.22
   0   7   4    0.26    0.21
   0   7   4    0.76    0.20
   0   7   4    1.14    0.20
   0  -7  -5    3.54    0.31
   0  -7   5    3.14    0.30
   0   7  -5    3.55    0.28
   0   7  -5    3.22    0.28
   0   7  -5    3.09    0.31
   0   7   5    2.46    0.36
   0   7   5    2.75    0.25
   0   7   5    2.71    0.30
   0   7   5    5.02    0.33
   0  -7  -6   -0.11    0.19
   0  -7   6   -0.24    0.20
   0   7  -6   -0.19    0.15
   0   7  -6    0.24    0.16
   0   7  -6    0.06    0.21
   0   7   6   -0.52    0.19
   0   7   6   -0.36    0.18
   0   7   6    0.25    0.18
   0   7   6    0.60    0.19
   0  -7  -7    0.32    0.21
   0  -7   7    0.00    0.21
   0   7  -7    0.40    0.15
   0   7  -7    0.45    0.16
   0   7  -7    0.17    0.21
   0   7   7   -0.09    0.21
   0   7   7    0.73    0.22
   0   7   7    0.61    0.19
   0   7   7    0.88    0.25
   0  -7  -8   -0.29    0.20
   0  -7   8    0.16    0.21
   0   7  -8   -0.36    0.12
   0   7  -8    0.11    0.13
   0   7  -8   -0.29    0.22
   0   7   8   -0.26    0.19
   0   7   8   -0.08    0.31
   0   7   8    0.18    0.18
   0  -7  -9   12.30    0.41
   0  -7   9   10.64    0.42
   0   7  -9   11.57    0.15
   0   7  -9   11.05    0.45
   0   7   9   11.19    0.45
   0  -7  10    5.38    0.37
   0  -7  10    4.75    0.42
   0   7 -10    4.47    0.45
   0   7  10    5.39    0.40
   0  -7 -11    0.57    0.29
   0  -7  11    0.64    0.24
   0   7 -11   -0.05    0.25
   0   7  11    0.67    0.24
   0  -7  12    4.71    0.38
   0   7 -12    3.35    0.34
   0   7  12    3.91    0.35
   0  -7  13    5.50    0.40
   0   7 -13    3.91    0.45
   0   7  13    4.35    0.37
   0  -7  14    4.62    0.41
   0   7 -14    3.25    0.34
   0   7  14    2.72    0.31
   0  -7  15   15.75    0.55
   0   7 -15   16.58    0.65
   0   7  15   14.48    0.54
   0  -7  16    5.50    0.43
   0   7 -16    3.13    0.42
   0   7  16    3.24    0.39
   0  -8   0   30.69    0.58
   0   8   0   31.09    0.59
   0   8   0   27.28    0.59
   0   8   0   28.79    0.60
   0  -8  -1   22.97    0.55
   0  -8   1   21.81    0.52
   0   8  -1   22.15    0.53
   0   8  -1   19.96    0.53
   0   8  -1   20.77    0.54
   0   8   1   20.02    0.83
   0   8   1   20.40    0.56
   0   8   1   21.20    0.57
   0  -8  -2    3.87    0.38
   0  -8   2    2.65    0.33
   0   8  -2    2.09    0.26
   0   8  -2    1.83    0.30
   0   8  -2    3.47    0.39
   0   8   2    2.23    0.29
   0   8   2    2.24    0.33
   0   8   2    1.55    0.26
   0  -8  -3    5.54    0.39
   0  -8   3    4.65    0.39
   0   8  -3    4.51    0.39
   0   8  -3    5.00    0.42
   0   8  -3    2.92    0.30
   0   8   3    4.57    0.43
   0   8   3    4.09    0.46
   0   8   3    3.30    0.38
   0  -8  -4    1.54    0.26
   0  -8   4    1.30    0.27
   0   8  -4    1.05    0.24
   0   8  -4    0.85    0.25
   0   8   4    1.23    0.27
   0   8   4    1.53    0.40
   0   8   4    0.73    0.23
   0  -8  -5    0.27    0.25
   0  -8   5   -0.07    0.23
   0   8  -5   -0.21    0.21
   0   8  -5    0.57    0.35
   0   8  -5   -0.15    0.25
   0   8   5   -0.30    0.24
   0   8   5   -0.20    0.22
   0  -8  -6    1.31    0.27
   0  -8   6    0.64    0.28
   0   8  -6    1.08    0.23
   0   8  -6    0.82    0.29
   0   8   6    0.98    0.30
   0   8   6    1.17    0.24
   0  -8  -7    2.95    0.31
   0  -8   7    2.32    0.30
   0   8  -7    1.99    0.22
   0   8  -7    1.89    0.32
   0   8   7    1.75    0.30
   0   8   7    2.44    0.28
   0  -8  -8    2.56    0.31
   0  -8   8    3.02    0.36
   0   8  -8    1.80    0.31
   0   8   8    1.72    0.31
   0   8   8    2.12    0.28
   0  -8  -9    5.17    0.43
   0  -8   9    9.82    0.46
   0   8  -9    9.37    0.58
   0   8   9    7.55    0.51
   0   8   9    8.90    0.46
   0  -8 -10   -0.18    0.27
   0  -8  10    1.16    0.29
   0   8 -10    0.41    0.33
   0   8  10    0.47    0.30
   0   8  10    1.36    0.27
   0  -8  11    4.14    0.44
   0   8 -11    2.39    0.36
   0   8  11    2.35    0.36
   0   8  11    3.81    0.39
   0  -8  12    0.79    0.30
   0   8 -12   -0.35    0.35
   0   8  12   -0.05    0.28
   0   8  12    0.27    0.25
   0  -9   0    0.15    0.29
   0   9   0   -0.15    0.33
   0   9   0    0.06    0.29
   0  -9  -1    0.41    0.31
   0  -9   1    0.05    0.28
   0   9  -1    0.15    0.32
   0   9  -1    0.56    0.31
   0   9   1   -0.08    0.35
   0   9   1    0.08    0.29
   0  -9  -2    2.79    0.35
   0  -9   2    2.25    0.33
   0   9  -2    2.19    0.58
   0   9  -2    2.20    0.34
   0   9   2    1.43    0.37
   0   9   2    2.03    0.32
   0  -9  -3    0.86    0.30
   0  -9   3    0.52    0.31
   0   9  -3   -0.12    0.31
   0   9  -3    0.54    0.33
   0   9   3   -0.40    0.35
   0   9   3    1.23    0.31
   0  -9  -4    2.60    0.34
   0  -9   4    2.02    0.35
   0   9  -4    1.81    0.37
   0   9   4    2.00    0.40
   0   9   4    2.59    0.34
  -1   0  26    3.27    0.39
   1   0 -26    6.87    0.41
  -1   0  25   -0.37    0.46
   1   0 -25    0.71    0.20
  -1   0  24    0.56    0.26
  -1   0  24    0.97    0.31
   1   0 -24    1.21    0.21
  -1   0  23   -0.19    0.23
  -1   0  23    0.11    0.25
  -1   0  23    0.08    0.22
   1   0 -23    0.13    0.17
  -1   0  22    1.06    0.23
  -1   0  22    1.78    0.25
  -1   0  22    1.37    0.23
   1   0 -22    1.54    0.21
  -1   0  21    0.05    0.18
  -1   0  21    0.49    0.20
   1   0 -21   -0.21    0.14
  -1   0  20   31.91    0.48
  -1   0  20   29.49    0.46
  -1   0  20   28.71    0.41
  -1   0  20   32.56    0.55
   1   0 -20   37.74    0.60
  -1   0  19    0.39    0.16
   1   0 -19    0.91    0.20
  -1   0  18  332.27    1.26
  -1   0  18  312.15    1.20
  -1   0  18  305.08    1.07
  -1   0  18  369.49    1.59
   1   0 -18  429.28    1.75
  -1   0  17    0.36    0.16
  -1   0  17    0.99    0.26
  -1   0  17    0.31    0.14
  -1   0  16  187.46    0.88
  -1   0  16  179.08    0.85
  -1   0  16  173.84    0.76
  -1   0  16  225.21    1.16
   1   0 -16  244.29    1.23
  -1   0  15   -0.02    0.11
  -1   0  15    0.19    0.11
  -1   0  15   -0.08    0.11
  -1   0  15   -0.12    0.11
   1   0 -15   -0.07    0.13
  -1   0  14   83.00    0.56
  -1   0  14   80.61    0.54
  -1   0  14   78.13    0.49
  -1   0  14   96.99    0.71
   1   0 -14  109.26    0.77
  -1   0  13   -0.10    0.09
  -1   0  13    0.04    0.09
  -1   0  13   -0.01    0.09
  -1   0  13   -0.25    0.10
  -1   0  12    0.70    0.09
  -1   0  12    0.85    0.10
   1   0 -12    0.69    0.12
  -1   0  11   -0.01    0.07
  -1   0  11   -0.01    0.07
  -1   0  11   -0.19    0.09
   1   0 -11   -0.16    0.07
  -1   0  10   28.11    0.28
  -1   0  10   26.79    0.25
  -1   0  10   40.35    0.40
   1   0 -10   38.90    0.40
  -1   0   9    0.26    0.07
  -1   0   9   -0.02    0.06
  -1   0   9    0.03    0.08
   1   0  -9   -0.09    0.08
  -1   0   8  403.52    1.35
  -1   0   8  405.35    0.84
  -1   0   8  550.31    2.42
   1   0  -8  547.62    1.24
  -1   0   7    0.18    0.06
  -1   0   7   -0.02    0.05
  -1   0   7    0.01    0.07
   1   0  -7   -0.12    0.07
  -1   0   6  120.45    0.43
  -1   0   6  118.87    0.40
  -1   0   6  157.10    0.58
   1   0  -6  161.81    0.58
  -1   0   5    0.08    0.03
   1   0  -5   -0.10    0.04
  -1   0   4  692.41    2.04
  -1   0   4  682.48    1.99
  -1   0   4  852.98    2.84
   1   0  -4  917.23    2.96
  -1   0   3    0.10    0.04
  -1   0   3    0.10    0.04
   1   0  -3    0.08    0.03
   1   0  -3    0.12    0.03
  -1   0  -3    0.20    0.03
  -1   0  -3    0.15    0.03
   1   0   3    0.15    0.03
   1   0   3    0.27    0.03
  -1   0  -4  227.19    0.82
  -1   0  -4  237.23    1.37
   1   0   4  215.61    1.30
   1   0   4  275.80    1.09
  -1   0  -5    0.03    0.04
  -1   0  -5   -0.01    0.04
   1   0   5    0.07    0.05
  -1   0  -6   33.91    0.24
  -1   0  -6   43.28    0.30
   1   0   6   35.63    0.24
   1   0   6   30.64    0.19
   1   0   6   43.11    0.30
   1   0   7    0.39    0.05
   1   0   7   -0.15    0.06
  -1   0  -8 1075.00    4.11
   1   0   8  879.86    3.21
   1   0   8  827.17    2.45
   1   0   8 1078.00    4.07
   1   0   9    0.07    0.08
  -1   0 -10  121.77    0.65
   1   0  10  101.36    0.51
   1   0  10   89.73    0.41
   1   0  10  117.98    0.63
   1   0  11    0.20    0.08
   1   0  11   -0.08    0.06
  -1   0 -12    5.76    0.21
   1   0  12    5.69    0.18
   1   0  12    4.66    0.14
   1   0  12    6.28    0.21
  -1   0 -13   -0.28    0.11
   1   0  13   -0.23    0.10
   1   0  13   -0.11    0.09
  -1   0 -14    7.95    0.30
   1   0  14    7.17    0.23
   1   0  14    7.04    0.19
   1   0  14    8.44    0.26
  -1   0 -15   -0.30    0.13
   1   0  15    0.02    0.12
   1   0  15    0.12    0.11
   1   0  15   -0.08    0.12
  -1   0 -16   24.93    0.45
   1   0  16   20.79    0.37
   1   0  16   18.96    0.34
   1   0  16   20.30    0.29
   1   0  16   23.84    0.42
  -1   0 -17   -0.22    0.16
   1   0  17   -0.17    0.14
  -1   0 -18    3.50    0.34
   1   0  18    2.48    0.22
   1   0  18    2.16    0.26
   1   0  18    3.40    0.24
   1   0  18    3.20    0.27
   1   0  19   -0.37    0.16
   1   0  19    0.08    0.16
   1   0  19   -0.38    0.15
   1   0  19   -0.39    0.14
  -1   0 -20    0.28    0.18
   1   0  20    0.04    0.17
   1   0  20    0.16    0.17
   1   0  20   -0.10    0.17
   1   0  20   -0.24    0.16
  -1   0 -21   -0.16    0.18
   1   0  21   -0.17    0.18
   1   0  21    0.12    0.19
   1   0  21    0.12    0.19
   1   0  21   -0.38    0.18
  -1   0 -22   -0.05    0.19
   1   0  22   -0.41    0.20
   1   0  22    0.37    0.22
  -1   0 -23   -0.12    0.22
   1   0  23   -0.04    0.23
   1   0  23    0.68    0.27
  -1   0 -24   37.16    0.69
   1   0  24   30.35    0.60
   1   0  24   26.26    0.64
  -1   0 -25    1.00    0.25
   1   0  25    0.18    0.52
  -1  -1  26   -0.01    0.32
  -1   1  26   -0.04    0.36
   1  -1 -26    0.09    0.21
   1   1 -26    0.94    0.25
  -1  -1  25    0.19    0.24
  -1  -1  25    1.62    0.30
  -1   1  25    1.19    0.34
  -1   1  25    1.84    0.43
   1  -1 -25    2.09    0.24
   1   1 -25    2.98    0.36
  -1  -1  24    4.10    0.37
  -1  -1  24    6.32    0.40
  -1   1  24    6.38    0.48
  -1   1  24    7.20    0.54
   1  -1 -24    8.24    0.38
   1   1 -24    8.93    0.41
  -1  -1  23    3.59    0.34
  -1  -1  23    4.49    0.37
  -1  -1  23    3.16    0.35
  -1   1  23    4.05    0.40
  -1   1  23    4.67    0.46
   1  -1 -23    4.50    0.32
   1   1 -23    5.53    0.39
  -1  -1  22    0.50    0.20
  -1  -1  22    1.13    0.21
  -1  -1  22    0.24    0.21
  -1   1  22    0.15    0.24
  -1   1  22    1.44    0.26
   1  -1 -22    0.80    0.19
   1   1 -22    0.81    0.20
  -1  -1  21    0.24    0.17
  -1  -1  21    0.17    0.20
  -1  -1  21   -0.35    0.19
  -1   1  21   -0.05    0.20
  -1   1  21    0.62    0.21
   1   1 -21   -0.26    0.17
  -1  -1  20    0.04    0.16
  -1  -1  20    0.49    0.18
  -1  -1  20    0.01    0.18
  -1   1  20    0.13    0.19
  -1   1  20    0.58    0.19
  -1   1  20    0.18    0.16
   1  -1 -20    0.63    0.18
   1   1 -20    0.09    0.19
  -1  -1  19   22.37    0.37
  -1  -1  19   21.59    0.36
  -1  -1  19   19.41    0.38
  -1  -1  19   21.63    0.46
  -1   1  19   22.60    0.45
  -1   1  19   20.56    0.43
  -1   1  19   19.09    0.31
  -1   1  19   25.37    0.48
   1  -1 -19   26.53    0.52
   1   1 -19   27.54    0.54
  -1  -1  18   17.35    0.34
  -1  -1  18   16.76    0.32
  -1  -1  18   15.51    0.35
  -1  -1  18   18.08    0.43
  -1   1  18   18.38    0.43
  -1   1  18   17.34    0.40
  -1   1  18   15.28    0.28
  -1   1  18   19.31    0.43
   1  -1 -18   28.65    0.54
   1   1 -18   22.59    0.50
  -1  -1  17   21.05    0.33
  -1  -1  17   22.31    0.33
  -1  -1  17   19.24    0.37
  -1  -1  17   23.67    0.45
  -1   1  17   21.53    0.41
  -1   1  17   21.30    0.40
  -1   1  17   19.88    0.28
  -1   1  17   26.26    0.47
   1  -1 -17   27.99    0.50
   1   1 -17   30.49    0.53
  -1  -1  16   37.09    0.38
  -1  -1  16   36.38    0.37
  -1  -1  16   33.13    0.43
  -1  -1  16   40.38    0.53
  -1   1  16   38.28    0.49
  -1   1  16   35.52    0.46
  -1   1  16   33.43    0.32
  -1   1  16   46.46    0.57
   1  -1 -16   47.47    0.59
   1   1 -16   50.78    0.61
  -1  -1  15    0.01    0.11
  -1  -1  15    0.36    0.10
  -1  -1  15    0.43    0.13
  -1  -1  15    0.55    0.14
  -1   1  15    0.21    0.14
  -1   1  15    0.28    0.13
  -1   1  15    0.56    0.11
  -1   1  15    0.32    0.13
   1  -1 -15    0.52    0.14
   1   1 -15    0.35    0.15
  -1  -1  14   16.37    0.25
  -1  -1  14   16.85    0.25
  -1  -1  14   15.72    0.28
  -1  -1  14   20.14    0.37
  -1   1  14   16.99    0.32
  -1   1  14   13.38    0.46
  -1   1  14   15.84    0.22
  -1   1  14   21.17    0.38
   1  -1 -14   21.91    0.39
   1   1 -14   22.18    0.40
  -1  -1  13   13.98    0.22
  -1  -1  13   13.83    0.22
  -1  -1  13   13.35    0.25
  -1  -1  13   16.56    0.32
  -1   1  13   14.14    0.29
  -1   1  13   12.65    0.27
  -1   1  13   12.97    0.20
  -1   1  13   18.48    0.34
   1  -1 -13   18.23    0.35
   1   1 -13   18.07    0.35
  -1  -1  12    0.47    0.08
  -1  -1  12    0.47    0.11
  -1   1  12    0.45    0.10
  -1   1  12    0.38    0.10
  -1   1  12    0.62    0.08
  -1   1  12    0.44    0.11
   1  -1 -12    0.34    0.11
   1   1 -12    0.62    0.13
  -1  -1  11    0.83    0.08
  -1  -1  11    1.12    0.12
  -1  -1  11    1.42    0.16
  -1   1  11    0.72    0.10
  -1   1  11    0.88    0.10
  -1   1  11    0.75    0.11
   1  -1 -11    1.01    0.12
   1   1 -11    0.91    0.12
  -1  -1  10   83.53    0.39
  -1  -1  10   78.52    0.48
  -1  -1  10   96.77    0.60
  -1   1  10   80.19    0.51
  -1   1  10   80.87    0.36
  -1   1  10  107.61    0.64
   1  -1 -10   95.89    0.61
   1   1 -10  104.97    0.63
  -1  -1   9   25.53    0.22
  -1  -1   9   22.52    0.26
  -1  -1   9   27.65    0.32
  -1   1   9   23.41    0.28
  -1   1   9   24.15    0.20
  -1   1   9   30.79    0.34
   1  -1  -9   29.47    0.34
   1   1  -9   29.42    0.34
  -1  -1   8   32.20    0.22
  -1  -1   8   29.40    0.28
  -1  -1   8   37.05    0.35
  -1   1   8   29.10    0.30
  -1   1   8   31.19    0.21
  -1   1   8   40.46    0.36
   1  -1  -8   41.53    0.37
   1   1  -8   41.78    0.37
  -1  -1   7   24.33    0.18
  -1  -1   7   21.26    0.23
  -1  -1   7   25.08    0.28
  -1   1   7   22.33    0.25
  -1   1   7   22.96    0.17
  -1   1   7   29.37    0.30
   1  -1  -7   28.92    0.30
   1   1  -7   27.33    0.29
  -1  -1   6  422.18    1.54
  -1  -1   6  356.27    0.84
  -1  -1   6  419.37    1.51
  -1   1   6  375.47    1.31
  -1   1   6  437.73    0.72
  -1   1   6  456.35    1.61
   1  -1  -6  474.88    2.18
   1   1  -6  386.00    1.38
   1   1  -6  455.01    1.61
  -1  -1   5  570.35    1.66
  -1  -1   5  493.79    1.53
  -1  -1   5  527.91    2.15
  -1   1   5  479.64    1.97
  -1   1   5  630.12    2.56
   1  -1  -5  626.20    2.62
   1   1  -5  512.30    1.65
   1   1  -5  578.30    2.30
  -1  -1   4   80.68    0.25
  -1  -1   4   65.64    0.33
  -1  -1   4   75.07    0.37
  -1   1   4   65.83    0.34
  -1   1   4   87.17    0.38
   1  -1  -4   86.37    0.38
   1   1  -4   74.23    0.24
   1   1  -4   80.09    0.38
  -1  -1   3  711.87    1.90
  -1  -1   3  589.12    1.88
  -1  -1   3  661.08    2.43
  -1   1   3  609.84    2.30
  -1   1   3  766.30    2.42
   1  -1  -3  697.89    2.70
   1   1  -3  709.35    1.89
   1   1  -3  694.01    2.52
  -1  -1   2    6.65    0.09
  -1  -1   2    4.15    0.08
  -1  -1   2    5.89    0.11
  -1   1   2    5.55    0.10
  -1   1   2    7.12    0.10
   1  -1  -2    5.06    0.12
   1  -1  -2    6.42    0.10
   1   1  -2    5.91    0.08
   1   1  -2    5.59    0.13
  -1  -1   1  373.16    1.42
  -1  -1   1  346.51    1.37
  -1   1   1  336.53    1.09
  -1   1   1  404.59    1.43
   1  -1  -1  190.10    1.24
   1  -1  -1  343.05    1.33
  -1  -1   0  761.56    2.38
  -1   1   0  693.14    1.90
   1  -1   0  536.00    1.77
  -1  -1  -1    0.33    0.04
  -1   1  -1    0.02    0.03
  -1   1  -1    0.11    0.02
   1  -1   1    0.00    0.03
   1  -1   1    0.10    0.03
   1  -1   1    0.05    0.02
  -1  -1  -2  290.45    1.26
  -1   1  -2  309.26    0.89
  -1   1  -2  263.11    0.88
   1  -1   2  270.23    0.86
   1  -1   2  227.28    0.55
   1  -1   2  275.80    0.95
   1   1   2  263.41    1.19
   1   1   2  296.96    1.13
  -1  -1  -3    0.21    0.05
  -1  -1  -3    0.21    0.04
  -1   1  -3    0.79    0.07
   1  -1   3    0.20    0.03
   1  -1   3    0.34    0.05
   1  -1   3    0.69    0.06
   1   1   3    2.27    0.09
   1   1   3    0.13    0.04
  -1  -1  -4    0.06    0.05
  -1  -1  -4   -0.09    0.05
  -1   1  -4    3.89    0.05
  -1   1  -4    0.31    0.05
   1  -1   4    0.80    0.05
   1  -1   4    0.04    0.04
   1  -1   4    0.67    0.08
   1   1   4    0.17    0.06
   1   1   4    0.06    0.05
  -1  -1  -5   36.73    0.28
  -1  -1  -5   42.89    0.31
  -1   1  -5   37.91    0.16
  -1   1  -5   47.37    0.29
   1  -1   5   41.89    0.17
   1  -1   5   35.51    0.26
   1  -1   5   43.32    0.28
   1   1   5   39.63    0.30
   1   1   5   57.97    0.35
  -1  -1  -6  121.52    0.53
  -1  -1  -6  137.80    0.57
  -1   1  -6  115.66    0.31
  -1   1  -6  148.98    0.54
   1  -1   6  133.23    0.43
   1  -1   6  117.96    0.48
   1  -1   6  144.88    0.53
   1   1   6  122.08    0.53
   1   1   6  149.84    0.60
  -1  -1  -7  184.92    0.68
  -1  -1  -7  226.83    0.78
  -1   1  -7  239.17    0.74
   1  -1   7  202.71    0.52
   1  -1   7  172.26    0.61
   1  -1   7  218.70    0.70
   1   1   7  193.10    0.70
   1   1   7  224.42    0.77
  -1  -1  -8  280.25    0.92
  -1   1  -8  290.52    0.87
   1  -1   8  231.18    0.73
   1  -1   8  279.77    0.85
   1   1   8  241.85    0.82
   1   1   8  279.77    0.91
  -1  -1  -9  115.78    0.63
  -1   1  -9  122.29    0.61
   1  -1   9  104.61    0.39
   1  -1   9   94.69    0.49
   1  -1   9  113.06    0.58
   1   1   9   99.69    0.56
   1   1   9  121.83    0.65
  -1  -1 -10    2.43    0.17
  -1   1 -10    2.23    0.16
   1  -1  10    2.33    0.11
   1  -1  10    1.44    0.12
   1  -1  10    2.45    0.15
   1   1  10    1.57    0.13
   1   1  10    2.47    0.16
  -1  -1 -11    3.67    0.19
  -1   1 -11    3.24    0.20
   1  -1  11    3.60    0.13
   1  -1  11    2.43    0.14
   1  -1  11    3.15    0.17
   1   1  11    2.29    0.16
   1   1  11    3.79    0.19
  -1  -1 -12    2.01    0.19
  -1   1 -12    1.72    0.19
   1  -1  12    1.91    0.13
   1  -1  12    1.40    0.14
   1  -1  12    1.69    0.17
   1   1  12    1.39    0.14
   1   1  12    1.75    0.14
   1   1  12    1.80    0.17
  -1  -1 -13    8.37    0.29
  -1   1 -13    9.08    0.27
   1  -1  13    7.87    0.19
   1  -1  13    5.93    0.17
   1  -1  13    6.16    0.20
   1  -1  13    8.20    0.25
   1   1  13    7.08    0.24
   1   1  13    7.15    0.14
   1   1  13    8.85    0.26
  -1  -1 -14   32.42    0.46
  -1   1 -14   34.23    0.46
   1  -1  14   28.00    0.30
   1  -1  14   23.58    0.27
   1  -1  14   24.35    0.33
   1  -1  14   30.07    0.43
   1   1  14   26.35    0.39
   1   1  14   25.33    0.21
   1   1  14   31.74    0.44
  -1  -1 -15   88.77    0.74
  -1   1 -15   92.45    0.73
   1  -1  15   76.05    0.48
   1  -1  15   65.86    0.44
   1  -1  15   68.10    0.53
   1  -1  15   79.19    0.66
   1   1  15   75.50    0.63
   1   1  15   72.92    0.34
   1   1  15   91.50    0.74
  -1  -1 -16   18.59    0.42
  -1   1 -16   19.72    0.42
   1  -1  16   15.99    0.29
   1  -1  16   13.69    0.26
   1  -1  16   14.01    0.31
   1  -1  16   16.88    0.39
   1   1  16   14.62    0.36
   1   1  16   14.82    0.21
   1   1  16   17.26    0.39
  -1  -1 -17  166.99    1.07
  -1   1 -17  170.49    1.05
   1  -1  17  142.83    0.71
   1  -1  17  126.62    0.66
   1  -1  17  128.73    0.79
   1  -1  17  142.76    0.95
   1   1  17  139.09    0.88
   1   1  17  121.96    0.81
   1   1  17  136.65    0.49
   1   1  17  162.51    1.04
  -1  -1 -18    0.02    0.17
  -1   1 -18   -0.02    0.18
   1  -1  18    0.22    0.13
   1  -1  18   -0.05    0.20
   1  -1  18   -0.40    0.16
   1   1  18   -0.22    0.17
   1   1  18    0.13    0.17
   1   1  18   -0.02    0.13
  -1  -1 -19   13.20    0.41
   1  -1  19   11.57    0.30
   1  -1  19   10.75    0.29
   1  -1  19   10.89    0.33
   1  -1  19   10.83    0.39
   1   1  19   11.67    0.35
   1   1  19   11.03    0.36
   1   1  19   12.48    0.37
  -1  -1 -20    0.09    0.18
   1  -1  20   -0.15    0.15
   1  -1  20    0.26    0.16
   1  -1  20    0.05    0.18
   1  -1  20   -0.41    0.17
   1   1  20   -0.37    0.17
   1   1  20    0.43    0.20
   1   1  20    0.14    0.14
  -1  -1 -21    1.73    0.22
  -1   1 -21    1.32    0.22
   1  -1  21    1.50    0.19
   1  -1  21    1.66    0.23
   1  -1  21    0.83    0.24
   1   1  21    1.55    0.23
   1   1  21    1.61    0.24
  -1  -1 -22    0.29    0.18
  -1   1 -22   -0.10    0.20
   1  -1  22   -0.17    0.18
   1  -1  22    0.07    0.20
   1  -1  22    0.23    0.22
   1   1  22    0.11    0.27
   1   1  22    0.47    0.25
  -1  -1 -23   24.59    0.56
  -1   1 -23   23.57    0.57
   1  -1  23   13.66    0.40
   1  -1  23   18.56    0.46
   1  -1  23   20.54    0.47
   1   1  23   20.54    0.53
   1   1  23   18.23    0.57
  -1  -1 -24    4.09    0.38
  -1   1 -24    3.64    0.40
   1  -1  24    0.09    0.21
   1  -1  24    2.82    0.31
   1   1  24    4.14    0.47
   1   1  24    3.04    0.38
  -1  -1 -25    4.33    0.44
  -1   1 -25    4.60    0.44
   1   1  25    2.22    0.36
   1   1  25    3.47    0.70
  -1  -2  25   -0.06    0.29
  -1   2  25    0.06    0.34
   1  -2 -25   -0.17    0.19
   1   2 -25    0.51    0.26
  -1  -2  24    1.16    0.29
  -1   2  24    0.65    0.31
   1  -2 -24    0.96    0.19
   1   2 -24    2.14    0.28
  -1  -2  23   -0.10    0.15
  -1  -2  23    0.15    0.24
  -1   2  23   -0.19    0.24
   1  -2 -23   -0.41    0.16
   1   2 -23    0.48    0.21
  -1  -2  22   -0.01    0.13
  -1  -2  22    0.52    0.16
  -1  -2  22   -0.23    0.22
  -1   2  22   -0.36    0.22
  -1   2  22    1.16    0.25
   1  -2 -22   -0.41    0.15
   1   2 -22    0.15    0.19
  -1  -2  21   13.42    0.29
  -1  -2  21   13.39    0.29
  -1  -2  21   11.78    0.39
  -1   2  21   12.62    0.45
  -1   2  21   11.85    0.44
   1  -2 -21   14.12    0.44
   1   2 -21   16.75    0.47
  -1  -2  20    1.70    0.21
  -1  -2  20    2.63    0.21
  -1  -2  20    1.44    0.22
  -1  -2  20   -0.03    0.18
  -1   2  20    1.65    0.23
   1  -2 -20    1.54    0.20
   1   2 -20    1.70    0.24
  -1  -2  19    9.66    0.25
  -1  -2  19   10.06    0.24
  -1  -2  19    8.82    0.35
  -1  -2  19    6.89    0.35
  -1   2  19    9.66    0.37
  -1   2  19    8.70    0.37
  -1   2  19   11.56    0.38
   1  -2 -19   11.43    0.39
   1   2 -19   12.95    0.43
  -1  -2  18    6.19    0.22
  -1  -2  18    6.90    0.21
  -1  -2  18    5.47    0.31
  -1  -2  18    4.99    0.32
  -1   2  18    6.48    0.34
  -1   2  18    5.51    0.33
  -1   2  18    8.18    0.36
   1  -2 -18    7.97    0.36
   1   2 -18    9.11    0.50
  -1  -2  17   34.97    0.33
  -1  -2  17   36.58    0.32
  -1  -2  17   30.36    0.46
  -1  -2  17   33.97    0.53
  -1   2  17   34.61    0.55
  -1   2  17   32.45    0.51
  -1   2  17   43.16    0.61
   1  -2 -17   43.31    0.61
   1   2 -17   44.98    0.62
  -1  -2  16   35.96    0.31
  -1  -2  16   37.13    0.31
  -1  -2  16   32.57    0.46
  -1  -2  16   33.10    0.50
  -1   2  16   37.08    0.53
  -1   2  16   33.40    0.49
  -1   2  16   30.63    0.24
  -1   2  16   42.85    0.58
   1  -2 -16   43.55    0.58
   1   2 -16   47.34    0.61
  -1  -2  15   -0.13    0.08
  -1  -2  15    0.11    0.08
  -1  -2  15    0.04    0.14
  -1  -2  15   -0.22    0.12
  -1   2  15    0.23    0.15
  -1   2  15    0.25    0.13
  -1   2  15    0.24    0.09
  -1   2  15    0.25    0.13
   1  -2 -15    0.16    0.15
   1   2 -15   -0.11    0.17
  -1  -2  14    5.32    0.15
  -1  -2  14    5.85    0.15
  -1  -2  14    5.19    0.24
  -1  -2  14    4.70    0.25
  -1   2  14    5.71    0.25
  -1   2  14    4.91    0.23
  -1   2  14    4.79    0.15
  -1   2  14    6.66    0.28
   1  -2 -14    6.43    0.28
   1   2 -14    6.87    0.30
  -1  -2  13    0.27    0.07
  -1  -2  13    0.51    0.07
  -1  -2  13    0.40    0.17
  -1  -2  13    0.02    0.12
  -1   2  13    0.41    0.14
  -1   2  13    0.27    0.12
  -1   2  13    0.45    0.08
  -1   2  13    0.46    0.13
   1  -2 -13    0.21    0.12
   1   2 -13    0.28    0.15
  -1  -2  12    0.02    0.06
  -1  -2  12    0.04    0.06
  -1  -2  12    0.04    0.11
  -1  -2  12    0.14    0.11
  -1   2  12    0.27    0.12
  -1   2  12    0.17    0.07
  -1   2  12    0.05    0.11
   1  -2 -12   -0.12    0.09
   1   2 -12   -0.02    0.13
  -1  -2  11   15.41    0.16
  -1  -2  11   12.12    0.25
  -1  -2  11   10.56    0.42
  -1   2  11   13.27    0.28
  -1   2  11   11.69    0.32
  -1   2  11   12.51    0.15
  -1   2  11   16.81    0.31
   1  -2 -11   16.72    0.31
   1   2 -11   16.49    0.32
  -1  -2  10   68.32    0.27
  -1  -2  10   55.04    0.47
  -1  -2  10   58.90    0.50
  -1   2  10   59.90    0.51
  -1   2  10   53.65    0.47
  -1   2  10   58.49    0.28
  -1   2  10   76.73    0.58
   1  -2 -10   71.69    0.56
   1   2 -10   69.82    0.55
  -1  -2   9   43.45    0.21
  -1  -2   9   35.86    0.37
  -1  -2   9   40.17    0.40
  -1   2   9   34.41    0.38
  -1   2   9   40.54    0.24
  -1   2   9   47.52    0.44
   1  -2  -9   46.74    0.44
   1   2  -9   43.86    0.42
  -1  -2   8    2.29    0.07
  -1  -2   8    1.24    0.12
  -1  -2   8    2.15    0.15
  -1   2   8    1.18    0.11
  -1   2   8    1.97    0.09
  -1   2   8    2.20    0.16
   1  -2  -8    1.24    0.15
   1   2  -8    1.45    0.06
   1   2  -8    1.98    0.16
  -1  -2   7    0.20    0.04
  -1  -2   7    0.12    0.08
  -1  -2   7   -0.21    0.07
  -1   2   7   -0.16    0.08
  -1   2   7   -0.07    0.08
   1  -2  -7   -0.17    0.07
   1   2  -7    0.08    0.04
   1   2  -7   -0.06    0.09
  -1  -2   6    1.11    0.06
  -1  -2   6    1.38    0.11
  -1  -2   6    0.79    0.09
  -1   2   6    1.53    0.13
  -1   2   6    1.36    0.14
   1  -2  -6    0.95    0.10
   1   2  -6    0.56    0.05
   1   2  -6    1.35    0.14
  -1  -2   5  382.99    1.35
  -1  -2   5  335.49    0.93
  -1  -2   5  364.12    0.97
  -1   2   5  352.07    0.98
  -1   2   5  439.90    1.21
   1  -2  -5  421.78    0.74
   1  -2  -5  406.04    1.42
   1   2  -5  409.95    1.25
   1   2  -5  392.91    1.01
  -1  -2   4  970.17    2.45
  -1  -2   4  843.98    2.40
  -1  -2   4  924.91    3.43
  -1   2   4  903.16    3.46
  -1   2   4 1108.00    3.85
   1  -2  -4 1054.00    2.89
   1  -2  -4 1021.00    3.72
   1   2  -4 1013.00    2.60
   1   2  -4  938.66    3.45
  -1  -2   3    2.95    0.10
  -1  -2   3    3.94    0.13
  -1  -2   3    2.43    0.12
  -1   2   3    3.95    0.14
   1   2  -3    3.20    0.13
   1   2  -3    1.43    0.14
  -1  -2   2   84.59    0.34
  -1  -2   2   77.59    0.40
  -1  -2   2   78.92    0.42
  -1   2   2   77.27    0.40
  -1   2   2   93.94    0.42
   1  -2  -2   83.29    0.37
   1   2  -2   83.60    0.44
  -1  -2   1 3702.00    6.97
  -1  -2   1 3914.00    7.80
   1  -2  -1 3951.00    7.02
  -1  -2   0 1593.00    4.29
  -1  -2   0 1495.00    3.96
  -1   2   0 1535.00    3.99
  -1   2   0 1525.00    3.93
   1  -2   0 1631.00    4.44
   1   2   0 1649.00    4.25
   1   2   0 1477.00    4.25
  -1  -2  -1  196.88    0.61
  -1  -2  -1  177.83    0.50
  -1   2  -1  185.87    0.48
  -1   2  -1  182.44    0.53
   1  -2   1  193.68    0.62
   1   2   1  201.35    0.62
  -1  -2  -2    6.39    0.16
  -1  -2  -2    5.79    0.10
  -1   2  -2    6.31    0.10
  -1   2  -2    5.45    0.13
   1  -2   2    6.20    0.14
   1  -2   2    6.02    0.13
   1   2   2    6.43    0.15
   1   2   2    7.17    0.16
  -1  -2  -3    8.97    0.18
  -1  -2  -3    8.25    0.11
  -1   2  -3    9.08    0.10
  -1   2  -3    9.05    0.16
   1  -2   3    9.05    0.17
   1  -2   3    8.77    0.15
   1   2   3    9.76    0.19
   1   2   3    9.61    0.18
  -1  -2  -4  158.17    0.64
  -1  -2  -4  165.66    0.65
  -1   2  -4  169.65    0.41
  -1   2  -4  161.70    0.55
   1  -2   4  152.03    0.61
   1  -2   4  155.21    0.54
   1   2   4  162.81    0.65
   1   2   4  178.75    0.68
  -1  -2  -5   71.96    0.46
  -1  -2  -5   82.29    0.49
  -1   2  -5   82.11    0.43
   1  -2   5   72.61    0.44
   1  -2   5   79.02    0.41
   1   2   5   80.08    0.49
   1   2   5   91.65    0.52
  -1  -2  -6   76.07    0.49
  -1  -2  -6   86.57    0.52
  -1   2  -6   86.96    0.46
   1  -2   6   73.64    0.46
   1  -2   6   78.24    0.44
   1   2   6   76.13    0.49
   1   2   6   95.74    0.55
  -1  -2  -7   52.58    0.44
  -1   2  -7   51.35    0.38
   1  -2   7   39.87    0.36
   1  -2   7   45.83    0.36
   1   2   7   46.30    0.41
   1   2   7   54.98    0.44
  -1  -2  -8   82.83    0.56
  -1   2  -8   87.33    0.52
   1  -2   8   67.69    0.48
   1  -2   8   76.14    0.48
   1   2   8   72.13    0.52
   1   2   8   87.86    0.57
  -1  -2  -9   82.72    0.58
  -1   2  -9   89.17    0.55
   1  -2   9   69.75    0.50
   1  -2   9   77.95    0.51
   1   2   9   74.34    0.55
   1   2   9   90.27    0.60
  -1  -2 -10    0.57    0.11
  -1   2 -10    0.46    0.12
   1  -2  10    0.79    0.05
   1  -2  10    0.42    0.04
   1  -2  10    0.43    0.10
   1  -2  10    0.66    0.10
   1   2  10    0.28    0.12
   1   2  10    0.66    0.13
  -1  -2 -11    0.09    0.10
  -1   2 -11   -0.08    0.11
   1  -2  11    0.16    0.04
   1  -2  11    0.20    0.04
   1  -2  11   -0.01    0.10
   1  -2  11    0.06    0.10
   1   2  11    0.77    0.13
   1   2  11    0.03    0.10
  -1  -2 -12  105.67    0.74
  -1   2 -12  117.95    0.72
   1  -2  12  100.80    0.33
   1  -2  12   87.76    0.29
   1  -2  12   85.52    0.61
   1  -2  12   77.19    0.91
   1   2  12   93.96    0.68
   1   2  12  110.94    0.75
  -1  -2 -13   98.85    0.75
  -1   2 -13  103.88    0.71
   1  -2  13   79.01    0.31
   1  -2  13   66.85    0.84
   1  -2  13   83.11    0.64
   1   2  13   83.09    0.66
   1   2  13  102.06    0.75
  -1  -2 -14    0.08    0.14
  -1   2 -14    0.12    0.14
   1  -2  14    0.37    0.08
   1  -2  14    0.06    0.06
   1  -2  14   -0.11    0.13
   1  -2  14    0.27    0.13
   1   2  14    0.29    0.15
   1   2  14   -0.08    0.13
  -1  -2 -15   -0.30    0.15
  -1   2 -15    0.14    0.16
   1  -2  15    0.30    0.08
   1  -2  15   -0.03    0.07
   1  -2  15   -0.02    0.15
   1  -2  15    0.02    0.13
   1   2  15    0.11    0.17
   1   2  15    0.11    0.14
  -1  -2 -16   56.48    0.66
  -1   2 -16   61.39    0.67
   1  -2  16   51.71    0.33
   1  -2  16   44.01    0.30
   1  -2  16   43.75    0.51
   1  -2  16   49.24    0.58
   1   2  16   49.00    0.60
   1   2  16   56.65    0.65
  -1  -2 -17    1.68    0.22
  -1   2 -17    3.85    0.33
   1  -2  17    1.49    0.17
   1  -2  17    1.38    0.15
   1  -2  17    1.76    0.21
   1  -2  17    2.02    0.20
   1   2  17    1.82    0.23
   1   2  17    1.85    0.20
  -1  -2 -18    1.56    0.20
  -1   2 -18    1.69    0.24
   1  -2  18    1.54    0.12
   1  -2  18    1.30    0.16
   1  -2  18    1.66    0.21
   1  -2  18    1.02    0.20
   1   2  18    1.42    0.22
   1   2  18    1.43    0.20
   1   2  18    1.83    0.19
  -1  -2 -19    2.28    0.28
  -1   2 -19    2.27    0.29
   1  -2  19    2.30    0.19
   1  -2  19    2.41    0.18
   1  -2  19    2.57    0.28
   1  -2  19    1.48    0.24
   1   2  19    2.67    0.32
   1   2  19    3.11    0.33
   1   2  19    2.69    0.28
  -1  -2 -20    0.61    0.17
  -1   2 -20    0.71    0.24
   1  -2  20    0.50    0.13
   1  -2  20    0.81    0.12
   1  -2  20    0.49    0.21
   1   2  20    0.65    0.23
   1   2  20    1.41    0.23
  -1  -2 -21    6.75    0.37
  -1   2 -21    5.36    0.39
   1  -2  21    1.68    0.20
   1  -2  21    5.32    0.23
   1  -2  21    5.13    0.34
   1  -2  21    3.49    0.34
   1   2  21    4.42    0.38
   1   2  21    6.37    0.42
  -1  -2 -22    1.00    0.19
  -1   2 -22    0.21    0.23
   1  -2  22   -0.29    0.12
   1  -2  22    0.45    0.13
   1  -2  22    0.68    0.25
   1   2  22    0.27    0.25
   1   2  22    1.18    0.29
  -1  -2 -23    1.48    0.21
  -1   2 -23    0.27    0.27
   1  -2  23    0.82    0.27
   1   2  23    0.19    0.27
  -1  -2 -24    3.38    0.33
  -1   2 -24    0.67    0.28
   1  -2  24    1.38    0.30
   1   2  24    0.78    0.32
  -1  -2 -25    1.45    0.24
  -1   2 -25   -0.80    0.27
   1  -2  25    0.19    0.31
   1   2  25    0.18    0.34
  -1  -3  24    0.96    0.30
  -1   3  24   -0.44    0.31
   1  -3 -24   -0.05    0.17
   1   3 -24    1.30    0.28
  -1  -3  23    0.53    0.27
  -1   3  23   -0.49    0.27
   1  -3 -23    0.38    0.16
   1   3 -23    1.07    0.27
  -1  -3  22    3.85    0.39
  -1   3  22    3.07    0.30
   1  -3 -22    5.04    0.32
   1   3 -22    5.02    0.41
  -1  -3  21    0.25    0.25
  -1   3  21    0.57    0.24
   1  -3 -21    0.33    0.16
   1   3 -21    0.80    0.24
  -1  -3  20    0.35    0.23
  -1   3  20    0.25    0.22
  -1   3  20    0.25    0.20
   1  -3 -20    0.39    0.17
   1   3 -20    0.47    0.23
  -1  -3  19    0.35    0.21
  -1   3  19    0.51    0.21
  -1   3  19    0.14    0.18
   1  -3 -19    0.35    0.16
   1   3 -19    0.27    0.20
  -1  -3  18   34.68    0.54
  -1  -3  18   34.28    0.56
  -1   3  18   38.00    0.60
  -1   3  18   33.48    0.55
  -1   3  18   43.40    0.65
   1  -3 -18   45.65    0.65
   1   3 -18   50.59    0.68
  -1  -3  17    2.37    0.28
  -1  -3  17    1.93    0.21
  -1   3  17    2.86    0.31
  -1   3  17    2.98    0.27
  -1   3  17    3.45    0.33
   1  -3 -17    3.16    0.30
   1   3 -17    3.49    0.42
  -1  -3  16    5.45    0.30
  -1  -3  16    5.30    0.30
  -1   3  16    5.80    0.33
  -1   3  16    5.72    0.32
  -1   3  16    7.93    0.36
   1  -3 -16    7.30    0.34
   1   3 -16    7.06    0.37
  -1  -3  15    0.36    0.16
  -1  -3  15   -0.18    0.13
  -1   3  15    0.17    0.18
  -1   3  15   -0.11    0.13
  -1   3  15    0.21    0.15
   1  -3 -15    0.44    0.15
   1   3 -15    0.17    0.18
  -1  -3  14   44.21    0.53
  -1  -3  14   47.06    0.55
  -1   3  14   47.90    0.58
  -1   3  14   43.33    0.54
  -1   3  14   60.94    0.65
   1  -3 -14   56.43    0.63
   1   3 -14   59.49    0.63
  -1  -3  13    0.46    0.15
  -1  -3  13    0.06    0.12
  -1   3  13    0.56    0.16
  -1   3  13    0.47    0.13
  -1   3  13    0.40    0.14
   1  -3 -13    0.31    0.13
   1   3 -13    0.63    0.16
  -1  -3  12  122.57    0.80
  -1  -3  12  137.08    0.85
  -1   3  12  135.15    0.87
  -1   3  12  129.24    0.85
  -1   3  12  133.46    0.41
  -1   3  12  167.68    0.96
   1  -3 -12  150.60    0.92
   1   3 -12  160.72    0.93
  -1  -3  11   36.26    0.44
  -1  -3  11   40.72    0.47
  -1   3  11   40.81    0.49
  -1   3  11   37.37    0.46
  -1   3  11   40.20    0.25
  -1   3  11   51.32    0.54
   1  -3 -11   45.92    0.51
   1   3 -11   49.82    0.53
  -1  -3  10    0.54    0.12
  -1  -3  10    0.40    0.11
  -1   3  10    0.26    0.12
  -1   3  10    0.23    0.12
  -1   3  10    0.32    0.09
  -1   3  10    0.34    0.11
   1  -3 -10    0.28    0.12
   1   3 -10    0.64    0.14
  -1  -3   9    7.12    0.27
  -1   3   9    7.24    0.25
  -1   3   9    7.54    0.24
  -1   3   9    9.60    0.26
   1  -3  -9    9.11    0.25
   1   3  -9    8.97    0.27
  -1  -3   8    6.85    0.08
  -1  -3   8    5.68    0.20
  -1  -3   8    6.57    0.21
  -1   3   8    5.40    0.26
  -1   3   8    8.47    0.23
   1  -3  -8    7.43    0.23
   1   3  -8    6.72    0.08
   1   3  -8    6.88    0.24
  -1  -3   7    0.16    0.04
  -1  -3   7    0.06    0.09
  -1  -3   7    0.00    0.08
  -1   3   7    0.03    0.10
  -1   3   7    0.03    0.09
   1  -3  -7    0.17    0.07
   1  -3  -7    0.02    0.09
   1   3  -7    0.04    0.04
   1   3  -7   -0.24    0.11
  -1  -3   6    7.34    0.11
  -1  -3   6    6.38    0.19
  -1  -3   6    6.93    0.20
  -1   3   6    6.90    0.21
  -1   3   6    6.53    0.21
  -1   3   6    9.62    0.23
   1  -3  -6    8.51    0.15
   1  -3  -6    7.45    0.21
   1   3  -6    7.36    0.15
   1   3  -6    7.39    0.22
  -1  -3   5  146.53    0.44
  -1  -3   5  133.71    0.68
  -1  -3   5  143.18    0.69
  -1   3   5  177.37    0.76
   1  -3  -5  167.21    0.58
   1  -3  -5  155.50    0.72
   1   3  -5  150.81    0.70
   1   3  -5  151.70    0.73
  -1  -3   4   57.95    0.30
  -1  -3   4   53.55    0.43
  -1  -3   4   52.22    0.42
  -1   3   4   55.08    0.43
  -1   3   4   67.92    0.47
   1  -3  -4   64.28    0.38
   1   3  -4   62.85    0.32
   1   3  -4   54.99    0.44
  -1  -3   3    4.01    0.12
  -1  -3   3    3.90    0.15
  -1  -3   3    3.60    0.16
  -1   3   3    3.73    0.15
  -1   3   3    4.19    0.16
   1  -3  -3    4.02    0.13
   1   3  -3    4.37    0.13
   1   3  -3    3.76    0.17
  -1  -3   2   42.52    0.30
  -1  -3   2   38.72    0.34
  -1  -3   2   37.83    0.35
  -1   3   2   38.60    0.34
  -1   3   2   45.32    0.36
   1  -3  -2   42.28    0.33
   1   3  -2   43.73    0.31
   1   3  -2   37.82    0.36
  -1  -3   1  136.85    0.55
  -1  -3   1  126.74    0.58
  -1   3   1  127.90    0.56
  -1   3   1  132.81    0.59
   1  -3  -1  139.62    0.60
   1   3  -1  141.51    0.56
   1   3  -1  130.07    0.63
  -1  -3   0   66.99    0.41
  -1  -3   0   63.57    0.40
  -1   3   0   62.49    0.38
  -1   3   0   63.72    0.41
   1  -3   0   66.37    0.43
   1   3   0   69.26    0.42
   1   3   0   62.40    0.45
  -1  -3  -1    4.12    0.15
  -1  -3  -1    3.88    0.12
  -1   3  -1    4.18    0.13
  -1   3  -1    4.07    0.12
  -1   3  -1    3.28    0.15
   1  -3   1    3.73    0.14
   1   3   1    4.16    0.15
   1   3   1    3.25    0.17
  -1  -3  -2  108.08    0.56
  -1  -3  -2  102.65    0.46
  -1   3  -2  110.17    0.43
  -1   3  -2  102.86    0.42
  -1   3  -2  104.99    0.52
   1  -3   2  106.28    0.57
   1  -3   2  102.32    0.51
   1   3   2  112.04    0.57
  -1  -3  -3   95.51    0.55
  -1  -3  -3   92.65    0.42
  -1   3  -3   95.72    0.39
  -1   3  -3   94.86    0.37
  -1   3  -3   96.33    0.50
   1  -3   3   93.53    0.55
   1  -3   3   89.00    0.48
   1   3   3  101.85    0.57
   1   3   3  110.22    0.61
  -1  -3  -4   29.83    0.33
  -1  -3  -4   27.91    0.23
  -1   3  -4   26.67    0.22
  -1   3  -4   28.66    0.19
  -1   3  -4   29.64    0.30
   1  -3   4   26.80    0.32
   1  -3   4   27.18    0.28
   1   3   4   30.39    0.34
   1   3   4   34.00    0.37
  -1  -3  -5   28.53    0.22
  -1   3  -5   30.71    0.16
  -1   3  -5   30.21    0.16
  -1   3  -5   30.88    0.32
   1  -3   5   28.95    0.34
   1  -3   5   28.98    0.31
   1   3   5   31.12    0.36
   1   3   5   35.76    0.38
  -1  -3  -6    9.37    0.13
  -1   3  -6   10.78    0.07
  -1   3  -6   11.36    0.23
   1  -3   6   10.11    0.23
   1  -3   6   10.11    0.21
   1   3   6   10.42    0.25
   1   3   6   12.30    0.26
  -1  -3  -7    3.02    0.18
  -1   3  -7    3.23    0.19
   1  -3   7    2.29    0.17
   1  -3   7    2.59    0.15
   1   3   7    2.34    0.21
   1   3   7    3.23    0.20
  -1  -3  -8   56.39    0.51
  -1   3  -8   57.99    0.48
   1  -3   8   47.52    0.46
   1  -3   8   51.27    0.43
   1   3   8   53.98    0.51
   1   3   8   55.49    0.61
  -1  -3  -9   91.15    0.66
  -1   3  -9  100.05    0.63
   1  -3   9   74.74    0.73
   1  -3   9   84.57    0.57
   1   3   9   88.07    0.66
   1   3   9  104.68    0.71
  -1  -3 -10    5.88    0.25
  -1   3 -10    7.59    0.26
   1  -3  10    5.07    0.22
   1  -3  10    6.31    0.21
   1   3  10    6.13    0.26
   1   3  10    6.93    0.26
  -1  -3 -11    1.66    0.20
  -1   3 -11    2.12    0.23
   1  -3  11    1.05    0.15
   1  -3  11    1.32    0.15
   1   3  11    1.23    0.17
   1   3  11    1.36    0.15
  -1  -3 -12   -0.04    0.12
  -1   3 -12    0.26    0.13
   1  -3  12   -0.10    0.14
   1  -3  12   -0.10    0.10
   1   3  12    0.00    0.14
   1   3  12    0.01    0.12
  -1  -3 -13    4.98    0.28
  -1   3 -13    7.26    0.31
   1  -3  13    4.96    0.25
   1  -3  13    4.89    0.24
   1   3  13    5.70    0.29
   1   3  13    6.49    0.29
  -1  -3 -14  171.30    1.07
  -1   3 -14  200.77    1.06
   1  -3  14  146.65    0.92
   1  -3  14  152.58    0.92
   1   3  14  157.83    1.01
   1   3  14  179.46    1.08
  -1  -3 -15    0.32    0.18
  -1   3 -15    0.39    0.18
   1  -3  15   -0.26    0.16
   1  -3  15    0.34    0.16
   1   3  15    0.22    0.18
   1   3  15    0.28    0.16
  -1   3 -16   34.10    0.53
   1  -3  16   23.28    0.47
   1  -3  16   24.41    0.46
   1   3  16   25.13    0.49
   1   3  16   28.49    0.51
  -1  -3 -17    8.65    0.36
  -1   3 -17   10.53    0.39
   1  -3  17    5.83    0.32
   1  -3  17    6.17    0.36
   1   3  17    8.80    0.34
  -1  -3 -18    0.08    0.15
  -1   3 -18   -0.03    0.37
   1  -3  18   -0.09    0.19
   1  -3  18   -0.29    0.19
   1   3  18   -0.43    0.19
   1   3  18    0.64    0.14
  -1  -3 -19    8.78    0.36
  -1   3 -19    9.23    0.44
   1  -3  19    7.36    0.36
   1  -3  19    5.36    0.38
   1   3  19    7.30    0.40
   1   3  19    6.40    0.34
  -1  -3 -20    4.87    0.31
  -1   3 -20    4.22    0.40
   1  -3  20    3.45    0.35
   1  -3  20    2.37    0.28
   1   3  20    3.48    0.37
   1   3  20    4.17    0.42
  -1  -3 -21    3.72    0.30
  -1   3 -21    4.49    0.46
   1  -3  21    3.46    0.37
   1   3  21    2.23    0.28
  -1  -3 -22   21.32    0.52
  -1   3 -22   21.59    0.59
   1  -3  22   18.76    0.51
   1   3  22   17.28    0.52
  -1  -3 -23    3.53    0.32
  -1   3 -23    0.40    0.31
   1  -3  23    1.17    0.29
   1   3  23    0.68    0.28
  -1  -3 -24    6.42    0.41
  -1   3 -24    4.61    0.51
   1  -3  24    4.49    0.44
   1   3  24    3.06    0.36
  -1  -4  23    5.50    0.42
  -1   4  23    4.92    0.44
   1  -4 -23    6.05    0.36
   1   4 -23    8.88    0.54
  -1  -4  22    1.09    0.29
  -1   4  22    0.36    0.27
   1  -4 -22    0.81    0.18
   1   4 -22    1.73    0.29
  -1  -4  21    0.25    0.25
   1  -4 -21    0.52    0.17
   1   4 -21    1.60    0.28
  -1  -4  20   -0.05    0.24
  -1   4  20   -0.18    0.22
   1  -4 -20   -0.13    0.15
   1   4 -20    0.39    0.23
  -1  -4  19    3.16    0.33
  -1   4  19    3.29    0.34
   1  -4 -19    3.50    0.30
   1   4 -19    4.78    0.38
  -1  -4  18    1.45    0.23
  -1   4  18    1.71    0.25
   1  -4 -18    2.88    0.29
   1   4 -18    4.52    0.38
  -1  -4  17  105.73    0.95
  -1  -4  17  108.53    0.95
  -1   4  17  116.89    1.03
  -1   4  17   97.39    0.90
  -1   4  17  130.82    1.06
   1  -4 -17  124.16    1.04
   1   4 -17  145.71    1.09
  -1  -4  16    9.59    0.40
  -1  -4  16    7.69    0.35
  -1   4  16   10.08    0.39
  -1   4  16    8.00    0.33
  -1   4  16   10.96    0.37
   1  -4 -16   10.27    0.39
   1   4 -16   12.08    0.51
  -1  -4  15    7.90    0.34
  -1  -4  15    7.27    0.32
  -1   4  15    8.87    0.44
  -1   4  15    7.27    0.32
  -1   4  15   10.15    0.34
   1  -4 -15    9.12    0.35
   1   4 -15   10.61    0.42
  -1  -4  14    0.03    0.18
  -1  -4  14    0.10    0.15
  -1   4  14    0.55    0.19
  -1   4  14   -0.10    0.14
  -1   4  14    0.30    0.13
   1  -4 -14   -0.01    0.14
   1   4 -14   -0.05    0.18
  -1  -4  13   10.23    0.34
  -1  -4  13   10.59    0.33
  -1   4  13   11.34    0.36
  -1   4  13    9.10    0.32
  -1   4  13   13.90    0.36
   1  -4 -13   12.17    0.36
   1   4 -13   12.43    0.38
  -1  -4  12   11.56    0.34
  -1  -4  12   11.86    0.32
  -1   4  12   12.85    0.36
  -1   4  12   11.35    0.34
  -1   4  12   12.54    0.20
  -1   4  12   15.13    0.36
   1  -4 -12   13.21    0.36
   1   4 -12   14.36    0.38
  -1  -4  11   48.03    0.57
  -1  -4  11   50.17    0.55
  -1   4  11   51.06    0.59
  -1   4  11   45.84    0.55
  -1   4  11   51.48    0.33
  -1   4  11   63.81    0.64
   1  -4 -11   56.73    0.61
   1   4 -11   58.44    0.62
  -1  -4  10    2.33    0.22
  -1  -4  10    2.42    0.24
  -1   4  10    2.72    0.24
  -1   4  10    2.56    0.23
  -1   4  10    2.90    0.22
   1  -4 -10    2.27    0.22
   1   4 -10    3.34    0.29
  -1  -4   9   14.34    0.33
  -1  -4   9   16.06    0.34
  -1   4   9   16.59    0.36
  -1   4   9   15.06    0.34
  -1   4   9   20.73    0.37
   1  -4  -9   17.62    0.36
   1   4  -9   16.40    0.09
   1   4  -9   18.16    0.39
  -1  -4   8    5.55    0.24
  -1  -4   8    6.22    0.23
  -1   4   8    5.92    0.26
  -1   4   8    6.43    0.24
  -1   4   8    7.06    0.25
   1  -4  -8    7.31    0.20
   1  -4  -8    6.00    0.25
   1   4  -8    6.32    0.12
   1   4  -8    6.35    0.26
  -1  -4   7   25.51    0.38
  -1  -4   7   25.00    0.37
  -1   4   7   26.89    0.40
  -1   4   7   25.32    0.37
  -1   4   7   33.52    0.43
   1  -4  -7   31.38    0.31
   1   4  -7   30.71    0.29
   1   4  -7   28.85    0.41
  -1  -4   6    8.16    0.24
  -1  -4   6    8.53    0.25
  -1   4   6    8.41    0.26
  -1   4   6    7.86    0.23
  -1   4   6   10.21    0.27
   1  -4  -6   10.15    0.21
   1   4  -6   10.12    0.18
   1   4  -6    9.14    0.27
  -1  -4   5    0.54    0.14
  -1  -4   5    0.59    0.17
  -1   4   5    0.43    0.13
  -1   4   5    0.11    0.18
  -1   4   5    0.50    0.14
   1  -4  -5    0.89    0.11
   1   4  -5    0.76    0.09
   1   4  -5    0.37    0.12
  -1  -4   4    1.51    0.15
  -1  -4   4    1.77    0.16
  -1   4   4    1.21    0.14
  -1   4   4    0.91    0.12
  -1   4   4    1.06    0.12
   1  -4  -4    1.33    0.12
   1   4  -4    1.15    0.10
   1   4  -4    0.24    0.13
  -1  -4   3    0.49    0.11
  -1  -4   3    0.64    0.10
  -1   4   3   -0.05    0.11
  -1   4   3    0.59    0.11
  -1   4   3    0.34    0.11
   1  -4  -3    0.00    0.10
   1   4  -3    0.10    0.09
  -1  -4   2   13.58    0.27
  -1   4   2    9.12    0.26
  -1   4   2   10.85    0.23
  -1   4   2    7.17    0.27
  -1   4   2   12.84    0.28
   1  -4  -2    9.69    0.23
   1   4  -2    8.45    0.23
   1   4  -2    7.97    0.27
  -1  -4   1  322.72    1.08
  -1   4   1  336.05    1.05
  -1   4   1  325.37    1.02
  -1   4   1  326.85    1.09
   1  -4  -1  341.46    1.09
   1   4  -1  347.11    1.01
   1   4  -1  323.32    1.15
  -1  -4   0  155.58    0.73
  -1   4   0  163.16    0.71
  -1   4   0  153.81    0.68
  -1   4   0  154.55    0.75
   1  -4   0  165.13    0.78
   1   4   0  170.48    0.75
   1   4   0  155.94    0.81
  -1  -4  -1  217.72    0.83
  -1   4  -1  227.21    0.79
  -1   4  -1  218.90    0.77
  -1   4  -1  223.67    0.89
   1  -4   1  227.58    0.93
   1   4   1  238.34    0.91
   1   4   1  218.28    0.95
  -1  -4  -2   23.99    0.29
  -1   4  -2   25.49    0.28
  -1   4  -2   24.16    0.27
  -1   4  -2   21.70    0.33
   1  -4   2   24.92    0.34
   1   4   2   26.86    0.36
   1   4   2   24.28    0.37
  -1  -4  -3   66.95    0.44
  -1   4  -3   70.90    0.40
  -1   4  -3   66.00    0.39
  -1   4  -3   65.73    0.50
   1  -4   3   67.56    0.55
   1   4   3   72.61    0.55
  -1  -4  -4  106.02    0.53
  -1   4  -4  111.87    0.46
  -1   4  -4  102.94    0.44
  -1   4  -4  106.30    0.64
   1  -4   4  103.10    1.08
   1  -4   4  101.57    0.61
   1   4   4  115.70    0.71
   1   4   4  121.82    0.76
  -1  -4  -5    1.16    0.13
  -1   4  -5    1.00    0.10
  -1   4  -5    1.07    0.10
  -1   4  -5    0.91    0.12
   1  -4   5    1.40    0.17
   1  -4   5    0.86    0.11
   1   4   5    1.14    0.14
   1   4   5    1.21    0.14
  -1  -4  -6   -0.02    0.08
  -1   4  -6    0.03    0.06
  -1   4  -6   -0.13    0.05
  -1   4  -6   -0.17    0.11
   1  -4   6    0.04    0.11
   1  -4   6   -0.09    0.09
   1   4   6   -0.33    0.12
   1   4   6    0.05    0.12
  -1  -4  -7   -0.01    0.08
  -1   4  -7    0.08    0.03
  -1   4  -7   -0.05    0.03
  -1   4  -7    0.27    0.12
   1  -4   7    0.07    0.13
   1  -4   7    0.24    0.10
   1   4   7   -0.13    0.13
   1   4   7   -0.10    0.12
  -1  -4  -8    9.75    0.17
  -1   4  -8   10.58    0.28
   1  -4   8    8.66    0.27
   1  -4   8    8.36    0.29
   1   4   8    9.01    0.29
   1   4   8   11.67    0.32
  -1  -4  -9   13.69    0.18
  -1   4  -9   15.01    0.34
   1  -4   9   12.63    0.32
   1  -4   9   12.25    0.29
   1   4   9   12.63    0.33
   1   4   9   15.07    0.36
  -1   4 -10   16.80    0.34
   1  -4  10   13.51    0.34
   1  -4  10   15.13    0.33
   1   4  10   14.41    0.36
   1   4  10   17.70    0.38
  -1  -4 -11    2.06    0.19
  -1   4 -11    3.17    0.25
   1  -4  11    2.15    0.23
   1  -4  11    2.70    0.23
   1   4  11    2.19    0.25
   1   4  11    3.29    0.27
  -1  -4 -12    3.87    0.28
  -1   4 -12    5.41    0.32
   1  -4  12    4.60    0.28
   1  -4  12    4.39    0.26
   1   4  12    4.28    0.29
   1   4  12    5.41    0.31
  -1  -4 -13    4.79    0.31
  -1   4 -13    6.99    0.35
   1  -4  13    5.48    0.30
   1  -4  13    5.87    0.31
   1   4  13    6.37    0.32
   1   4  13    6.76    0.34
  -1   4 -14    0.50    0.18
   1  -4  14    0.02    0.20
   1  -4  14    0.36    0.16
   1   4  14    0.11    0.21
   1   4  14   -0.16    0.16
  -1  -4 -15    4.27    0.31
  -1   4 -15    6.64    0.35
   1  -4  15    4.37    0.31
   1  -4  15    4.71    0.33
   1   4  15    4.45    0.36
   1   4  15    5.96    0.34
  -1  -4 -16    3.34    0.30
  -1   4 -16    3.87    0.38
   1  -4  16    1.49    0.26
   1  -4  16    2.59    0.31
   1   4  16    1.33    0.25
   1   4  16    3.49    0.29
  -1  -4 -17    2.50    0.27
  -1   4 -17    1.07    0.40
   1  -4  17    0.76    0.24
   1  -4  17    0.71    0.20
   1   4  17    0.58    0.22
  -1  -4 -18    4.20    0.30
  -1   4 -18    4.44    0.42
   1  -4  18    2.86    0.31
   1  -4  18    2.74    0.27
   1   4  18    3.27    0.32
  -1  -4 -19    3.99    0.30
  -1   4 -19    3.31    0.39
   1  -4  19    3.25    0.38
   1  -4  19    1.24    0.27
   1   4  19    2.69    0.33
  -1  -4 -20    8.55    0.36
  -1   4 -20    9.82    0.48
   1  -4  20    7.34    0.43
   1   4  20    7.61    0.41
  -1  -4 -21    4.56    0.31
  -1   4 -21    4.41    0.47
   1  -4  21    3.92    0.40
   1   4  21    4.81    0.45
  -1  -4 -22    2.52    0.28
  -1   4 -22    0.96    0.34
   1  -4  22    1.01    0.29
   1   4  22    1.47    0.29
  -1  -4 -23    9.76    0.40
  -1   4 -23    7.21    0.57
   1  -4  23    5.69    0.43
   1   4  23    5.84    0.46
  -1  -5  21    3.97    0.41
  -1   5  21    3.23    0.39
   1  -5 -21    5.40    0.34
   1   5 -21    7.08    0.55
  -1  -5  20   -0.08    0.26
   1  -5 -20    0.47    0.18
   1   5 -20    0.95    0.29
  -1  -5  19    0.69    0.27
  -1   5  19    0.25    0.23
   1  -5 -19    0.74    0.18
   1   5 -19    1.53    0.27
  -1  -5  18    0.50    0.27
  -1   5  18    0.98    0.23
   1  -5 -18    0.63    0.17
   1   5 -18    1.45    0.26
  -1  -5  17    2.76    0.34
  -1   5  17    3.65    0.39
   1  -5 -17    2.80    0.30
   1   5 -17    5.06    0.39
  -1  -5  16   10.52    0.42
  -1  -5  16   10.16    0.43
  -1   5  16   12.20    0.44
   1  -5 -16   11.91    0.40
   1   5 -16   13.61    0.50
  -1  -5  15    6.36    0.36
  -1  -5  15    5.53    0.37
  -1   5  15    6.18    0.37
  -1   5  15    9.19    0.36
   1  -5 -15    7.07    0.35
   1   5 -15    6.90    0.43
  -1  -5  14    5.48    0.34
  -1  -5  14    4.60    0.33
  -1   5  14    5.97    0.37
  -1   5  14    4.25    0.31
  -1   5  14    6.53    0.32
   1  -5 -14    5.01    0.32
   1   5 -14    5.29    0.36
  -1  -5  13   41.00    0.62
  -1  -5  13   40.09    0.58
  -1   5  13   44.32    0.64
  -1   5  13   37.38    0.59
  -1   5  13   53.17    0.66
   1  -5 -13   46.61    0.63
   1   5 -13   48.45    0.71
  -1  -5  12    3.04    0.30
  -1  -5  12    2.43    0.22
  -1   5  12    2.59    0.39
  -1   5  12    2.29    0.27
  -1   5  12    3.69    0.27
   1   5 -12    3.07    0.32
  -1  -5  11    3.17    0.29
  -1  -5  11    3.36    0.27
  -1   5  11    4.20    0.30
  -1   5  11    3.62    0.26
  -1   5  11    3.98    0.27
   1   5 -11    3.83    0.35
  -1  -5  10   10.90    0.35
  -1  -5  10   11.79    0.34
  -1   5  10   12.52    0.38
  -1   5  10   11.28    0.33
  -1   5  10   15.39    0.37
   1   5 -10   13.36    0.39
  -1  -5   9   -0.10    0.15
  -1  -5   9    0.04    0.14
  -1   5   9   -0.13    0.16
  -1   5   9    0.04    0.12
  -1   5   9    0.04    0.13
   1  -5  -9   -0.04    0.14
   1   5  -9   -0.06    0.09
   1   5  -9   -0.06    0.06
   1   5  -9   -0.27    0.16
  -1  -5   8    7.42    0.30
  -1  -5   8    7.63    0.30
  -1   5   8    7.64    0.32
  -1   5   8    7.53    0.28
  -1   5   8    9.31    0.30
   1  -5  -8    8.96    0.25
   1   5  -8    8.88    0.18
   1   5  -8    8.13    0.32
  -1  -5   7    6.07    0.27
  -1  -5   7    6.27    0.27
  -1   5   7    5.94    0.28
  -1   5   7    6.15    0.27
  -1   5   7    8.14    0.29
   1  -5  -7    7.74    0.24
   1   5  -7    7.72    0.19
   1   5  -7    6.67    0.30
  -1  -5   6   14.27    0.34
  -1  -5   6   12.69    0.32
  -1   5   6   15.11    0.35
  -1   5   6   13.76    0.33
  -1   5   6   16.80    0.35
   1  -5  -6   15.97    0.29
   1   5  -6   16.67    0.25
   1   5  -6   14.93    0.35
  -1  -5   5   44.95    0.52
  -1  -5   5   48.82    0.54
  -1   5   5   50.77    0.54
  -1   5   5   47.55    0.52
  -1   5   5   57.26    0.57
   1  -5  -5   51.83    0.47
   1   5  -5   55.37    0.41
   1   5  -5   51.67    0.57
  -1  -5   4   54.05    0.56
  -1  -5   4   52.59    0.54
  -1   5   4   55.68    0.55
  -1   5   4   52.47    0.53
  -1   5   4   62.38    0.58
   1  -5  -4   56.77    0.50
   1   5  -4   60.87    0.45
   1   5  -4   54.48    0.56
  -1  -5   3   11.49    0.29
  -1   5   3   12.45    0.32
  -1   5   3   11.65    0.28
  -1   5   3   10.33    0.29
  -1   5   3   12.91    0.30
   1  -5  -3   12.67    0.28
   1   5  -3   12.62    0.26
   1   5  -3   11.78    0.32
  -1  -5   2    2.29    0.19
  -1   5   2    2.15    0.20
  -1   5   2    1.86    0.19
  -1   5   2    1.23    0.15
  -1   5   2    1.99    0.20
   1  -5  -2    2.06    0.28
   1   5  -2    2.01    0.19
   1   5  -2    1.44    0.16
  -1  -5   1   55.10    0.52
  -1   5   1   60.23    0.52
  -1   5   1   55.69    0.50
  -1   5   1   57.56    0.55
  -1   5   1   61.62    0.55
   1  -5  -1   59.50    0.53
   1   5  -1   62.33    0.51
   1   5  -1   55.97    0.57
  -1  -5   0   10.31    0.31
  -1   5   0   12.81    0.28
  -1   5   0   11.02    0.26
  -1   5   0   10.52    0.28
   1  -5   0   11.49    0.28
   1   5   0   12.63    0.29
   1   5   0   10.45    0.30
  -1  -5  -1    6.10    0.23
  -1   5  -1    6.43    0.22
  -1   5  -1    5.90    0.21
  -1   5  -1    5.52    0.25
   1  -5   1    6.04    0.23
   1   5   1    6.52    0.26
   1   5   1    5.38    0.25
  -1  -5  -2    1.46    0.18
  -1   5  -2    1.53    0.18
  -1   5  -2    2.27    0.18
  -1   5  -2    1.72    0.19
   1  -5   2    2.12    0.21
   1   5   2    1.70    0.17
   1   5   2    1.63    0.16
   1   5   2    1.72    0.20
  -1  -5  -3    3.30    0.19
  -1   5  -3    4.27    0.18
  -1   5  -3    3.93    0.18
  -1   5  -3    3.91    0.22
   1  -5   3    3.43    0.22
   1   5   3    3.54    0.23
   1   5   3    3.30    0.23
   1   5   3    4.53    0.23
  -1  -5  -4    3.84    0.19
  -1   5  -4    4.19    0.17
  -1   5  -4    4.23    0.17
  -1   5  -4    4.09    0.22
   1  -5   4    3.99    0.22
   1   5   4    4.15    0.26
   1   5   4    3.42    0.23
   1   5   4    4.99    0.24
  -1  -5  -5    7.17    0.22
  -1   5  -5    7.50    0.18
  -1   5  -5    6.73    0.18
  -1   5  -5    7.45    0.28
   1  -5   5    7.04    0.27
   1  -5   5    7.05    0.27
   1   5   5    6.99    0.27
   1   5   5    8.30    0.28
  -1  -5  -6    0.03    0.12
  -1   5  -6    0.08    0.07
  -1   5  -6    0.08    0.08
  -1   5  -6    0.37    0.14
   1  -5   6    0.14    0.14
   1  -5   6    0.57    0.13
   1   5   6    0.01    0.15
   1   5   6    0.19    0.13
  -1  -5  -7   76.31    0.49
  -1   5  -7   74.69    0.32
  -1   5  -7   77.32    0.66
   1  -5   7   70.70    0.69
   1  -5   7   67.16    0.60
   1   5   7   75.05    0.70
   1   5   7   85.62    0.74
  -1  -5  -8   22.51    0.29
  -1   5  -8   22.65    0.40
   1  -5   8   20.97    0.42
   1  -5   8   20.50    0.39
   1   5   8   22.55    0.44
   1   5   8   25.79    0.45
  -1  -5  -9    9.60    0.23
  -1   5  -9    9.95    0.33
   1  -5   9    9.23    0.33
   1  -5   9    9.15    0.32
   1   5   9    9.62    0.35
   1   5   9   10.80    0.35
  -1  -5 -10    0.75    0.13
  -1   5 -10    0.54    0.18
   1  -5  10    0.17    0.19
   1  -5  10    0.66    0.16
   1   5  10    0.56    0.18
   1   5  10    0.77    0.19
  -1   5 -11    3.09    0.29
   1  -5  11    2.35    0.24
   1  -5  11    3.00    0.29
   1   5  11    2.22    0.28
   1   5  11    2.94    0.29
  -1   5 -12   11.79    0.37
   1  -5  12    9.03    0.36
   1  -5  12    8.89    0.34
   1   5  12    9.68    0.38
   1   5  12   11.42    0.40
  -1   5 -13    9.89    0.41
   1  -5  13    9.21    0.37
   1  -5  13    8.34    0.38
   1   5  13    8.68    0.37
   1   5  13    9.14    0.40
  -1   5 -14    5.92    0.36
   1  -5  14    5.53    0.35
   1  -5  14    4.70    0.37
   1   5  14    5.29    0.38
   1   5  14    5.99    0.36
   1  -5  15   33.54    0.62
   1  -5  15   31.65    0.58
   1   5  15   34.71    0.61
  -1   5 -16   14.29    0.50
   1  -5  16    9.93    0.42
   1  -5  16   10.29    0.45
   1   5  16   10.19    0.42
  -1  -5 -17    0.98    0.17
  -1   5 -17    0.70    0.25
   1  -5  17    0.21    0.26
   1  -5  17    0.49    0.25
   1   5  17   -0.25    0.21
  -1   5 -18    0.50    0.26
   1  -5  18    0.47    0.26
   1   5  18    0.40    0.23
  -1  -5 -19    3.22    0.29
  -1   5 -19    0.55    0.29
   1  -5  19    0.70    0.26
   1   5  19    0.44    0.23
  -1  -5 -20    4.21    0.30
  -1   5 -20    2.09    0.33
   1  -5  20    1.67    0.32
   1   5  20    1.20    0.27
  -1   5 -21    0.60    0.35
   1  -5  21    0.83    0.30
   1   5  21    0.96    0.28
  -1  -6  19    4.49    0.46
  -1   6  19    3.13    0.32
   1   6 -19    6.47    0.57
  -1  -6  18    9.83    0.47
  -1   6  18    7.96    0.44
   1   6 -18   11.83    0.58
  -1  -6  17    0.36    0.26
  -1   6  17    0.10    0.22
   1   6 -17   -0.09    0.28
  -1  -6  16   24.75    0.59
  -1   6  16   26.84    0.59
   1   6 -16   32.90    0.69
  -1  -6  15    0.39    0.24
  -1   6  15    0.30    0.20
   1   6 -15   -0.02    0.24
  -1  -6  14    0.88    0.25
  -1   6  14    0.83    0.22
   1   6 -14    0.17    0.24
  -1  -6  13    0.41    0.23
  -1  -6  13   -0.12    0.22
  -1   6  13    0.43    0.21
   1   6 -13   -0.32    0.23
  -1  -6  12    6.52    0.37
  -1  -6  12    4.98    0.36
  -1   6  12    7.56    0.38
  -1   6  12    5.60    0.33
   1   6 -12    6.91    0.40
  -1  -6  11    2.57    0.31
  -1  -6  11    1.38    0.21
  -1   6  11    2.90    0.32
  -1   6  11    1.58    0.19
  -1   6  11    2.12    0.21
   1   6 -11    2.09    0.24
  -1  -6  10   10.14    0.39
  -1  -6  10   10.29    0.39
  -1   6  10   11.98    0.41
  -1   6  10    9.73    0.33
  -1   6  10   12.07    0.38
   1  -6 -10   13.05    0.34
   1   6 -10   10.33    0.62
  -1  -6   9    6.67    0.35
  -1  -6   9    7.28    0.37
  -1   6   9    7.67    0.39
  -1   6   9    5.60    0.31
  -1   6   9    8.54    0.35
   1  -6  -9    8.63    0.32
   1   6  -9    7.06    0.25
   1   6  -9    6.52    0.16
   1   6  -9    8.23    0.44
  -1  -6   8    9.55    0.37
  -1  -6   8   10.66    0.39
  -1   6   8   11.32    0.43
  -1   6   8    9.64    0.35
  -1   6   8   12.20    0.38
   1  -6  -8   11.19    0.39
   1   6  -8   11.38    0.23
   1   6  -8    9.64    0.21
   1   6  -8   11.41    0.39
  -1  -6   7    2.38    0.27
  -1  -6   7    2.71    0.27
  -1   6   7    2.19    0.24
  -1   6   7    2.12    0.20
  -1   6   7    3.39    0.28
   1  -6  -7    2.28    0.28
   1   6  -7    2.28    0.22
   1   6  -7    1.75    0.19
   1   6  -7    1.91    0.22
  -1  -6   6    2.77    0.30
  -1  -6   6    4.34    0.29
  -1   6   6    3.55    0.32
  -1   6   6    3.43    0.26
  -1   6   6    4.88    0.29
   1  -6  -6    3.88    0.28
   1   6  -6    3.98    0.24
   1   6  -6    3.55    0.31
  -1  -6   5    0.01    0.17
  -1   6   5    0.33    0.17
  -1   6   5    0.05    0.17
  -1   6   5    0.38    0.16
   1  -6  -5    0.15    0.17
   1   6  -5    0.16    0.14
  -1  -6   4    0.25    0.17
  -1   6   4    0.52    0.17
  -1   6   4    0.23    0.16
  -1   6   4    0.45    0.17
   1  -6  -4    0.08    0.15
   1   6  -4    0.38    0.14
  -1  -6   3   23.43    0.43
  -1   6   3   26.58    0.46
  -1   6   3   23.36    0.41
  -1   6   3   22.07    0.45
  -1   6   3   27.62    0.46
   1  -6  -3   25.55    0.42
   1   6  -3   26.81    0.40
   1   6  -3   22.42    0.46
  -1  -6   2   26.48    0.44
  -1   6   2   29.01    0.47
  -1   6   2   25.94    0.44
  -1   6   2   24.81    0.46
  -1   6   2   29.26    0.47
   1  -6  -2   27.11    0.44
   1   6  -2   28.88    0.42
   1   6  -2   24.92    0.48
  -1  -6   1   48.28    0.57
  -1   6   1   52.18    0.57
  -1   6   1   46.35    0.53
  -1   6   1   49.69    0.59
  -1   6   1   53.34    0.59
   1  -6  -1   51.66    0.59
   1   6  -1   51.72    0.55
   1   6  -1   49.79    0.61
  -1  -6   0  108.26    0.79
  -1   6   0  119.12    0.78
  -1   6   0  105.47    0.73
  -1   6   0  113.05    0.84
  -1   6   0  117.22    0.84
   1  -6   0  116.45    0.84
   1   6   0  123.73    0.82
   1   6   0  113.26    0.88
  -1  -6  -1   17.77    0.37
  -1   6  -1   18.51    0.37
  -1   6  -1   17.09    0.36
  -1   6  -1   19.18    0.43
   1  -6   1   20.23    0.42
   1   6   1   18.71    0.38
   1   6   1   17.67    0.41
   1   6   1   19.22    0.41
  -1  -6  -2    7.02    0.29
  -1   6  -2    7.37    0.28
  -1   6  -2    7.10    0.27
  -1   6  -2    5.49    0.30
   1  -6   2    7.74    0.33
   1   6   2    7.11    0.33
   1   6   2    5.33    0.34
   1   6   2    7.05    0.30
  -1  -6  -3    7.74    0.29
  -1   6  -3    8.03    0.27
  -1   6  -3    7.73    0.26
  -1   6  -3    5.94    0.31
   1  -6   3    7.94    0.32
   1   6   3    8.50    0.34
   1   6   3    5.14    0.32
   1   6   3    7.19    0.31
  -1  -6  -4    3.04    0.25
  -1   6  -4    3.49    0.22
  -1   6  -4    3.57    0.23
  -1   6  -4    1.92    0.20
   1  -6   4    3.28    0.27
   1   6   4    3.51    0.28
   1   6   4    1.86    0.21
   1   6   4    3.65    0.26
  -1  -6  -5   43.49    0.75
  -1   6  -5   50.21    0.42
  -1   6  -5   45.33    0.41
  -1   6  -5   46.85    0.57
   1  -6   5   45.01    0.60
   1   6   5   49.64    0.61
   1   6   5   42.44    0.58
   1   6   5   54.37    0.64
  -1  -6  -6    6.27    0.28
  -1   6  -6    6.65    0.21
  -1   6  -6    5.83    0.21
  -1   6  -6    6.78    0.35
   1  -6   6    6.03    0.31
   1   6   6    6.70    0.36
   1   6   6    5.62    0.32
   1   6   6    7.40    0.31
  -1  -6  -7    5.81    0.28
  -1   6  -7    6.08    0.19
  -1   6  -7    6.19    0.19
  -1   6  -7    5.31    0.35
   1  -6   7    5.50    0.32
   1  -6   7    6.16    0.31
   1   6   7    5.32    0.33
   1   6   7    7.42    0.31
  -1  -6  -8    0.05    0.16
  -1   6  -8    0.27    0.08
  -1   6  -8    0.06    0.19
   1  -6   8    0.25    0.21
   1  -6   8    0.25    0.17
   1   6   8   -0.01    0.32
   1   6   8    0.33    0.15
  -1  -6  -9    1.65    0.18
  -1   6  -9    1.46    0.22
   1  -6   9    1.26    0.23
   1  -6   9    0.98    0.20
   1   6   9    1.04    0.22
   1   6   9    3.13    0.27
  -1  -6 -10   29.14    0.38
  -1   6 -10   29.17    0.52
   1  -6  10   25.60    0.53
   1  -6  10   23.36    0.47
   1   6  10   25.66    0.52
   1   6  10   29.84    0.53
  -1   6 -11   -0.07    0.21
   1  -6  11    0.26    0.21
   1  -6  11    0.40    0.21
   1   6  11   -0.13    0.19
   1   6  11    0.16    0.20
   1  -6  12    9.55    0.41
   1  -6  12    9.11    0.39
   1   6  12    9.75    0.41
  -1   6 -13    2.67    0.27
   1  -6  13    3.97    0.35
   1  -6  13    3.14    0.39
   1   6  13    3.12    0.33
  -1   6 -14    0.32    0.27
   1  -6  14    0.78    0.25
   1  -6  14    0.26    0.23
   1   6  14    0.60    0.22
  -1   6 -15    3.95    0.42
   1  -6  15    4.18    0.42
   1  -6  15    3.46    0.43
   1   6  15    3.92    0.37
  -1   6 -16    1.96    0.29
   1  -6  16    1.65    0.30
   1   6  16    1.05    0.26
  -1   6 -17    1.27    0.33
   1  -6  17    0.45    0.27
   1   6  17    0.02    0.25
  -1   6 -18    5.65    0.59
   1  -6  18    4.69    0.41
   1   6  18    3.53    0.38
  -1   6 -19    2.06    0.41
   1  -6  19    1.84    0.34
   1   6  19    1.81    0.30
  -1  -7  16    0.87    0.30
  -1   7  16   -0.55    0.23
   1   7 -16   -0.52    0.31
  -1  -7  15    3.99    0.41
  -1   7  15    2.73    0.30
   1   7 -15    2.17    0.34
  -1  -7  14    0.88    0.28
  -1   7  14    0.29    0.24
   1   7 -14   -0.74    0.29
  -1  -7  13    0.04    0.25
  -1   7  13   -0.57    0.22
  -1  -7  12    0.43    0.26
  -1   7  12   -0.12    0.21
  -1  -7  11    1.24    0.26
  -1   7  11    0.61    0.23
   1   7 -11    0.19    0.25
  -1  -7  10    4.74    0.35
  -1   7  10    3.53    0.35
   1  -7 -10    5.12    0.39
   1   7 -10    3.15    0.31
  -1  -7   9   -0.15    0.21
  -1  -7   9   -0.16    0.27
  -1   7   9   -0.55    0.20
   1  -7  -9   -0.28    0.22
   1   7  -9   -0.22    0.12
   1   7  -9    0.04    0.13
   1   7  -9   -0.44    0.21
  -1  -7   8   -0.42    0.20
  -1   7   8   -0.01    0.24
  -1   7   8   -0.14    0.18
   1  -7  -8    0.43    0.22
   1   7  -8    0.08    0.14
  -1  -7   7    1.18    0.23
  -1   7   7    1.03    0.23
  -1   7   7    1.59    0.26
  -1   7   7    1.19    0.22
  -1   7   7    1.99    0.23
   1  -7  -7    1.92    0.24
   1   7  -7    1.43    0.18
   1   7  -7    1.23    0.18
   1   7  -7    1.49    0.24
  -1  -7   6    9.29    0.38
  -1   7   6    9.99    0.42
  -1   7   6    8.98    0.41
  -1   7   6   10.19    0.39
  -1   7   6   12.46    0.43
   1  -7  -6   12.30    0.40
   1   7  -6   11.41    0.33
   1   7  -6    9.64    0.32
   1   7  -6   10.70    0.41
  -1  -7   5   -0.42    0.20
  -1   7   5   -0.17    0.20
  -1   7   5   -0.08    0.18
  -1   7   5    0.48    0.21
   1  -7  -5   -0.02    0.20
   1   7  -5    0.03    0.17
   1   7  -5   -0.01    0.19
  -1  -7   4    0.81    0.22
  -1   7   4    0.74    0.21
  -1   7   4    0.69    0.21
  -1   7   4    1.00    0.21
  -1   7   4    1.64    0.24
   1  -7  -4    1.31    0.23
   1   7  -4    0.86    0.19
   1   7  -4    0.80    0.19
   1   7  -4    1.00    0.20
  -1  -7   3    6.68    0.37
  -1   7   3    7.36    0.37
  -1   7   3    6.58    0.37
  -1   7   3    6.54    0.40
  -1   7   3    9.43    0.39
   1  -7  -3    7.80    0.37
   1   7  -3    7.83    0.34
   1   7  -3    8.12    0.36
  -1  -7   2    8.40    0.37
  -1   7   2    8.95    0.38
  -1   7   2    8.27    0.34
  -1   7   2   10.06    0.39
   1  -7  -2    9.38    0.35
   1   7  -2    9.52    0.36
   1   7  -2    8.16    0.36
  -1  -7   1    2.57    0.30
  -1   7   1    2.90    0.32
  -1   7   1    3.17    0.32
  -1   7   1    2.34    0.27
  -1   7   1    4.02    0.33
   1  -7  -1    3.04    0.32
   1   7  -1    3.18    0.31
   1   7  -1    2.81    0.33
  -1  -7   0    0.11    0.20
  -1   7   0    0.32    0.18
  -1   7   0    0.09    0.20
  -1   7   0   -0.03    0.19
  -1   7   0    0.57    0.20
   1  -7   0   -0.01    0.19
   1   7   0    0.13    0.19
   1   7   0    0.31    0.17
   1   7   0   -0.11    0.16
  -1  -7  -1    3.06    0.31
  -1   7  -1    2.75    0.29
  -1   7  -1    3.32    0.32
  -1   7  -1    1.66    0.22
  -1   7  -1    3.52    0.37
   1  -7   1    2.56    0.30
   1   7   1    2.73    0.33
   1   7   1    2.83    0.29
   1   7   1    3.18    0.29
  -1  -7  -2    0.18    0.19
  -1   7  -2    0.11    0.17
  -1   7  -2    0.55    0.20
  -1   7  -2   -0.30    0.19
   1  -7   2    0.14    0.20
   1   7   2   -0.01    0.21
   1   7   2    0.12    0.16
   1   7   2    0.56    0.17
  -1  -7  -3    1.78    0.22
  -1   7  -3    1.92    0.20
  -1   7  -3    1.94    0.21
  -1   7  -3    1.59    0.23
   1  -7   3    1.22    0.23
   1   7   3    1.28    0.23
   1   7   3    2.54    0.31
   1   7   3    2.84    0.27
  -1  -7  -4   15.19    0.39
  -1   7  -4   14.11    0.34
  -1   7  -4   14.40    0.44
   1  -7   4   13.60    0.42
   1   7   4   13.22    0.65
   1   7   4   15.26    0.44
   1   7   4   16.57    0.43
  -1  -7  -5    0.98    0.21
  -1   7  -5    0.82    0.16
  -1   7  -5    1.15    0.19
  -1   7  -5    1.08    0.26
   1  -7   5    1.11    0.22
   1   7   5    0.89    0.22
   1   7   5    1.37    0.20
   1   7   5    0.74    0.18
  -1  -7  -6    1.14    0.22
  -1   7  -6    1.12    0.16
  -1   7  -6    1.16    0.18
   1  -7   6    0.93    0.23
   1   7   6    0.59    0.22
   1   7   6    1.26    0.20
  -1  -7  -7   -0.18    0.20
  -1   7  -7   -0.01    0.13
  -1   7  -7    0.36    0.15
  -1   7  -7   -0.22    0.26
   1  -7   7    0.24    0.20
   1   7   7   -0.19    0.20
   1   7   7    0.41    0.17
  -1  -7  -8    5.35    0.35
  -1   7  -8    4.77    0.24
  -1   7  -8    5.37    0.19
  -1   7  -8    4.51    0.37
   1  -7   8    5.31    0.36
   1   7   8    4.42    0.39
   1   7   8    4.34    0.32
  -1   7  -9    0.44    0.26
   1  -7   9    0.57    0.24
   1   7   9   -0.14    0.21
   1   7   9   -0.04    0.17
  -1  -7 -10    3.81    0.36
  -1   7 -10    5.89    0.42
   1  -7  10    6.20    0.39
   1  -7  10    6.22    0.41
   1   7  10    5.95    0.38
  -1   7 -11    1.27    0.29
   1  -7  11    2.18    0.29
   1  -7  11    2.03    0.29
   1   7  11    1.41    0.25
  -1   7 -12    4.40    0.47
   1  -7  12    5.29    0.40
   1   7  12    4.88    0.39
  -1   7 -13    3.16    0.35
   1  -7  13    3.97    0.39
   1   7  13    3.77    0.37
  -1   7 -14    0.21    0.30
   1  -7  14    1.07    0.29
   1   7  14    0.34    0.25
  -1   7 -15   11.73    0.64
   1  -7  15   11.66    0.55
   1   7  15    9.66    0.46
  -1   7 -16    6.47    0.65
   1  -7  16    6.63    0.46
   1   7  16    4.37    0.41
  -1  -8  12   -0.32    0.27
  -1   8  12   -0.56    0.28
  -1  -8  11    1.05    0.30
  -1   8  11    0.13    0.29
  -1   8  11    0.98    0.26
   1  -8 -11   -0.06    0.38
   1   8 -11    0.22    0.32
  -1  -8  10    0.97    0.29
  -1   8  10   -0.10    0.27
  -1   8  10    1.28    0.27
   1  -8 -10    0.30    0.27
   1   8 -10   -0.22    0.31
  -1  -8   9    3.93    0.41
  -1   8   9    2.65    0.34
  -1   8   9    4.85    0.46
   1  -8  -9    3.67    0.35
   1   8  -9    2.47    0.34
  -1  -8   8    3.87    0.37
  -1   8   8    4.09    0.46
  -1   8   8    5.07    0.42
   1  -8  -8    4.68    0.42
   1   8  -8    3.15    0.35
   1   8  -8    2.35    0.32
  -1  -8   7    4.93    0.38
  -1   8   7    4.65    0.45
  -1   8   7    5.45    0.45
   1  -8  -7    7.30    0.44
   1   8  -7    4.63    0.37
   1   8  -7    4.60    0.45
  -1  -8   6    0.25    0.25
  -1   8   6    0.53    0.26
  -1   8   6    0.07    0.23
   1  -8  -6    0.65    0.27
   1   8  -6    0.15    0.23
   1   8  -6    1.02    0.26
   1   8  -6    0.40    0.25
  -1  -8   5   -0.24    0.23
  -1   8   5   -0.64    0.25
  -1   8   5   -0.20    0.22
   1  -8  -5    0.20    0.25
   1   8  -5   -0.19    0.23
  -1  -8   4    0.22    0.25
  -1   8   4    0.25    0.26
  -1   8   4    1.15    0.32
  -1   8   4    0.51    0.23
   1  -8  -4    0.95    0.26
   1   8  -4    0.36    0.24
   1   8  -4    0.97    0.32
   1   8  -4    0.09    0.23
  -1  -8   3    0.58    0.24
  -1   8   3    0.54    0.27
  -1   8   3    1.34    0.31
  -1   8   3    0.43    0.24
   1  -8  -3    0.79    0.27
   1   8  -3    0.64    0.24
   1   8  -3    0.70    0.28
   1   8  -3    0.21    0.23
  -1  -8   2    6.34    0.38
  -1   8   2    6.19    0.44
  -1   8   2    7.12    0.48
  -1   8   2    5.82    0.40
   1  -8  -2    7.30    0.39
   1   8  -2    6.79    0.41
   1   8  -2    6.14    0.47
   1   8  -2    5.86    0.40
  -1  -8   1    4.87    0.36
  -1   8   1    3.99    0.42
  -1   8   1    4.78    0.46
  -1   8   1    5.76    0.40
   1  -8  -1    6.00    0.41
   1   8  -1    4.91    0.41
   1   8  -1    4.15    0.45
   1   8  -1    4.18    0.37
  -1  -8   0    3.98    0.35
  -1   8   0    3.26    0.41
  -1   8   0    3.82    0.44
  -1   8   0    3.73    0.38
   1  -8   0    4.67    0.41
   1   8   0    3.69    0.44
   1   8   0    3.27    0.34
   1   8   0    4.24    0.38
  -1  -8  -1    4.97    0.36
  -1   8  -1    5.37    0.39
  -1   8  -1    5.51    0.46
  -1   8  -1    5.68    0.43
   1  -8   1    5.86    0.41
   1   8   1    5.21    0.44
   1   8   1    4.71    0.46
   1   8   1    5.61    0.39
  -1  -8  -2    5.40    0.40
  -1   8  -2    4.66    0.38
  -1   8  -2    5.31    0.42
  -1   8  -2    5.68    0.44
   1  -8   2    5.71    0.42
   1   8   2    3.98    0.43
   1   8   2    4.21    0.46
   1   8   2    4.28    0.37
  -1  -8  -3    1.49    0.25
  -1   8  -3    0.89    0.23
  -1   8  -3    1.39    0.30
  -1   8  -3    0.73    0.24
   1  -8   3    0.66    0.27
   1   8   3    0.11    0.27
   1   8   3    1.05    0.31
   1   8   3    0.79    0.23
  -1  -8  -4    1.05    0.26
  -1   8  -4    0.96    0.23
  -1   8  -4    0.87    0.27
   1  -8   4    0.71    0.25
   1   8   4    0.85    0.29
   1   8   4    0.73    0.21
  -1  -8  -5   -0.23    0.24
  -1   8  -5    0.09    0.21
  -1   8  -5    0.37    0.25
  -1   8  -5   -0.22    0.24
   1  -8   5    0.11    0.24
   1   8   5   -0.38    0.26
   1   8   5   -0.02    0.19
  -1  -8  -6    4.73    0.41
  -1   8  -6    4.04    0.34
  -1   8  -6    3.85    0.34
   1  -8   6    4.04    0.36
   1   8   6    4.35    0.41
   1   8   6    4.25    0.35
  -1  -8  -7    3.12    0.31
  -1   8  -7    2.28    0.21
  -1   8  -7    1.84    0.30
   1  -8   7    2.97    0.35
   1   8   7    3.05    0.34
   1   8   7    3.56    0.36
  -1  -8  -8    0.41    0.27
  -1   8  -8   -0.11    0.29
   1  -8   8    0.31    0.25
   1   8   8    0.77    0.21
  -1  -8  -9   -0.12    0.25
  -1   8  -9   -0.33    0.31
   1  -8   9    0.82    0.27
   1   8   9   -0.38    0.25
   1   8   9    1.34    0.24
  -1   8 -10   -0.29    0.31
   1  -8  10    0.65    0.29
   1   8  10   -0.52    0.25
   1   8  10    1.03    0.22
  -1   8 -11    2.64    0.41
   1  -8  11    5.36    0.47
   1   8  11    3.55    0.36
   1   8  11    4.07    0.37
  -1   8 -12    0.33    0.38
   1  -8  12    2.04    0.36
   1   8  12    1.74    0.31
   1   8  12    1.01    0.24
  -1  -9   4    0.35    0.29
  -1   9   4    0.34    0.36
  -1   9   4    1.72    0.34
   1  -9  -4    0.98    0.33
   1   9  -4   -0.27    0.47
   1   9  -4   -0.31    0.30
  -1  -9   3   -0.07    0.29
  -1   9   3    0.54    0.35
  -1   9   3    1.06    0.31
   1  -9  -3    0.41    0.28
   1   9  -3   -0.61    0.39
   1   9  -3    0.09    0.29
  -1  -9   2    2.02    0.34
  -1   9   2    2.17    0.38
  -1   9   2    1.97    0.33
   1  -9  -2    2.64    0.36
   1   9  -2    1.22    0.35
   1   9  -2    1.83    0.32
  -1  -9   1    1.56    0.33
  -1   9   1    1.23    0.35
  -1   9   1    0.48    0.31
   1  -9  -1    1.60    0.32
   1   9  -1    0.68    0.34
   1   9  -1    1.44    0.30
  -1  -9   0    3.94    0.45
  -1   9   0    3.01    0.38
  -1   9   0    3.10    0.35
   1  -9   0    3.61    0.41
   1   9   0    2.93    0.38
   1   9   0    2.58    0.33
  -1  -9  -1    0.17    0.29
  -1   9  -1   -0.22    0.32
  -1   9  -1   -0.09    0.31
   1  -9   1    0.20    0.28
   1   9   1   -0.04    0.34
   1   9   1   -0.50    0.28
  -1  -9  -2    0.79    0.30
  -1   9  -2   -0.04    0.39
  -1   9  -2   -0.82    0.29
   1  -9   2    0.06    0.29
   1   9   2   -0.35    0.35
  -1  -9  -3    0.54    0.31
  -1   9  -3    0.79    0.38
  -1   9  -3    0.35    0.33
   1  -9   3    0.94    0.32
   1   9   3   -0.04    0.38
   1   9   3   -0.07    0.27
  -2   0  26    1.63    0.38
   2   0 -26    4.19    0.35
  -2   0  25   -0.33    0.35
  -2   0  25    1.16    0.44
   2   0 -25    0.30    0.18
  -2   0  24   12.03    0.46
  -2   0  24   12.24    0.52
  -2   0  24   11.01    0.42
   2   0 -24   13.85    0.45
  -2   0  23    0.02    0.23
  -2   0  23    0.51    0.25
  -2   0  23   -0.08    0.21
  -2   0  22    1.34    0.23
  -2   0  22    1.91    0.25
  -2   0  22    1.41    0.22
   2   0 -22    1.11    0.20
  -2   0  21    0.27    0.18
  -2   0  21    0.43    0.20
  -2   0  21    0.14    0.18
   2   0 -21   -0.19    0.15
  -2   0  20   15.68    0.38
  -2   0  20   13.54    0.38
  -2   0  20   13.57    0.34
  -2   0  20   15.71    0.41
   2   0 -20   20.01    0.48
  -2   0  19    0.32    0.17
  -2   0  19    0.11    0.16
  -2   0  19    0.28    0.15
   2   0 -19   -0.03    0.16
  -2   0  18    3.47    0.29
  -2   0  18    3.91    0.28
  -2   0  18    4.24    0.27
  -2   0  18    6.63    0.32
   2   0 -18    7.28    0.35
  -2   0  17    0.16    0.16
  -2   0  17    0.61    0.14
  -2   0  17    0.67    0.16
  -2   0  16    6.88    0.31
  -2   0  16    6.62    0.24
  -2   0  16    9.11    0.32
   2   0 -16    9.39    0.33
  -2   0  15   -0.08    0.11
  -2   0  15   -0.02    0.12
  -2   0  15    0.17    0.13
   2   0 -15   -0.05    0.13
  -2   0  14    7.62    0.23
  -2   0  14    7.49    0.21
  -2   0  14    9.17    0.29
   2   0 -14    9.95    0.30
  -2   0  13    0.01    0.10
  -2   0  13    0.17    0.10
  -2   0  13    0.04    0.11
   2   0 -13   -0.09    0.12
  -2   0  12    9.80    0.22
  -2   0  12    9.33    0.20
  -2   0  12   12.21    0.34
   2   0 -12   12.70    0.29
  -2   0  11   -0.15    0.08
  -2   0  11   -0.18    0.07
  -2   0  11   -0.18    0.09
  -2   0  10    6.50    0.17
  -2   0  10    6.09    0.15
  -2   0  10    7.88    0.22
   2   0 -10    8.63    0.23
  -2   0   9    0.13    0.07
  -2   0   9    0.29    0.09
   2   0  -9    0.10    0.09
  -2   0   8  336.96    0.87
  -2   0   8  333.10    0.84
  -2   0   8  405.16    1.38
   2   0  -8  318.74    0.85
   2   0  -8  431.81    1.53
  -2   0   7   -0.04    0.07
  -2   0   7    0.23    0.06
   2   0  -7    0.12    0.07
   2   0  -7    0.00    0.08
  -2   0   6  421.22    1.55
  -2   0   6  437.25    0.88
  -2   0   6  485.71    1.35
   2   0  -6  405.96    1.55
   2   0  -6  526.58    2.25
  -2   0   5    0.06    0.05
   2   0  -5   -0.13    0.05
  -2   0   4  993.92    2.84
  -2   0   4 1071.00    3.04
  -2   0   4 1177.00    3.51
   2   0  -4  944.18    3.08
   2   0  -4 1230.00    3.62
  -2   0   3    0.07    0.04
  -2   0   3    0.18    0.04
  -2   0   2  699.87    2.36
  -2   0   2  568.70    1.79
  -2   0   2  665.22    2.05
   2   0  -2  600.43    2.71
   2   0  -2  713.56    2.01
  -2   0   1   -0.02    0.05
  -2   0   1    0.30    0.03
  -2   0   1    0.33    0.04
  -2   0   0    1.39    0.08
  -2   0   0    0.83    0.03
   2   0   0    0.90    0.03
  -2   0  -1    0.21    0.05
   2   0   1    0.20    0.02
  -2   0  -2  679.82    2.08
  -2   0  -2  715.88    1.84
   2   0   2  657.89    2.60
   2   0   2  776.23    2.17
   2   0   2  767.64    1.93
  -2   0  -3    0.10    0.04
  -2   0  -3    0.01    0.03
   2   0   3    0.05    0.03
   2   0   3    0.54    0.05
  -2   0  -4  259.30    0.98
  -2   0  -4  274.96    1.53
   2   0   4  267.35    0.75
   2   0   4  280.30    0.57
   2   0   4  312.08    1.34
  -2   0  -5   -0.02    0.05
  -2   0  -5   -0.02    0.05
   2   0   5    0.07    0.06
   2   0   5    0.00    0.04
   2   0   5   -0.05    0.05
  -2   0  -6  598.75    2.37
  -2   0  -6  717.42    2.79
   2   0   6  630.10    2.47
   2   0   6  649.37    1.97
   2   0   6  729.75    2.81
   2   0   7    0.12    0.08
   2   0   7   -0.04    0.06
   2   0   7    0.13    0.07
  -2   0  -8 1137.00    3.63
  -2   0  -8 1472.00    4.96
   2   0   8 1252.00    4.20
   2   0   8 1241.00    3.05
   2   0   8 1449.00    4.88
  -2   0  -9   -0.06    0.07
   2   0   9    0.10    0.08
  -2   0 -10  172.66    0.69
  -2   0 -10  217.14    0.86
   2   0  10  184.72    0.71
   2   0  10  183.78    0.59
   2   0  10  214.57    0.85
  -2   0 -11    0.09    0.09
   2   0  11    0.45    0.10
   2   0  11    0.20    0.08
   2   0  11    0.09    0.08
  -2   0 -12   70.76    0.56
   2   0  12   57.78    0.45
   2   0  12   57.96    0.37
   2   0  12   68.90    0.55
  -2   0 -13    0.60    0.13
   2   0  13   -0.07    0.11
   2   0  13    0.14    0.10
   2   0  13   -0.08    0.09
  -2   0 -14    1.97    0.21
   2   0  14    1.85    0.19
   2   0  14    1.86    0.16
   2   0  14    1.90    0.19
   2   0  15   -0.27    0.11
   2   0  15   -0.22    0.11
  -2   0 -16    4.32    0.29
   2   0  16    2.16    0.24
   2   0  16    2.72    0.20
   2   0  16    3.81    0.26
   2   0  17   -0.08    0.13
  -2   0 -18    0.02    0.18
   2   0  18    0.00    0.16
   2   0  18    0.18    0.14
   2   0  18   -0.19    0.14
   2   0  19   -0.44    0.16
   2   0  19    0.50    0.17
   2   0  19    0.00    0.15
  -2   0 -20    5.89    0.36
   2   0  20    5.50    0.33
   2   0  20    5.03    0.33
   2   0  20    5.89    0.27
   2   0  20    4.50    0.37
  -2   0 -21   -0.47    0.19
   2   0  21   -0.25    0.20
   2   0  21   -0.10    0.21
   2   0  21   -0.63    0.22
  -2   0 -22    1.69    0.24
   2   0  22    1.52    0.24
   2   0  22    1.91    0.26
  -2   0 -23    0.17    0.23
   2   0  23    0.29    0.25
   2   0  23    0.47    0.28
  -2   0 -24   10.42    0.48
   2   0  24    9.55    0.50
  -2   0 -25    0.10    0.28
  -2  -1  26    0.48    0.31
  -2   1  26    0.43    0.36
   2  -1 -26    0.50    0.20
   2   1 -26    0.81    0.23
  -2  -1  25   -0.12    0.25
  -2  -1  25   -0.03    0.27
  -2   1  25    0.35    0.31
   2  -1 -25    0.00    0.18
   2   1 -25    0.26    0.20
  -2  -1  24    0.16    0.24
  -2  -1  24    0.54    0.29
  -2  -1  24   -0.23    0.24
  -2   1  24    0.68    0.29
  -2   1  24    0.63    0.32
   2  -1 -24   -0.41    0.17
   2   1 -24   -0.25    0.18
  -2  -1  23    6.85    0.38
  -2  -1  23    7.31    0.40
  -2  -1  23    5.65    0.36
  -2   1  23    7.08    0.42
  -2   1  23    7.35    0.47
   2  -1 -23    6.78    0.36
   2   1 -23    7.92    0.39
  -2  -1  22   15.67    0.40
  -2  -1  22   16.94    0.42
  -2  -1  22   12.98    0.39
  -2   1  22   15.52    0.48
   2  -1 -22   18.32    0.48
   2   1 -22   19.81    0.50
  -2  -1  21    2.46    0.29
  -2  -1  21    3.40    0.30
  -2  -1  21    1.59    0.23
  -2   1  21    2.47    0.25
  -2   1  21    2.09    0.24
  -2   1  21    2.47    0.26
   2  -1 -21    3.23    0.30
   2   1 -21    3.12    0.32
  -2  -1  20   -0.02    0.16
  -2  -1  20    0.16    0.18
  -2  -1  20   -0.24    0.17
  -2   1  20   -0.09    0.18
  -2   1  20   -0.05    0.18
  -2   1  20    0.12    0.16
  -2   1  20   -0.11    0.16
   2  -1 -20   -0.01    0.15
   2   1 -20   -0.10    0.18
  -2  -1  19    0.49    0.15
  -2  -1  19    0.22    0.15
  -2  -1  19   -0.03    0.17
  -2  -1  19    0.04    0.14
  -2   1  19    0.27    0.19
  -2   1  19   -0.25    0.16
  -2   1  19    0.28    0.16
  -2   1  19   -0.14    0.16
   2  -1 -19   -0.13    0.16
   2   1 -19    0.15    0.19
  -2  -1  18    7.52    0.29
  -2  -1  18    9.36    0.28
  -2  -1  18    6.74    0.29
  -2  -1  18    8.68    0.34
  -2   1  18    7.10    0.31
  -2   1  18    7.61    0.32
  -2   1  18    8.11    0.27
  -2   1  18    9.46    0.36
   2  -1 -18   12.62    0.48
   2   1 -18   12.22    0.43
  -2  -1  17    1.04    0.16
  -2  -1  17    3.23    0.22
  -2  -1  17    2.54    0.25
  -2  -1  17    2.12    0.26
  -2   1  17    1.43    0.20
  -2   1  17    2.97    0.28
  -2   1  17    1.81    0.21
  -2   1  17    2.95    0.28
   2  -1 -17    3.55    0.29
   2   1 -17    3.65    0.32
  -2  -1  16   49.19    0.44
  -2  -1  16   41.80    0.49
  -2  -1  16   52.42    0.60
  -2   1  16   44.33    0.50
  -2   1  16   44.02    0.40
  -2   1  16   56.15    0.62
   2  -1 -16   59.73    0.64
   2   1 -16   64.37    0.68
  -2  -1  15   10.67    0.24
  -2  -1  15    8.83    0.25
  -2  -1  15   11.08    0.31
  -2   1  15    9.54    0.28
  -2   1  15    9.01    0.22
  -2   1  15   11.50    0.32
   2  -1 -15   12.31    0.33
   2   1 -15   12.96    0.35
  -2  -1  14   30.97    0.33
  -2  -1  14   27.43    0.37
  -2  -1  14   34.65    0.46
  -2   1  14   28.22    0.41
  -2   1  14   28.41    0.31
  -2   1  14   36.93    0.48
   2  -1 -14   39.17    0.49
   2   1 -14   41.64    0.52
  -2  -1  13  156.87    0.66
  -2  -1  13  147.26    0.76
  -2  -1  13  172.76    0.92
  -2   1  13  149.69    0.80
  -2   1  13  145.85    0.61
  -2   1  13  192.96    0.97
   2  -1 -13  198.36    0.99
   2   1 -13  207.75    1.02
  -2  -1  12    0.12    0.08
  -2  -1  12   -0.01    0.09
  -2  -1  12    0.04    0.11
  -2   1  12    0.36    0.10
  -2   1  12   -0.04    0.08
  -2   1  12   -0.02    0.10
   2  -1 -12   -0.06    0.10
   2   1 -12   -0.17    0.12
  -2  -1  11   36.46    0.31
  -2  -1  11   32.59    0.34
  -2  -1  11   41.24    0.44
  -2   1  11   34.07    0.37
  -2   1  11   34.60    0.29
  -2   1  11   44.63    0.45
   2  -1 -11   46.01    0.46
   2   1 -11   45.93    0.46
  -2  -1  10   28.27    0.26
  -2  -1  10   25.14    0.29
  -2  -1  10   29.33    0.36
  -2   1  10   25.31    0.31
  -2   1  10   26.02    0.25
  -2   1  10   32.99    0.37
   2  -1 -10   33.32    0.38
   2   1 -10   24.52    0.25
   2   1 -10   33.87    0.39
  -2  -1   9  142.87    0.53
  -2  -1   9  127.16    0.61
  -2  -1   9  148.38    0.72
  -2   1   9  127.01    0.63
  -2   1   9  140.27    0.52
  -2   1   9  160.54    0.74
   2  -1  -9  161.20    0.74
   2   1  -9  125.40    0.50
   2   1  -9  164.98    0.76
  -2  -1   8  123.38    0.47
  -2  -1   8  110.05    0.55
  -2  -1   8  130.38    0.64
  -2   1   8  112.71    0.58
  -2   1   8  125.55    0.48
  -2   1   8  156.20    0.69
   2  -1  -8  141.97    0.66
   2   1  -8  110.95    0.45
   2   1  -8  141.87    0.68
  -2  -1   7  466.02    1.84
  -2  -1   7  393.91    0.99
  -2  -1   7  459.14    1.50
  -2   1   7  397.28    1.02
  -2   1   7  469.96    1.07
  -2   1   7  532.57    2.31
   2  -1  -7  393.55    1.02
   2  -1  -7  493.93    1.55
   2   1  -7  406.76    1.46
   2   1  -7  493.99    1.52
  -2  -1   6   64.19    0.32
  -2  -1   6   57.31    0.37
  -2  -1   6   63.27    0.41
  -2   1   6   55.62    0.38
  -2   1   6   67.58    0.34
  -2   1   6   71.49    0.41
   2  -1  -6   55.93    0.38
   2  -1  -6   75.48    0.43
   2   1  -6   58.62    0.31
   2   1  -6   69.18    0.43
  -2  -1   5   27.69    0.22
  -2  -1   5   25.26    0.24
  -2  -1   5   27.16    0.27
  -2   1   5   25.11    0.26
  -2   1   5   31.28    0.23
  -2   1   5   33.00    0.27
   2  -1  -5   24.53    0.25
   2  -1  -5   32.42    0.27
   2   1  -5   25.80    0.21
   2   1  -5   28.40    0.27
  -2  -1   4  534.70    1.68
  -2  -1   4  496.49    1.51
  -2  -1   4  538.11    2.12
  -2   1   4  499.26    1.98
  -2   1   4  631.13    2.40
   2  -1  -4  491.37    2.05
   2  -1  -4  607.52    2.18
   2   1  -4  556.35    2.11
   2   1  -4  528.13    2.04
  -2  -1   3  262.34    1.07
  -2  -1   3  225.95    0.62
  -2  -1   3  223.20    0.62
  -2   1   3  227.67    0.64
  -2   1   3  295.60    1.24
   2  -1  -3  217.91    0.62
   2  -1  -3  255.37    1.28
   2   1  -3  251.07    0.94
   2   1  -3  243.19    0.65
  -2  -1   2   38.43    0.24
  -2  -1   2   35.97    0.24
  -2  -1   2   35.47    0.24
  -2   1   2   34.33    0.24
  -2   1   2   43.83    0.21
   2  -1  -2   33.91    0.24
   2  -1  -2   43.46    0.26
   2  -1  -2   43.52    0.21
   2   1  -2   36.36    0.25
   2   1  -2   34.83    0.24
  -2  -1   1 1071.00    3.21
  -2  -1   1 1001.00    2.87
  -2  -1   1  941.87    2.97
  -2   1   1 1020.00    3.08
   2  -1  -1  976.35    2.92
   2  -1  -1 1189.00    3.21
   2   1  -1 1069.00    3.23
   2   1  -1  947.66    3.01
  -2  -1   0   66.08    0.32
  -2  -1   0   64.01    0.28
  -2  -1   0   57.50    0.29
  -2   1   0   65.46    0.29
  -2   1   0   74.24    0.20
   2  -1   0   58.52    0.34
   2  -1   0   76.50    0.35
   2   1   0   69.94    0.33
   2   1   0   58.92    0.29
  -2  -1  -1    1.25    0.09
  -2  -1  -1    0.13    0.03
  -2   1  -1    0.38    0.06
  -2   1  -1    0.33    0.03
   2  -1   1    0.02    0.04
   2   1   1    0.73    0.09
  -2  -1  -2   44.02    0.29
  -2   1  -2   47.13    0.24
  -2   1  -2   49.46    0.17
   2  -1   2   45.83    0.28
   2  -1   2   42.20    0.16
   2   1   2   46.46    0.30
   2   1   2   43.61    0.26
  -2  -1  -3  591.18    2.44
  -2   1  -3  637.13    2.08
  -2   1  -3  717.92    2.00
   2  -1   3  574.73    2.50
   2  -1   3  634.57    2.11
   2  -1   3  626.62    1.89
   2   1   3  592.23    2.04
   2   1   3  646.43    2.42
  -2  -1  -4  137.70    0.54
  -2  -1  -4  148.48    0.54
  -2   1  -4  146.85    0.40
   2  -1   4  131.65    0.51
   2  -1   4  142.95    0.52
   2  -1   4  151.04    0.42
   2   1   4  148.01    0.57
   2   1   4  158.72    0.55
  -2  -1  -5  271.79    0.79
  -2  -1  -5  300.68    0.81
  -2   1  -5  288.66    1.16
  -2   1  -5  341.35    1.32
   2  -1   5  279.58    0.75
   2  -1   5  300.72    1.31
   2   1   5  280.73    0.81
   2   1   5  328.91    0.84
  -2  -1  -6  104.36    0.52
  -2  -1  -6  121.51    0.55
  -2   1  -6  114.16    0.38
  -2   1  -6  135.47    0.50
   2  -1   6  107.18    0.48
   2  -1   6  124.76    0.48
   2   1   6  113.64    0.55
   2   1   6  132.51    0.57
  -2  -1  -7  549.01    1.81
  -2  -1  -7  669.98    2.79
  -2   1  -7  567.93    1.71
  -2   1  -7  707.05    2.79
   2  -1   7  606.39    2.03
   2  -1   7  571.48    1.69
   2  -1   7  652.51    2.73
   2   1   7  601.62    2.55
   2   1   7  643.75    1.92
  -2  -1  -8   38.39    0.36
  -2  -1  -8   45.92    0.40
  -2   1  -8   37.78    0.26
  -2   1  -8   49.05    0.37
   2  -1   8   43.77    0.28
   2  -1   8   39.20    0.33
   2  -1   8   47.72    0.36
   2   1   8   41.61    0.38
   2   1   8   50.34    0.41
  -2  -1  -9   89.80    0.54
  -2  -1  -9  114.33    0.64
  -2   1  -9   91.86    0.41
  -2   1  -9  118.49    0.60
   2  -1   9  101.59    0.43
   2  -1   9   93.58    0.50
   2  -1   9  107.33    0.56
   2   1   9   99.82    0.58
   2   1   9  114.95    0.63
  -2  -1 -10  154.87    0.74
  -2  -1 -10  190.29    0.85
  -2   1 -10  149.36    0.54
  -2   1 -10  190.24    0.79
   2  -1  10  174.23    0.58
   2  -1  10  155.95    0.67
   2  -1  10  180.07    0.76
   2   1  10  163.22    0.76
   2   1  10  205.03    0.88
  -2  -1 -11    0.67    0.11
  -2   1 -11    0.20    0.10
   2  -1  11    1.95    0.13
   2  -1  11    0.56    0.10
   2  -1  11    0.66    0.10
   2   1  11    0.50    0.11
   2   1  11    0.60    0.11
  -2  -1 -12    1.74    0.19
  -2   1 -12    2.07    0.18
   2  -1  12    1.55    0.14
   2  -1  12    1.44    0.15
   2  -1  12    2.04    0.17
   2   1  12    1.25    0.14
   2   1  12    1.66    0.18
  -2  -1 -13   33.29    0.44
  -2   1 -13   36.46    0.44
   2  -1  13   30.98    0.31
   2  -1  13   27.60    0.34
   2  -1  13   29.53    0.47
   2   1  13   28.87    0.39
   2   1  13   32.48    0.24
   2   1  13   34.40    0.44
  -2  -1 -14    5.46    0.26
  -2   1 -14    6.76    0.28
   2  -1  14    5.51    0.19
   2  -1  14    4.75    0.22
   2  -1  14    6.29    0.26
   2   1  14    5.07    0.26
   2   1  14    6.12    0.14
   2   1  14    6.22    0.27
  -2  -1 -15    4.21    0.27
  -2   1 -15    5.10    0.29
   2  -1  15    4.20    0.20
   2  -1  15    3.26    0.23
   2  -1  15    4.85    0.25
   2   1  15    3.45    0.24
   2   1  15    4.70    0.15
   2   1  15    4.62    0.25
  -2  -1 -16   19.97    0.43
  -2   1 -16   21.67    0.44
   2  -1  16   18.51    0.31
   2  -1  16   16.85    0.33
   2  -1  16   19.93    0.41
   2   1  16   17.35    0.40
   2   1  16   20.08    0.22
   2   1  16   21.06    0.41
  -2  -1 -17   13.72    0.39
  -2   1 -17   15.16    0.42
   2  -1  17   12.26    0.29
   2  -1  17   10.75    0.27
   2  -1  17   11.77    0.32
   2  -1  17   13.00    0.36
   2   1  17   11.61    0.34
   2   1  17   14.96    0.38
  -2  -1 -18   35.82    0.63
  -2   1 -18   37.78    0.58
   2  -1  18   31.35    0.39
   2  -1  18   28.27    0.38
   2  -1  18   28.02    0.52
   2  -1  18   30.88    0.51
   2   1  18   31.58    0.50
   2   1  18   36.23    0.55
  -2  -1 -19    0.57    0.18
   2  -1  19    0.71    0.15
   2  -1  19    0.56    0.15
   2  -1  19    0.60    0.19
   2  -1  19    0.07    0.19
   2   1  19    0.79    0.21
   2   1  19    0.59    0.17
  -2  -1 -20    6.62    0.35
  -2   1 -20    6.51    0.39
   2  -1  20    6.44    0.30
   2  -1  20    5.14    0.32
   2  -1  20    6.31    0.32
   2  -1  20    4.87    0.36
   2   1  20    5.84    0.35
   2   1  20    6.95    0.37
   2   1  20    6.17    0.34
  -2  -1 -21    0.19    0.19
  -2   1 -21    0.27    0.22
   2  -1  21    0.32    0.18
   2  -1  21    0.41    0.22
   2  -1  21    0.32    0.21
   2  -1  21   -0.25    0.22
   2   1  21   -0.12    0.22
   2   1  21    0.43    0.23
  -2  -1 -22    1.11    0.22
  -2   1 -22    1.10    0.25
   2  -1  22    0.64    0.20
   2  -1  22    1.12    0.22
   2  -1  22    0.94    0.23
   2   1  22    0.57    0.30
   2   1  22    0.99    0.28
  -2  -1 -23    2.45    0.28
  -2   1 -23    3.59    0.44
   2  -1  23   -0.08    0.20
   2  -1  23    2.69    0.28
   2   1  23    2.46    0.30
   2   1  23    2.36    0.34
  -2  -1 -24    0.04    0.22
  -2   1 -24    0.05    0.27
   2  -1  24   -0.44    0.22
   2   1  24   -0.24    0.30
   2   1  24    0.47    0.38
  -2  -1 -25   14.32    0.53
  -2   1 -25   15.06    0.61
   2   1  25   12.10    0.60
  -2  -2  25    1.29    0.31
  -2   2  25    1.91    0.36
   2  -2 -25    1.08    0.21
   2   2 -25    1.69    0.26
  -2  -2  24   -0.07    0.27
  -2  -2  24    0.49    0.27
  -2   2  24    0.73    0.31
   2  -2 -24   -0.07    0.18
   2   2 -24    0.61    0.23
  -2  -2  23   -0.16    0.16
  -2  -2  23    1.15    0.26
  -2   2  23    1.23    0.26
   2  -2 -23    1.05    0.19
   2   2 -23    1.43    0.25
  -2  -2  22    6.48    0.28
  -2  -2  22    9.90    0.33
  -2  -2  22    8.32    0.39
  -2   2  22    9.36    0.44
  -2   2  22    7.88    0.46
   2  -2 -22   10.84    0.41
   2   2 -22   12.97    0.45
  -2  -2  21    0.51    0.16
  -2  -2  21    0.66    0.16
  -2  -2  21    0.25    0.21
  -2   2  21    0.28    0.20
  -2   2  21   -0.13    0.23
   2  -2 -21    0.24    0.18
   2   2 -21    0.49    0.20
  -2  -2  20    0.09    0.14
  -2  -2  20    0.37    0.14
  -2  -2  20   -0.01    0.20
  -2   2  20   -0.12    0.18
  -2   2  20   -0.49    0.18
   2  -2 -20    0.01    0.16
   2   2 -20    0.20    0.19
  -2  -2  19   20.01    0.31
  -2  -2  19   21.60    0.31
  -2  -2  19   17.20    0.41
  -2  -2  19   18.20    0.44
  -2   2  19   20.70    0.48
  -2   2  19   18.05    0.43
  -2   2  19   21.44    0.49
   2  -2 -19   24.32    0.51
   2   2 -19   27.43    0.56
  -2  -2  18   62.74    0.46
  -2  -2  18   68.62    0.47
  -2  -2  18   57.02    0.63
  -2  -2  18   63.19    0.71
  -2   2  18   62.38    0.68
  -2   2  18   57.77    0.65
  -2   2  18   57.90    0.42
  -2   2  18   76.20    0.78
   2  -2 -18   77.82    0.80
   2   2 -18   81.23    0.98
  -2  -2  17   56.29    0.43
  -2  -2  17   64.44    0.44
  -2  -2  17   53.76    0.60
  -2  -2  17   58.52    0.66
  -2   2  17   57.33    0.66
  -2   2  17   53.57    0.61
  -2   2  17   54.56    0.40
  -2   2  17   70.04    0.73
   2  -2 -17   75.97    0.77
   2   2 -17   75.38    0.76
  -2  -2  16    1.03    0.11
  -2  -2  16    1.15    0.17
  -2  -2  16    0.79    0.15
  -2   2  16    0.60    0.17
  -2   2  16    1.15    0.17
  -2   2  16    1.00    0.13
  -2   2  16    1.11    0.17
   2  -2 -16    1.19    0.18
   2   2 -16    1.28    0.20
  -2  -2  15   19.06    0.25
  -2  -2  15   16.56    0.34
  -2  -2  15   19.03    0.39
  -2   2  15   17.64    0.37
  -2   2  15   17.12    0.35
  -2   2  15   16.62    0.24
  -2   2  15   21.65    0.41
   2  -2 -15   20.96    0.41
   2   2 -15   23.22    0.46
  -2  -2  14    1.35    0.14
  -2  -2  14    1.74    0.21
  -2  -2  14    1.17    0.15
  -2   2  14    1.22    0.15
  -2   2  14    1.32    0.15
  -2   2  14    1.37    0.15
   2  -2 -14    0.90    0.15
   2   2 -14    1.42    0.17
  -2  -2  13    5.10    0.16
  -2  -2  13    4.42    0.21
  -2  -2  13    4.98    0.24
  -2   2  13    4.22    0.22
  -2   2  13    3.98    0.16
  -2   2  13    5.07    0.24
   2  -2 -13    5.50    0.26
   2   2 -13    6.23    0.28
  -2  -2  12   76.75    0.39
  -2  -2  12   71.97    0.61
  -2   2  12   64.09    0.56
  -2   2  12   64.90    0.38
  -2   2  12   89.81    0.67
   2  -2 -12   83.08    0.65
   2   2 -12   81.80    0.66
  -2  -2  11    7.72    0.16
  -2  -2  11    6.28    0.21
  -2  -2  11    7.17    0.24
  -2   2  11    5.97    0.36
  -2   2  11    7.58    0.17
  -2   2  11    8.17    0.24
   2  -2 -11    8.62    0.25
   2   2 -11    6.35    0.15
   2   2 -11    8.51    0.27
  -2  -2  10   19.59    0.20
  -2  -2  10   16.72    0.28
  -2  -2  10   17.74    0.31
  -2   2  10   16.15    0.29
  -2   2  10   19.36    0.22
  -2   2  10   21.17    0.32
   2  -2 -10   21.35    0.33
   2   2 -10   16.01    0.19
   2   2 -10   19.63    0.34
  -2  -2   9   46.39    0.28
  -2  -2   9   39.43    0.40
  -2  -2   9   44.70    0.44
  -2   2   9   39.52    0.41
  -2   2   9   49.90    0.32
  -2   2   9   55.08    0.47
   2  -2  -9   49.93    0.45
   2   2  -9   40.75    0.26
   2   2  -9   47.69    0.46
  -2  -2   8   19.75    0.19
  -2  -2   8   16.57    0.26
  -2  -2   8   18.33    0.29
  -2   2   8   16.95    0.28
  -2   2   8   21.62    0.22
  -2   2   8   22.07    0.30
   2  -2  -8   21.20    0.30
   2   2  -8   17.85    0.18
   2   2  -8   20.48    0.31
  -2  -2   7  107.28    0.40
  -2  -2   7   92.08    0.55
  -2  -2   7   98.58    0.58
  -2   2   7   93.91    0.56
  -2   2   7  126.98    0.63
   2  -2  -7  118.80    0.61
   2   2  -7  103.26    0.39
   2   2  -7  106.90    0.61
  -2  -2   6   23.83    0.20
  -2  -2   6   20.12    0.26
  -2  -2   6   20.83    0.28
  -2   2   6   20.65    0.28
  -2   2   6   27.00    0.29
   2  -2  -6   26.39    0.29
   2   2  -6   22.84    0.20
   2   2  -6   22.01    0.29
  -2  -2   5  253.08    1.04
  -2  -2   5  224.59    0.79
  -2  -2   5  237.51    0.83
  -2   2   5  232.51    0.82
  -2   2   5  287.16    0.83
   2  -2  -5  284.59    0.83
   2   2  -5  253.94    0.62
   2   2  -5  245.92    0.85
  -2  -2   4  309.52    0.78
  -2  -2   4  281.03    0.86
  -2  -2   4  283.81    0.87
  -2   2   4  286.50    0.87
  -2   2   4  353.56    0.86
   2  -2  -4  362.89    0.83
   2  -2  -4  331.29    0.84
   2   2  -4  327.40    1.13
   2   2  -4  297.86    0.90
  -2  -2   3  225.72    0.78
  -2  -2   3  194.05    0.68
  -2  -2   3  198.65    0.71
  -2   2   3  198.20    0.69
  -2   2   3  255.61    0.69
   2  -2  -3  196.19    0.69
   2  -2  -3  253.75    0.70
   2  -2  -3  231.48    0.66
   2   2  -3  225.61    0.62
   2   2  -3  203.89    0.72
  -2  -2   2 1222.00    3.74
  -2  -2   2 1071.00    3.60
  -2  -2   2 1095.00    3.84
  -2   2   2 1104.00    3.41
  -2   2   2 1360.00    3.87
   2  -2  -2 1085.00    3.82
   2  -2  -2 1334.00    4.02
   2   2  -2 1259.00    3.89
   2   2  -2 1116.00    3.96
  -2  -2   1  270.60    1.07
  -2  -2   1  239.57    0.69
  -2  -2   1  239.31    0.75
  -2   2   1  249.47    0.69
  -2   2   1  287.14    0.64
   2  -2  -1  241.35    0.69
   2  -2  -1  282.12    0.77
   2   2  -1  275.54    0.73
   2   2  -1  256.70    0.79
  -2  -2   0  151.72    0.56
  -2  -2   0  136.08    0.50
  -2   2   0  141.10    0.50
  -2   2   0  122.16    0.51
   2  -2   0  138.07    0.49
   2  -2   0  159.58    0.59
   2   2   0  154.93    0.57
   2   2   0  133.05    0.56
  -2  -2  -1  341.65    1.23
  -2  -2  -1  314.32    0.71
  -2   2  -1  330.74    1.07
   2  -2   1  324.91    1.38
   2  -2   1  353.87    0.90
   2   2   1  355.12    1.25
   2   2   1  316.70    0.87
  -2  -2  -2    5.67    0.16
  -2  -2  -2    4.96    0.11
  -2   2  -2    4.32    0.11
  -2   2  -2    4.37    0.13
   2  -2   2    4.52    0.11
   2  -2   2    4.84    0.14
   2  -2   2    4.26    0.10
   2   2   2    5.74    0.16
  -2  -2  -3  315.43    0.91
  -2  -2  -3  266.48    0.57
  -2   2  -3  319.92    0.81
  -2   2  -3  316.07    0.95
   2  -2   3  328.47    0.93
   2  -2   3  287.78    1.07
   2   2   3  322.32    0.92
   2   2   3  337.29    0.94
  -2  -2  -4   15.28    0.24
  -2  -2  -4   14.49    0.16
  -2   2  -4   16.53    0.15
  -2   2  -4   16.49    0.19
   2  -2   4   13.79    0.14
   2  -2   4   15.55    0.22
   2  -2   4   14.40    0.17
   2   2   4   15.28    0.24
   2   2   4   16.14    0.24
  -2  -2  -5   30.60    0.32
  -2  -2  -5   33.20    0.33
  -2   2  -5   33.64    0.18
  -2   2  -5   34.93    0.27
   2  -2   5   31.16    0.18
   2  -2   5   31.37    0.31
   2  -2   5   31.47    0.25
   2   2   5   33.41    0.34
   2   2   5   35.52    0.34
  -2  -2  -6   74.05    0.50
  -2  -2  -6   76.59    0.50
  -2   2  -6   80.72    0.26
  -2   2  -6   86.50    0.44
   2  -2   6   74.98    0.25
   2  -2   6   73.10    0.48
   2  -2   6   75.72    0.41
   2   2   6   79.34    0.53
   2   2   6   88.62    0.54
  -2  -2  -7   74.55    0.52
  -2  -2  -7   85.90    0.56
  -2   2  -7   80.45    0.26
  -2   2  -7   91.21    0.48
   2  -2   7   80.76    0.26
   2  -2   7   75.50    0.50
   2  -2   7   79.73    0.45
   2   2   7   78.36    0.54
   2   2   7   89.81    0.57
  -2  -2  -8   16.14    0.28
  -2  -2  -8   19.67    0.31
  -2   2  -8   15.90    0.13
  -2   2  -8   19.87    0.27
   2  -2   8   18.28    0.14
   2  -2   8   15.96    0.26
   2  -2   8   17.35    0.25
   2   2   8   16.92    0.30
   2   2   8   20.96    0.31
  -2  -2  -9  126.57    0.72
  -2  -2  -9  148.59    0.79
  -2   2  -9  166.41    0.72
   2  -2   9  146.54    0.36
   2  -2   9  128.22    0.68
   2  -2   9  135.95    0.65
   2   2   9  133.63    0.75
   2   2   9  160.79    0.81
  -2  -2 -10    0.91    0.20
  -2  -2 -10    1.26    0.13
  -2   2 -10    1.32    0.16
   2  -2  10    1.37    0.09
   2  -2  10    1.60    0.16
   2  -2  10    1.15    0.11
   2   2  10    0.95    0.14
   2   2  10    1.62    0.20
  -2  -2 -11    3.57    0.21
  -2   2 -11    4.95    0.22
   2  -2  11    3.24    0.19
   2  -2  11    3.96    0.20
   2   2  11    3.23    0.21
   2   2  11    4.24    0.21
  -2  -2 -12    7.30    0.26
  -2   2 -12    9.21    0.27
   2  -2  12    5.83    0.23
   2  -2  12    8.05    0.25
   2   2  12    6.87    0.26
   2   2  12    8.10    0.28
  -2  -2 -13    1.05    0.16
  -2   2 -13    1.69    0.20
   2  -2  13    1.50    0.11
   2  -2  13    0.83    0.10
   2  -2  13    0.80    0.17
   2  -2  13    2.07    0.19
   2   2  13    1.19    0.17
   2   2  13    1.10    0.15
  -2  -2 -14   26.17    0.44
  -2   2 -14   29.98    0.43
   2  -2  14   25.25    0.23
   2  -2  14   21.60    0.21
   2  -2  14   22.76    0.38
   2  -2  14   24.49    0.39
   2   2  14   23.85    0.41
   2   2  14   27.96    0.45
  -2  -2 -15    9.40    0.34
  -2   2 -15   12.88    0.38
   2  -2  15   10.41    0.19
   2  -2  15    8.51    0.17
   2  -2  15    9.03    0.30
   2  -2  15   10.66    0.34
   2   2  15    9.67    0.33
   2   2  15   12.03    0.35
  -2  -2 -16   18.00    0.45
  -2   2 -16   19.43    0.42
   2  -2  16   15.62    0.23
   2  -2  16   13.89    0.21
   2  -2  16   14.16    0.37
   2  -2  16   16.04    0.40
   2   2  16   15.41    0.42
   2   2  16   19.56    0.43
  -2  -2 -17   16.08    0.48
  -2   2 -17   16.57    0.44
   2  -2  17   12.95    0.22
   2  -2  17   11.98    0.21
   2  -2  17   11.99    0.35
   2  -2  17   12.44    0.39
   2   2  17   12.71    0.41
   2   2  17   15.87    0.40
  -2  -2 -18    0.88    0.18
  -2   2 -18    0.97    0.20
   2  -2  18    0.69    0.12
   2  -2  18    0.84    0.11
   2  -2  18    1.18    0.20
   2  -2  18    0.71    0.19
   2   2  18    0.94    0.20
   2   2  18    1.23    0.18
  -2  -2 -19    6.38    0.34
  -2   2 -19    3.81    0.46
   2  -2  19    4.54    0.21
   2  -2  19    4.60    0.20
   2  -2  19    5.21    0.32
   2  -2  19    3.45    0.33
   2   2  19    4.96    0.58
   2   2  19    6.51    0.34
  -2  -2 -20    0.10    0.18
  -2   2 -20   -0.29    0.21
   2  -2  20    0.02    0.12
   2  -2  20    0.18    0.21
   2   2  20    0.02    0.21
  -2  -2 -21    0.22    0.17
  -2   2 -21   -0.49    0.22
   2  -2  21    0.13    0.13
   2  -2  21   -0.10    0.23
   2   2  21   -0.24    0.22
   2   2  21    0.76    0.25
  -2  -2 -22    6.83    0.38
  -2   2 -22    6.81    0.43
   2  -2  22    6.91    0.41
   2   2  22    6.00    0.40
   2   2  22    6.92    0.64
  -2  -2 -23   24.63    0.61
  -2   2 -23   25.05    0.61
   2  -2  23   21.17    0.53
   2   2  23   20.78    0.56
  -2  -2 -24    1.25    0.25
  -2   2 -24    0.48    0.29
   2  -2  24    1.00    0.30
   2   2  24    0.45    0.32
  -2  -3  24    1.42    0.29
  -2   3  24    1.77    0.33
   2  -3 -24    1.34    0.21
   2   3 -24    1.92    0.28
  -2  -3  23    3.96    0.41
  -2   3  23    3.67    0.45
   2  -3 -23    5.45    0.34
   2   3 -23    6.79    0.45
  -2  -3  22    0.09    0.25
  -2   3  22    0.05    0.26
   2  -3 -22    0.19    0.17
   2   3 -22    0.33    0.22
  -2  -3  21   -0.08    0.07
  -2  -3  21    0.82    0.24
  -2   3  21    1.09    0.24
   2  -3 -21    1.04    0.18
   2   3 -21    1.46    0.23
  -2  -3  20    1.18    0.13
  -2  -3  20    0.91    0.23
  -2   3  20    1.20    0.23
  -2   3  20    1.30    0.23
   2  -3 -20    2.08    0.21
   2   3 -20    1.90    0.23
  -2  -3  19    0.11    0.08
  -2  -3  19   -0.27    0.21
  -2  -3  19   -0.24    0.16
  -2   3  19   -0.02    0.19
  -2   3  19    0.39    0.19
   2  -3 -19   -0.07    0.16
   2   3 -19    0.52    0.21
  -2  -3  18    0.19    0.08
  -2  -3  18   -0.18    0.21
  -2  -3  18   -0.13    0.16
  -2   3  18    0.23    0.21
  -2   3  18    0.55    0.18
  -2   3  18    0.41    0.16
   2  -3 -18    0.50    0.18
   2   3 -18    0.55    0.21
  -2  -3  17    1.61    0.12
  -2  -3  17    1.02    0.22
  -2  -3  17    1.38    0.19
  -2   3  17    1.30    0.34
  -2   3  17    1.60    0.21
  -2   3  17    1.67    0.19
  -2   3  17    2.55    0.24
   2  -3 -17    3.03    0.29
   2   3 -17    1.44    0.27
  -2  -3  16    0.72    0.08
  -2  -3  16    0.20    0.18
  -2  -3  16    0.14    0.15
  -2   3  16    0.42    0.19
  -2   3  16    0.51    0.16
  -2   3  16    0.59    0.13
  -2   3  16    1.09    0.16
   2  -3 -16    1.21    0.18
   2   3 -16    0.88    0.20
  -2  -3  15    0.15    0.07
  -2  -3  15    0.04    0.16
  -2  -3  15   -0.32    0.12
  -2   3  15    0.07    0.14
  -2   3  15   -0.11    0.11
  -2   3  15    0.03    0.13
   2  -3 -15    0.02    0.13
   2   3 -15    0.10    0.18
  -2  -3  14   25.28    0.20
  -2  -3  14   20.76    0.39
  -2  -3  14   22.28    0.41
  -2   3  14   22.47    0.43
  -2   3  14   21.21    0.40
  -2   3  14   22.79    0.26
  -2   3  14   28.53    0.46
   2  -3 -14   26.90    0.45
   2   3 -14   29.13    0.49
  -2  -3  13    7.76    0.13
  -2  -3  13    6.30    0.26
  -2  -3  13    7.21    0.28
  -2   3  13    6.93    0.28
  -2   3  13    6.57    0.26
  -2   3  13    6.99    0.19
  -2   3  13    8.72    0.28
   2  -3 -13    8.60    0.30
   2   3 -13    9.02    0.32
  -2  -3  12    1.84    0.10
  -2  -3  12    1.79    0.22
  -2  -3  12    1.95    0.21
  -2   3  12    1.53    0.16
  -2   3  12    1.69    0.16
  -2   3  12    2.79    0.22
   2  -3 -12    2.45    0.22
   2   3 -12    2.49    0.25
  -2  -3  11   30.95    0.21
  -2  -3  11   26.76    0.40
  -2  -3  11   30.18    0.42
  -2   3  11   27.36    0.41
  -2   3  11   32.80    0.30
  -2   3  11   37.81    0.46
   2  -3 -11   34.35    0.45
   2   3 -11   33.68    0.47
  -2  -3  10    0.11    0.06
  -2  -3  10    0.12    0.12
  -2  -3  10    0.30    0.11
  -2   3  10    0.13    0.12
  -2   3  10    0.19    0.10
  -2   3  10    0.24    0.11
   2  -3 -10    0.94    0.13
   2   3 -10    0.06    0.10
   2   3 -10    0.19    0.13
  -2  -3   9   92.87    0.36
  -2  -3   9   76.37    0.60
  -2  -3   9   80.60    0.62
  -2   3   9   77.26    0.61
  -2   3   9   94.68    0.97
   2  -3  -9  101.79    0.67
   2   3  -9   84.27    0.37
   2   3  -9   93.47    0.68
  -2  -3   8   85.80    0.36
  -2  -3   8   69.72    0.67
  -2  -3   8   77.34    0.71
  -2   3   8   64.93    0.82
  -2   3   8  105.52    0.66
   2  -3  -8   91.82    0.62
   2   3  -8   89.83    0.37
   2   3  -8   89.86    0.64
  -2  -3   7   16.49    0.18
  -2  -3   7   16.67    0.29
  -2  -3   7   16.37    0.29
  -2   3   7   14.58    0.28
  -2   3   7   19.08    0.30
   2  -3  -7   16.90    0.29
   2   3  -7   17.88    0.20
   2   3  -7   15.96    0.31
  -2  -3   6  165.61    0.53
  -2  -3   6  147.95    0.76
  -2  -3   6  155.50    0.78
  -2   3   6  148.74    0.75
  -2   3   6  191.60    0.81
   2  -3  -6  190.33    0.68
   2  -3  -6  175.44    0.78
   2   3  -6  174.74    0.55
   2   3  -6  156.88    0.78
  -2  -3   5   29.70    0.25
  -2  -3   5   25.28    0.32
  -2  -3   5   25.63    0.33
  -2   3   5   25.69    0.33
  -2   3   5   33.59    0.35
   2  -3  -5   31.92    0.30
   2  -3  -5   28.75    0.32
   2   3  -5   30.21    0.26
   2   3  -5   28.45    0.35
  -2  -3   4   73.11    0.39
  -2  -3   4   61.49    0.46
  -2  -3   4   65.37    0.50
  -2   3   4   66.31    0.48
  -2   3   4   80.95    0.49
   2  -3  -4   81.76    0.46
   2   3  -4   76.71    0.41
   2   3  -4   69.37    0.51
  -2  -3   3   48.50    0.34
  -2  -3   3   41.49    0.37
  -2  -3   3   41.74    0.40
  -2   3   3   42.91    0.38
  -2   3   3   53.80    0.40
   2  -3  -3   47.53    0.37
   2   3  -3   48.97    0.35
   2   3  -3   43.10    0.41
  -2  -3   2  308.29    0.85
  -2  -3   2  273.94    0.90
  -2  -3   2  295.00    0.99
  -2   3   2  286.06    0.90
  -2   3   2  336.16    0.91
   2  -3  -2  330.90    0.95
   2   3  -2  324.61    0.87
   2   3  -2  292.75    1.00
  -2  -3   1  158.20    0.64
  -2  -3   1  142.67    0.63
  -2   3   1  147.79    0.62
  -2   3   1  167.77    0.63
   2  -3  -1  163.57    0.69
   2   3  -1  166.03    0.66
   2   3  -1  145.37    0.70
  -2  -3   0    1.92    0.14
  -2  -3   0    2.01    0.11
  -2   3   0    1.86    0.12
  -2   3   0    1.49    0.12
   2  -3   0    1.79    0.12
   2   3   0    1.92    0.14
   2   3   0    0.99    0.12
  -2  -3  -1   27.62    0.30
  -2  -3  -1   24.37    0.25
  -2   3  -1   26.31    0.25
  -2   3  -1   26.88    0.26
   2  -3   1   27.82    0.31
   2   3   1   29.47    0.32
   2   3   1   25.53    0.32
  -2  -3  -2   20.48    0.28
  -2  -3  -2   19.15    0.22
  -2   3  -2   20.04    0.21
  -2   3  -2   20.75    0.24
   2  -3   2   20.72    0.28
   2   3   2   22.10    0.30
   2   3   2   19.65    0.28
  -2  -3  -3    0.05    0.08
  -2  -3  -3    0.07    0.06
  -2   3  -3    0.01    0.06
  -2   3  -3   -0.10    0.07
   2  -3   3    0.39    0.09
   2  -3   3    0.71    0.08
   2   3   3   -0.08    0.09
   2   3   3   -0.10    0.09
  -2  -3  -4   89.67    0.57
  -2  -3  -4   81.27    0.38
  -2   3  -4   95.47    0.37
  -2   3  -4   89.54    0.47
   2  -3   4   92.01    0.59
   2  -3   4   86.89    0.46
   2   3   4   97.33    0.61
   2   3   4   98.35    0.61
  -2  -3  -5    1.32    0.15
  -2  -3  -5    0.61    0.07
  -2   3  -5    0.32    0.06
  -2   3  -5    1.36    0.14
   2  -3   5    1.20    0.14
   2  -3   5    0.32    0.08
   2   3   5    0.76    0.11
   2   3   5    0.31    0.11
  -2  -3  -6  402.89    1.28
  -2  -3  -6  354.29    0.66
  -2   3  -6  452.72    1.12
  -2   3  -6  447.42    1.11
   2  -3   6  413.38    1.30
   2  -3   6  397.27    1.04
   2   3   6  422.59    1.32
   2   3   6  485.17    1.40
  -2   3  -7    5.57    0.06
  -2   3  -7    6.30    0.21
   2  -3   7    5.30    0.20
   2  -3   7    5.25    0.18
   2   3   7    6.22    0.24
  -2  -3  -8   99.14    0.68
  -2  -3  -8  105.96    0.70
  -2   3  -8  116.15    0.63
   2  -3   8   95.70    1.05
   2  -3   8   99.66    0.58
   2   3   8  105.24    0.71
   2   3   8  123.88    0.76
  -2  -3  -9    3.05    0.21
  -2   3  -9    3.61    0.21
   2  -3   9    2.80    0.19
   2  -3   9    2.78    0.16
   2   3   9    3.01    0.22
   2   3   9    3.38    0.22
  -2  -3 -10   11.41    0.30
  -2   3 -10   13.78    0.29
   2  -3  10    9.78    0.27
   2  -3  10   10.85    0.25
   2   3  10   10.88    0.32
   2   3  10   13.31    0.31
  -2  -3 -11    2.85    0.23
  -2   3 -11    4.05    0.23
   2  -3  11    2.67    0.20
   2  -3  11    3.57    0.19
   2   3  11    2.53    0.25
   2   3  11    3.96    0.24
  -2  -3 -12    0.45    0.15
  -2   3 -12    1.00    0.15
   2  -3  12    0.54    0.15
   2  -3  12    0.97    0.13
   2   3  12    0.46    0.16
   2   3  12    0.74    0.14
  -2  -3 -13   40.49    0.54
  -2   3 -13   48.37    0.52
   2  -3  13   37.35    0.50
   2  -3  13   39.29    0.48
   2   3  13   38.42    0.53
   2   3  13   46.43    0.57
  -2  -3 -14    3.35    0.24
  -2   3 -14    6.26    0.32
   2  -3  14    3.70    0.26
   2  -3  14    4.50    0.28
   2   3  14    3.58    0.29
   2   3  14    3.67    0.28
  -2  -3 -15    2.29    0.23
  -2   3 -15    5.23    0.33
   2  -3  15    2.41    0.24
   2  -3  15    3.46    0.27
   2   3  15    3.05    0.30
   2   3  15    2.91    0.28
  -2  -3 -16   69.15    0.88
  -2   3 -16   90.22    0.77
   2  -3  16   65.94    0.68
   2  -3  16   67.84    0.69
   2   3  16   71.67    0.79
   2   3  16   86.44    0.81
  -2  -3 -17    0.06    0.15
  -2   3 -17    0.20    0.19
   2  -3  17   -0.38    0.20
   2  -3  17    0.16    0.19
   2   3  17   -0.33    0.20
   2   3  17    0.03    0.14
  -2  -3 -18    1.78    0.20
  -2   3 -18    2.05    0.26
   2  -3  18    1.39    0.23
   2  -3  18    1.06    0.21
   2   3  18    1.48    0.23
   2   3  18    2.67    0.30
  -2  -3 -19    0.68    0.18
  -2   3 -19    0.74    0.23
   2  -3  19    0.45    0.22
   2  -3  19    0.07    0.21
   2   3  19    0.78    0.22
  -2  -3 -20    1.73    0.22
  -2   3 -20    2.09    0.28
   2  -3  20    1.74    0.27
   2  -3  20    1.32    0.25
   2   3  20    2.06    0.27
  -2  -3 -21    0.86    0.19
  -2   3 -21   -0.20    0.25
   2  -3  21    0.41    0.26
   2   3  21    0.29    0.25
  -2  -3 -22    2.96    0.33
  -2   3 -22    0.61    0.28
   2  -3  22    1.65    0.31
   2   3  22    1.39    0.29
  -2  -3 -23    0.70    0.21
  -2   3 -23    0.31    0.30
   2  -3  23    1.04    0.31
   2   3  23   -0.15    0.29
  -2  -4  23    5.24    0.47
  -2   4  23    5.41    0.45
   2  -4 -23    6.61    0.40
   2   4 -23    9.66    0.54
  -2  -4  22    2.20    0.32
  -2   4  22    2.11    0.31
   2  -4 -22    3.30    0.31
   2   4 -22    4.49    0.41
  -2  -4  21    0.69    0.26
  -2   4  21   -0.07    0.24
   2  -4 -21    1.20    0.19
   2   4 -21    1.48    0.25
  -2  -4  20   -0.32    0.23
   2  -4 -20   -0.10    0.16
   2   4 -20   -0.14    0.21
  -2  -4  19    1.52    0.26
  -2   4  19    1.86    0.26
   2  -4 -19    1.85    0.21
   2   4 -19    2.74    0.34
  -2  -4  18    1.67    0.26
  -2   4  18    1.95    0.25
   2  -4 -18    2.15    0.23
   2   4 -18    4.05    0.35
  -2  -4  17   17.58    0.46
  -2  -4  17   18.09    0.45
  -2   4  17   20.15    0.50
  -2   4  17   18.23    0.44
  -2   4  17   24.84    0.50
   2  -4 -17   22.58    0.49
   2   4 -17   26.63    0.55
  -2  -4  16    0.57    0.23
  -2  -4  16    0.57    0.17
  -2   4  16    0.73    0.21
  -2   4  16    0.73    0.17
  -2   4  16    1.01    0.17
   2  -4 -16    0.60    0.18
   2   4 -16    1.16    0.22
  -2  -4  15    1.64    0.22
  -2  -4  15    1.57    0.18
  -2   4  15    1.67    0.23
  -2   4  15    1.52    0.18
  -2   4  15    2.42    0.27
   2  -4 -15    1.45    0.23
   2   4 -15    1.33    0.40
  -2  -4  14    1.92    0.22
  -2  -4  14    2.05    0.19
  -2   4  14    2.17    0.27
  -2   4  14    1.78    0.19
  -2   4  14    2.58    0.20
  -2   4  14    2.88    0.25
   2  -4 -14    2.14    0.26
   2   4 -14    2.15    0.23
  -2  -4  13    0.87    0.19
  -2  -4  13    0.94    0.15
  -2   4  13    0.85    0.19
  -2   4  13    0.86    0.17
  -2   4  13    1.27    0.14
  -2   4  13    1.16    0.16
   2  -4 -13    0.82    0.16
   2   4 -13    1.12    0.20
  -2  -4  12    2.18    0.26
  -2  -4  12    2.45    0.23
  -2   4  12    2.50    0.26
  -2   4  12    1.90    0.19
  -2   4  12    2.93    0.20
  -2   4  12    2.83    0.24
   2  -4 -12    2.21    0.24
   2   4 -12    2.64    0.28
  -2  -4  11   11.26    0.12
  -2  -4  11    9.98    0.32
  -2  -4  11   11.97    0.32
  -2   4  11   11.36    0.34
  -2   4  11    9.58    0.32
  -2   4  11   14.58    0.34
   2  -4 -11   12.65    0.33
   2   4 -11   10.51    0.12
   2   4 -11   13.69    0.37
  -2  -4  10    0.57    0.07
  -2  -4  10    0.89    0.16
  -2  -4  10    0.94    0.14
  -2   4  10    1.02    0.16
  -2   4  10    0.68    0.15
  -2   4  10    2.16    0.21
   2  -4 -10    0.95    0.14
   2   4 -10    2.03    0.25
  -2  -4   9  103.90    0.40
  -2  -4   9   89.65    0.72
  -2  -4   9   99.04    0.73
  -2   4   9  101.73    0.76
  -2   4   9   99.02    0.75
  -2   4   9  129.04    0.82
   2  -4  -9  109.56    0.76
   2   4  -9  111.73    0.42
   2   4  -9  113.81    0.81
  -2  -4   8   20.90    0.21
  -2  -4   8   18.40    0.35
  -2  -4   8   19.79    0.36
  -2   4   8   19.77    0.36
  -2   4   8   24.16    0.38
   2  -4  -8   25.19    0.31
   2  -4  -8   21.44    0.36
   2   4  -8   23.08    0.24
   2   4  -8   22.03    0.39
  -2  -4   7    3.41    0.14
  -2  -4   7    3.34    0.20
  -2  -4   7    3.24    0.21
  -2   4   7    3.37    0.20
  -2   4   7    3.55    0.21
   2  -4  -7    4.15    0.19
   2   4  -7    4.53    0.17
   2   4  -7    3.77    0.24
  -2  -4   6   21.78    0.24
  -2  -4   6   20.06    0.34
  -2  -4   6   19.54    0.34
  -2   4   6   20.76    0.34
  -2   4   6   26.39    0.59
   2  -4  -6   25.70    0.32
   2   4  -6   24.47    0.27
   2   4  -6   22.71    0.38
  -2  -4   5  104.24    0.51
  -2  -4   5   93.17    0.66
  -2  -4   5   98.13    0.68
  -2   4   5   83.63    0.95
  -2   4   5  124.88    0.72
   2  -4  -5  113.74    0.62
   2   4  -5  114.13    0.54
   2   4  -5  100.99    0.70
  -2  -4   4   44.11    0.36
  -2  -4   4   36.28    0.50
  -2  -4   4   38.89    0.44
  -2   4   4   40.69    0.43
  -2   4   4   50.48    0.46
   2  -4  -4   49.00    0.43
   2   4  -4   45.04    0.37
   2   4  -4   41.44    0.47
  -2  -4   3    1.38    0.15
  -2  -4   3    1.31    0.15
  -2  -4   3    0.89    0.15
  -2   4   3    1.66    0.16
  -2   4   3    1.09    0.13
   2  -4  -3    1.27    0.13
   2   4  -3    0.67    0.12
   2   4  -3    0.44    0.14
  -2  -4   2   75.20    0.49
  -2  -4   2   66.94    0.52
  -2   4   2   72.63    0.53
  -2   4   2   70.26    0.51
  -2   4   2   84.43    0.55
   2  -4  -2   78.43    0.55
   2   4  -2   80.95    0.52
   2   4  -2   73.19    0.59
  -2  -4   1   77.22    0.51
  -2  -4   1   70.06    0.52
  -2   4   1   74.56    0.51
  -2   4   1   73.82    0.52
  -2   4   1   82.71    0.53
   2  -4  -1   78.22    0.56
   2   4  -1   82.18    0.55
   2   4  -1   76.30    0.60
  -2  -4   0   12.21    0.25
  -2  -4   0   11.41    0.24
  -2   4   0   12.38    0.24
  -2   4   0   10.99    0.25
   2  -4   0   11.41    0.26
   2   4   0   11.12    0.26
   2   4   0   11.39    0.28
  -2  -4  -1   33.08    0.37
  -2  -4  -1   29.29    0.32
  -2   4  -1   30.72    0.32
  -2   4  -1   30.88    0.35
   2  -4   1   33.30    0.39
   2   4   1   33.47    0.39
   2   4   1   31.44    0.41
  -2  -4  -2   15.11    0.27
  -2  -4  -2   14.22    0.24
  -2   4  -2   14.47    0.22
  -2   4  -2   12.73    0.26
   2  -4   2   13.93    0.33
   2   4   2   15.11    0.29
   2   4   2   12.14    0.30
  -2  -4  -3    8.74    0.24
  -2  -4  -3    8.13    0.19
  -2   4  -3    8.47    0.18
  -2   4  -3    7.71    0.22
   2  -4   3    8.57    0.29
   2   4   3    9.30    0.26
   2   4   3    6.10    0.25
   2   4   3    9.56    0.27
  -2  -4  -4   21.16    0.35
  -2  -4  -4   20.13    0.26
  -2   4  -4   22.72    0.23
  -2   4  -4   21.88    0.23
  -2   4  -4   21.45    0.31
   2  -4   4   22.53    0.36
   2  -4   4   21.13    0.30
   2   4   4   23.59    0.36
   2   4   4   24.05    0.38
  -2  -4  -5   22.70    0.35
  -2  -4  -5   21.55    0.25
  -2   4  -5   24.30    0.22
  -2   4  -5   23.72    0.22
  -2   4  -5   24.39    0.33
   2  -4   5   23.61    0.37
   2  -4   5   22.02    0.31
   2   4   5   24.30    0.38
   2   4   5   26.70    0.40
  -2  -4  -6   31.32    0.28
  -2   4  -6   37.26    0.23
  -2   4  -6   35.18    0.38
   2  -4   6   33.18    0.44
   2  -4   6   33.69    0.37
   2   4   6   35.54    0.46
   2   4   6   38.45    0.47
  -2  -4  -7   15.84    0.20
  -2   4  -7   17.31    0.12
  -2   4  -7   18.66    0.14
  -2   4  -7   19.61    0.33
   2  -4   7   17.13    0.35
   2  -4   7   15.44    0.28
   2   4   7   18.30    0.37
   2   4   7   20.68    0.38
  -2  -4  -8    2.36    0.13
  -2   4  -8    3.24    0.22
   2  -4   8    2.12    0.21
   2  -4   8    2.48    0.18
   2   4   8    2.40    0.23
   2   4   8    3.09    0.24
  -2   4  -9    1.86    0.22
   2  -4   9    1.22    0.18
   2  -4   9    1.16    0.16
   2   4   9    1.07    0.17
   2   4   9    1.23    0.16
  -2   4 -10    0.04    0.13
   2  -4  10   -0.13    0.15
   2  -4  10   -0.02    0.11
   2   4  10   -0.27    0.13
  -2   4 -11   11.11    0.31
   2  -4  11    8.78    0.31
   2  -4  11    9.48    0.29
   2   4  11    9.59    0.34
   2   4  11   10.17    0.34
  -2  -4 -12   12.01    0.37
  -2   4 -12   16.61    0.38
   2  -4  12   12.82    0.36
   2  -4  12   13.63    0.34
   2   4  12   13.45    0.39
   2   4  12   15.14    0.39
  -2  -4 -13    0.17    0.17
  -2   4 -13    1.32    0.20
   2  -4  13    0.82    0.20
   2  -4  13    1.05    0.16
   2   4  13    1.26    0.21
   2   4  13    0.49    0.17
  -2  -4 -14    0.30    0.16
  -2   4 -14    0.31    0.17
   2  -4  14   -0.32    0.20
   2  -4  14    0.22    0.15
   2   4  14   -0.03    0.21
   2   4  14    0.39    0.16
  -2  -4 -15   19.22    0.45
  -2   4 -15   22.53    0.46
   2  -4  15   16.55    0.43
   2  -4  15   17.35    0.40
   2   4  15   18.16    0.47
   2   4  15   22.09    0.47
  -2  -4 -16    0.75    0.17
  -2   4 -16    1.15    0.23
   2  -4  16   -0.13    0.22
   2  -4  16    0.50    0.18
   2   4  16   -0.01    0.21
   2   4  16    1.99    0.24
  -2  -4 -17    1.41    0.19
  -2   4 -17    1.73    0.26
   2  -4  17    0.96    0.25
   2  -4  17    0.61    0.21
   2   4  17    0.79    0.23
  -2  -4 -18    1.23    0.19
  -2   4 -18    1.00    0.25
   2  -4  18    0.39    0.24
   2  -4  18    0.53    0.21
   2   4  18    0.59    0.22
  -2  -4 -19    1.14    0.19
  -2   4 -19    1.05    0.26
   2  -4  19    0.87    0.26
   2  -4  19    0.39    0.25
   2   4  19    0.98    0.24
  -2  -4 -20    0.81    0.20
  -2   4 -20    0.68    0.28
   2  -4  20    1.02    0.28
   2   4  20    1.40    0.27
  -2  -4 -21    1.14    0.21
  -2   4 -21    0.49    0.32
   2  -4  21    0.70    0.30
   2   4  21    1.33    0.28
  -2  -4 -22    2.78    0.32
  -2   4 -22    0.53    0.33
   2  -4  22    1.10    0.32
   2   4  22    1.38    0.30
  -2  -5  22    0.24    0.31
  -2   5  22   -0.30    0.28
   2  -5 -22    0.89    0.21
   2   5 -22    1.50    0.32
  -2  -5  21   12.82    0.55
  -2   5  21   12.16    0.54
   2  -5 -21   16.35    0.47
   2   5 -21   16.90    0.57
  -2  -5  20    0.14    0.27
   2  -5 -20    0.32    0.18
   2   5 -20    0.20    0.25
  -2  -5  19    2.01    0.30
  -2   5  19    1.01    0.24
   2  -5 -19    1.96    0.22
   2   5 -19    2.66    0.28
  -2  -5  18    0.28    0.25
  -2   5  18   -0.29    0.20
   2  -5 -18   -0.22    0.17
   2   5 -18    0.87    0.22
  -2  -5  17    0.63    0.25
  -2   5  17    0.61    0.22
   2  -5 -17    0.42    0.18
   2   5 -17    1.23    0.24
  -2  -5  16    2.33    0.29
  -2  -5  16    2.27    0.38
  -2   5  16    1.72    0.25
   2  -5 -16    2.14    0.22
   2   5 -16    1.71    0.26
  -2  -5  15    2.70    0.31
  -2  -5  15    1.67    0.21
  -2   5  15    2.39    0.26
  -2   5  15    3.22    0.30
   2  -5 -15    1.41    0.20
   2   5 -15    1.59    0.24
  -2  -5  14    1.32    0.23
  -2  -5  14    1.01    0.18
  -2   5  14    1.28    0.21
  -2   5  14    0.98    0.20
  -2   5  14    2.36    0.27
   2  -5 -14    1.23    0.19
   2   5 -14    1.43    0.22
  -2  -5  13   16.91    0.45
  -2  -5  13   17.21    0.45
  -2   5  13   19.26    0.47
  -2   5  13   15.83    0.43
  -2   5  13   21.67    0.34
  -2   5  13   22.87    0.47
   2  -5 -13   19.62    0.45
   2   5 -13   20.73    0.56
  -2  -5  12    7.81    0.35
  -2  -5  12    7.46    0.33
  -2   5  12    8.08    0.40
  -2   5  12    6.22    0.33
  -2   5  12    9.69    0.35
   2  -5 -12    7.62    0.34
   2   5 -12    8.76    0.40
  -2  -5  11   31.94    0.54
  -2  -5  11   32.41    0.51
  -2   5  11   36.19    0.56
  -2   5  11   31.72    0.50
  -2   5  11   43.38    0.57
   2   5 -11   33.92    0.17
   2   5 -11   37.59    0.57
  -2  -5  10    5.47    0.30
  -2  -5  10    5.46    0.27
  -2   5  10    5.70    0.31
  -2   5  10    5.10    0.25
  -2   5  10    6.31    0.29
   2   5 -10    5.38    0.23
   2   5 -10    6.60    0.35
  -2  -5   9   36.48    0.54
  -2  -5   9   37.56    0.52
  -2   5   9   38.65    0.55
  -2   5   9   34.97    0.50
  -2   5   9   47.77    0.56
   2  -5  -9   47.64    0.46
   2   5  -9   44.94    0.32
   2   5  -9   42.20    0.57
  -2  -5   8    2.67    0.24
  -2  -5   8    3.87    0.26
  -2   5   8    2.51    0.29
  -2   5   8    2.59    0.22
  -2   5   8    3.88    0.27
   2  -5  -8    3.98    0.24
   2   5  -8    3.78    0.19
   2   5  -8    3.57    0.29
  -2  -5   7   -0.16    0.14
  -2  -5   7    0.10    0.12
  -2   5   7   -0.35    0.14
  -2   5   7    0.01    0.13
  -2   5   7    0.07    0.13
   2  -5  -7    0.00    0.14
   2   5  -7    0.14    0.11
   2   5  -7    0.38    0.16
  -2  -5   6   -0.20    0.13
  -2  -5   6   -0.13    0.12
  -2   5   6   -0.24    0.14
  -2   5   6   -0.21    0.12
  -2   5   6    0.05    0.13
   2  -5  -6    0.10    0.13
   2   5  -6   -0.04    0.12
   2   5  -6    0.12    0.14
  -2  -5   5    1.30    0.16
  -2  -5   5    0.94    0.15
  -2  -5   5    0.75    0.13
  -2   5   5    0.97    0.16
  -2   5   5    0.91    0.15
  -2   5   5    1.08    0.14
   2  -5  -5    1.25    0.15
   2   5  -5    1.15    0.14
   2   5  -5    0.98    0.16
  -2  -5   4    0.16    0.10
  -2  -5   4    0.14    0.12
  -2  -5   4    0.07    0.12
  -2   5   4   -0.27    0.12
  -2   5   4    0.08    0.12
   2  -5  -4    0.34    0.23
   2   5  -4    0.04    0.12
   2   5  -4    0.18    0.13
  -2  -5   3    0.15    0.10
  -2  -5   3    0.06    0.12
  -2   5   3   -0.11    0.13
  -2   5   3   -0.13    0.12
  -2   5   3    0.10    0.13
  -2   5   3    0.14    0.12
   2  -5  -3    0.23    0.13
   2   5  -3    0.08    0.12
   2   5  -3    0.32    0.13
  -2  -5   2   44.05    0.43
  -2  -5   2   40.50    0.47
  -2   5   2   42.27    0.46
  -2   5   2   39.96    0.47
  -2   5   2   39.22    0.45
  -2   5   2   48.03    0.49
   2  -5  -2   46.03    0.48
   2   5  -2   45.98    0.45
   2   5  -2   42.79    0.51
  -2  -5   1    3.80    0.21
  -2  -5   1    2.72    0.21
  -2   5   1    2.46    0.21
  -2   5   1    2.75    0.20
  -2   5   1    3.12    0.22
  -2   5   1    3.22    0.23
   2  -5  -1    3.06    0.21
   2   5  -1    4.02    0.23
   2   5  -1    3.34    0.23
  -2  -5   0    0.34    0.15
  -2   5   0    0.04    0.12
  -2   5   0    0.42    0.12
  -2   5   0    0.18    0.12
  -2   5   0   -0.25    0.18
   2  -5   0    0.22    0.13
   2   5   0   -0.12    0.13
   2   5   0    0.34    0.13
  -2  -5  -1    1.75    0.18
  -2   5  -1    2.00    0.19
  -2   5  -1    2.47    0.19
  -2   5  -1    1.69    0.20
   2  -5   1    1.76    0.17
   2   5   1    3.37    0.24
   2   5   1    1.44    0.16
  -2  -5  -2    1.85    0.18
  -2   5  -2    1.43    0.13
  -2   5  -2    1.71    0.18
  -2   5  -2    1.38    0.14
   2  -5   2    1.65    0.19
   2   5   2    1.43    0.17
   2   5   2    1.48    0.16
  -2  -5  -3    2.74    0.18
  -2   5  -3    2.94    0.18
  -2   5  -3    3.17    0.18
  -2   5  -3    2.97    0.22
   2  -5   3    2.69    0.23
   2   5   3    3.04    0.23
   2   5   3    2.58    0.22
   2   5   3    2.22    0.23
  -2  -5  -4    0.75    0.12
  -2   5  -4    0.26    0.09
  -2   5  -4    0.33    0.10
  -2   5  -4    0.33    0.13
   2  -5   4    0.08    0.13
   2   5   4    0.25    0.14
   2   5   4    0.31    0.14
   2   5   4    0.19    0.14
  -2  -5  -5   12.95    0.26
  -2   5  -5   14.05    0.22
  -2   5  -5   14.31    0.22
  -2   5  -5   15.48    0.33
   2  -5   5   14.33    0.35
   2   5   5   15.15    0.35
   2   5   5   13.71    0.34
   2   5   5   15.98    0.37
  -2  -5  -6    9.08    0.23
  -2   5  -6    9.95    0.18
  -2   5  -6    9.93    0.19
  -2   5  -6   11.00    0.31
   2  -5   6    9.45    0.32
   2  -5   6    9.71    0.29
   2   5   6    9.49    0.32
   2   5   6   10.68    0.34
  -2  -5  -7   35.03    0.34
  -2   5  -7   39.62    0.25
  -2   5  -7   39.20    0.48
   2  -5   7   36.67    0.53
   2  -5   7   35.48    0.46
   2   5   7   37.46    0.53
   2   5   7   42.42    0.56
  -2  -5  -8   17.54    0.27
  -2   5  -8   19.59    0.40
   2  -5   8   17.44    0.40
   2  -5   8   15.84    0.34
   2   5   8   18.66    0.44
   2   5   8   20.60    0.44
  -2  -5  -9   14.21    0.24
  -2   5  -9   16.94    0.39
   2  -5   9   13.26    0.38
   2  -5   9   13.53    0.35
   2   5   9   14.35    0.40
   2   5   9   16.08    0.42
  -2  -5 -10   17.30    0.23
  -2   5 -10   19.44    0.41
   2  -5  10   15.82    0.41
   2  -5  10   17.01    0.39
   2   5  10   17.52    0.43
   2   5  10   19.53    0.46
  -2   5 -11    0.47    0.18
   2  -5  11   -0.04    0.20
   2  -5  11    0.31    0.16
   2   5  11    0.06    0.23
   2   5  11   -0.21    0.18
  -2   5 -12    1.88    0.22
   2  -5  12    1.33    0.24
   2  -5  12    1.76    0.19
   2   5  12    1.49    0.23
   2   5  12    2.45    0.30
  -2   5 -13    1.18    0.22
   2  -5  13    1.29    0.24
   2  -5  13    1.05    0.20
   2   5  13    1.00    0.22
   2   5  13    1.21    0.20
  -2   5 -14    0.90    0.22
   2  -5  14    0.27    0.24
   2  -5  14    0.34    0.18
   2   5  14   -0.06    0.21
  -2   5 -15    2.05    0.25
   2  -5  15    1.34    0.26
   2  -5  15    1.39    0.21
   2   5  15    1.44    0.25
  -2   5 -16   -0.16    0.29
   2  -5  16   -0.15    0.24
   2  -5  16    0.12    0.21
   2   5  16    0.39    0.23
  -2   5 -17    7.46    0.48
   2  -5  17    5.76    0.42
   2  -5  17    5.16    0.44
   2   5  17    6.78    0.41
  -2   5 -18    5.19    0.48
   2  -5  18    4.21    0.38
   2  -5  18    3.18    0.35
   2   5  18    5.39    0.37
  -2   5 -19    9.61    0.55
   2  -5  19    7.85    0.47
   2   5  19    9.56    0.47
  -2   5 -20    0.66    0.35
   2  -5  20    0.16    0.29
   2   5  20    1.02    0.26
  -2   5 -21   -0.03    0.37
   2  -5  21    0.02    0.30
   2   5  21    1.10    0.29
  -2  -6  19    0.48    0.30
  -2   6  19    0.96    0.26
   2   6 -19    0.79    0.29
  -2  -6  18    6.01    0.43
  -2   6  18    6.91    0.43
   2   6 -18    6.67    0.48
  -2  -6  17    3.50    0.39
  -2   6  17    3.12    0.31
   2   6 -17    1.88    0.30
  -2  -6  16    1.92    0.31
  -2   6  16    2.09    0.28
   2   6 -16    1.72    0.28
  -2  -6  15    0.38    0.24
  -2   6  15    0.54    0.22
   2   6 -15   -0.15    0.23
  -2  -6  14    7.04    0.39
  -2   6  14    8.34    0.39
   2   6 -14    6.47    0.41
  -2  -6  13   17.75    0.49
  -2   6  13   20.39    0.51
   2   6 -13   22.25    0.57
  -2  -6  12    4.18    0.34
  -2  -6  12    4.38    0.34
  -2   6  12    5.60    0.34
  -2   6  12    4.06    0.32
   2   6 -12    4.68    0.37
  -2  -6  11    1.68    0.24
  -2  -6  11    1.68    0.21
  -2   6  11    1.86    0.23
  -2   6  11    0.83    0.17
  -2   6  11    1.54    0.21
   2   6 -11    1.76    0.24
  -2  -6  10    1.01    0.22
  -2  -6  10    0.94    0.19
  -2   6  10    1.16    0.22
  -2   6  10    1.10    0.17
  -2   6  10    1.41    0.20
   2   6 -10    1.05    0.11
   2   6 -10    0.76    0.21
  -2  -6   9    8.17    0.36
  -2  -6   9    8.83    0.36
  -2   6   9    9.46    0.36
  -2   6   9    8.58    0.32
  -2   6   9   11.16    0.38
   2  -6  -9   11.45    0.33
   2   6  -9   10.37    0.25
   2   6  -9   10.00    0.40
  -2  -6   8   38.05    0.59
  -2  -6   8   38.93    0.58
  -2   6   8   41.69    0.71
  -2   6   8   38.32    0.55
  -2   6   8   50.40    0.63
   2  -6  -8   51.05    0.55
   2   6  -8   46.61    0.41
   2   6  -8   43.54    0.91
  -2  -6   7    5.19    0.31
  -2  -6   7    5.29    0.30
  -2   6   7    5.97    0.32
  -2   6   7    5.29    0.29
  -2   6   7    7.69    0.34
   2  -6  -7    7.27    0.32
   2   6  -7    6.22    0.27
   2   6  -7    6.61    0.39
  -2  -6   6   12.23    0.39
  -2  -6   6   12.10    0.37
  -2   6   6   13.60    0.38
  -2   6   6   11.93    0.35
  -2   6   6   16.49    0.42
   2  -6  -6   16.09    0.36
   2   6  -6   14.69    0.32
   2   6  -6   13.90    0.41
  -2  -6   5   -0.01    0.16
  -2   6   5   -0.03    0.18
  -2   6   5    0.07    0.17
  -2   6   5    0.21    0.16
   2  -6  -5   -0.10    0.18
   2   6  -5    0.07    0.15
   2   6  -5   -0.23    0.17
  -2  -6   4   -0.41    0.15
  -2   6   4    0.01    0.17
  -2   6   4    0.02    0.15
  -2   6   4    0.17    0.15
   2  -6  -4   -0.36    0.16
   2   6  -4   -0.30    0.15
  -2  -6   3   -0.06    0.16
  -2   6   3   -0.13    0.16
  -2   6   3    0.39    0.17
  -2   6   3    0.28    0.16
   2  -6  -3   -0.18    0.16
  -2  -6   2    1.09    0.20
  -2   6   2    0.89    0.19
  -2   6   2    1.37    0.19
  -2   6   2    0.51    0.16
  -2   6   2    1.44    0.18
   2  -6  -2    0.95    0.21
   2   6  -2    0.20    0.18
   2   6  -2    0.87    0.19
  -2  -6   1   -0.30    0.16
  -2   6   1    0.39    0.17
  -2   6   1    0.09    0.15
  -2   6   1    0.54    0.16
   2  -6  -1   -0.18    0.16
   2   6  -1    0.16    0.15
  -2  -6   0    0.17    0.16
  -2   6   0    0.31    0.16
  -2   6   0    0.69    0.15
   2  -6   0    0.56    0.18
   2   6   0   -0.19    0.18
   2   6   0    0.96    0.17
  -2  -6  -1   50.78    0.56
  -2   6  -1   54.52    0.54
  -2   6  -1   50.55    0.53
  -2   6  -1   54.29    0.59
   2  -6   1   54.23    0.62
   2   6   1   56.66    0.60
   2   6   1   54.64    0.64
  -2  -6  -2    1.18    0.17
  -2   6  -2    1.17    0.16
  -2   6  -2    0.99    0.16
  -2   6  -2    1.07    0.17
   2  -6   2    1.30    0.20
   2   6   2    3.24    0.31
   2   6   2    1.00    0.17
   2   6   2    0.89    0.16
  -2  -6  -3    2.60    0.24
  -2   6  -3    2.51    0.22
  -2   6  -3    2.76    0.23
  -2   6  -3    1.65    0.18
   2  -6   3    2.40    0.26
   2   6   3    2.43    0.30
   2   6   3    1.30    0.20
   2   6   3    2.65    0.25
  -2  -6  -4    0.39    0.16
  -2   6  -4    0.51    0.13
  -2   6  -4    0.55    0.14
  -2   6  -4   -0.02    0.17
   2  -6   4    0.27    0.19
   2   6   4    0.63    0.20
   2   6   4   -0.08    0.16
   2   6   4    0.63    0.15
  -2   6  -5   -0.07    0.11
  -2   6  -5    0.15    0.13
  -2   6  -5   -0.08    0.17
   2  -6   5    0.07    0.18
   2   6   5   -0.08    0.18
   2   6   5    0.04    0.18
   2   6   5    0.62    0.15
  -2  -6  -6    8.40    0.28
  -2   6  -6    9.23    0.22
  -2   6  -6    9.67    0.23
  -2   6  -6    8.86    0.33
   2  -6   6    8.82    0.35
   2   6   6    9.49    0.36
   2   6   6    8.40    0.42
   2   6   6   10.10    0.36
  -2  -6  -7   27.07    0.38
  -2   6  -7   28.38    0.26
  -2   6  -7   29.43    0.27
  -2   6  -7   29.22    0.50
   2  -6   7   26.26    0.52
   2   6   7   25.71    0.83
   2   6   7   26.07    0.50
   2   6   7   32.26    0.55
  -2  -6  -8    0.82    0.17
  -2   6  -8    1.22    0.11
  -2   6  -8    0.72    0.21
   2  -6   8    0.75    0.22
   2  -6   8    1.08    0.19
   2   6   8    0.64    0.21
   2   6   8    0.69    0.19
  -2  -6  -9    3.69    0.27
  -2   6  -9    3.62    0.35
   2  -6   9    3.33    0.32
   2  -6   9    3.90    0.33
   2   6   9    3.40    0.31
   2   6   9    4.39    0.34
  -2  -6 -10    0.24    0.22
  -2   6 -10    0.29    0.22
   2  -6  10    0.32    0.21
   2  -6  10    0.42    0.20
   2   6  10    0.10    0.19
   2   6  10    0.37    0.21
  -2   6 -11    0.59    0.22
   2  -6  11    0.37    0.22
   2  -6  11    0.65    0.20
   2   6  11    0.01    0.20
  -2   6 -12    5.21    0.36
   2  -6  12    4.77    0.36
   2  -6  12    5.05    0.34
   2   6  12    4.24    0.34
   2  -6  13    5.92    0.38
   2  -6  13    5.87    0.41
   2   6  13    5.64    0.36
  -2   6 -14    0.79    0.25
   2  -6  14    0.97    0.27
   2  -6  14    0.49    0.25
   2   6  14    0.66    0.22
  -2   6 -15    1.05    0.29
   2  -6  15    1.13    0.29
   2  -6  15    0.54    0.28
   2   6  15    1.22    0.25
  -2   6 -16    1.43    0.31
   2  -6  16    1.58    0.32
   2  -6  16    1.62    0.39
   2   6  16    1.32    0.26
  -2   6 -17    1.42    0.32
   2  -6  17    0.95    0.29
   2   6  17    0.51    0.24
  -2   6 -18    9.09    0.56
   2  -6  18    8.30    0.47
   2   6  18    9.36    0.44
  -2  -7  16    0.13    0.27
  -2   7  16   -0.16    0.24
  -2  -7  15    0.43    0.28
  -2   7  15    0.43    0.24
   2   7 -15   -0.70    0.27
  -2  -7  14    0.51    0.27
  -2   7  14    0.17    0.24
  -2  -7  13    0.42    0.27
  -2   7  13    0.70    0.26
  -2  -7  12    2.43    0.30
  -2   7  12    2.16    0.27
   2   7 -12    0.88    0.27
  -2  -7  11    0.80    0.25
  -2   7  11    0.40    0.22
   2   7 -11   -0.16    0.24
  -2  -7  10    1.84    0.27
  -2   7  10    2.44    0.28
   2  -7 -10    2.84    0.28
   2   7 -10    2.60    0.21
   2   7 -10    2.00    0.27
  -2  -7   9    0.28    0.23
  -2   7   9    0.55    0.23
   2  -7  -9    1.11    0.25
   2   7  -9    0.27    0.16
   2   7  -9    0.43    0.16
   2   7  -9    0.39    0.21
  -2  -7   8   -0.29    0.20
  -2   7   8   -0.12    0.22
  -2   7   8    0.89    0.26
  -2   7   8    0.01    0.19
  -2   7   8    0.35    0.22
   2  -7  -8    0.17    0.22
   2   7  -8   -0.18    0.17
  -2  -7   7   -0.16    0.20
  -2   7   7   -0.27    0.21
  -2   7   7    0.65    0.22
  -2   7   7    0.14    0.20
  -2   7   7    0.04    0.21
   2  -7  -7   -0.21    0.21
   2   7  -7   -0.32    0.18
   2   7  -7    0.08    0.20
  -2  -7   6   -0.31    0.21
  -2   7   6   -0.18    0.21
  -2   7   6    0.41    0.21
  -2   7   6    0.02    0.19
  -2   7   6    0.75    0.21
   2  -7  -6    0.14    0.21
   2   7  -6   -0.19    0.18
   2   7  -6    0.29    0.19
  -2  -7   5    0.50    0.21
  -2   7   5    1.41    0.24
  -2   7   5    0.99    0.22
  -2   7   5    2.97    0.37
   2  -7  -5    1.06    0.22
   2   7  -5    1.06    0.20
   2   7  -5    0.82    0.20
  -2  -7   4   17.54    0.47
  -2   7   4   19.10    0.45
  -2   7   4   18.14    0.44
  -2   7   4   23.82    0.53
   2  -7  -4   21.34    0.45
   2   7  -4   20.07    0.43
   2   7  -4   20.18    0.50
  -2  -7   3    1.75    0.24
  -2   7   3    2.19    0.26
  -2   7   3    3.20    0.34
  -2   7   3    1.51    0.22
  -2   7   3    4.84    0.38
   2  -7  -3    3.08    0.33
   2   7  -3    1.98    0.22
   2   7  -3    2.99    0.30
  -2  -7   2   -0.11    0.19
  -2   7   2    0.24    0.20
  -2   7   2    0.56    0.22
  -2   7   2    0.45    0.19
   2  -7  -2    0.53    0.22
   2   7  -2    0.42    0.19
   2   7  -2    0.53    0.18
  -2  -7   1   16.30    0.44
  -2   7   1   18.09    0.44
  -2   7   1   17.19    0.44
  -2   7   1   17.07    0.45
  -2   7   1   19.70    0.46
   2  -7  -1   18.01    0.44
   2   7  -1   18.36    0.43
   2   7  -1   17.25    0.45
  -2  -7   0    4.26    0.33
  -2   7   0    4.50    0.33
  -2   7   0    4.86    0.33
  -2   7   0    4.28    0.32
  -2   7   0    7.06    0.39
   2  -7   0    5.12    0.32
   2   7   0    5.30    0.36
   2   7   0    4.40    0.31
  -2  -7  -1    0.48    0.20
  -2   7  -1    0.56    0.19
  -2   7  -1    0.51    0.21
  -2   7  -1    0.31    0.20
  -2   7  -1    2.93    0.36
   2  -7   1    0.72    0.22
   2   7   1    0.25    0.21
   2   7   1    0.50    0.17
   2   7   1   -0.03    0.15
  -2  -7  -2    1.57    0.21
  -2   7  -2    1.51    0.20
  -2   7  -2    1.50    0.22
  -2   7  -2    1.25    0.22
  -2   7  -2    1.72    0.22
   2  -7   2    1.42    0.25
   2   7   2    0.95    0.23
   2   7   2    0.95    0.19
   2   7   2    1.36    0.18
  -2  -7  -3    1.25    0.21
  -2   7  -3    1.29    0.19
  -2   7  -3    1.09    0.21
  -2   7  -3    1.14    0.22
   2  -7   3    1.45    0.23
   2   7   3    0.95    0.27
   2   7   3    1.18    0.19
   2   7   3    0.68    0.17
  -2  -7  -4    6.48    0.32
  -2   7  -4    6.06    0.30
  -2   7  -4    5.26    0.53
  -2   7  -4    6.77    0.39
   2  -7   4    6.30    0.35
   2   7   4    5.03    0.39
   2   7   4    5.81    0.33
  -2  -7  -5    0.45    0.19
  -2   7  -5    0.62    0.16
  -2   7  -5    1.01    0.19
  -2   7  -5    1.03    0.22
   2  -7   5    0.64    0.23
   2   7   5   -0.17    0.20
   2   7   5    0.88    0.20
  -2  -7  -6   21.33    0.43
  -2   7  -6   21.98    0.34
  -2   7  -6   22.23    0.36
  -2   7  -6   21.97    0.49
   2  -7   6   22.08    0.52
   2   7   6   23.60    0.53
   2   7   6   20.44    0.49
  -2  -7  -7   23.99    0.45
  -2   7  -7   23.89    0.30
  -2   7  -7   24.09    0.32
  -2   7  -7   23.09    0.53
   2  -7   7   23.78    0.54
   2   7   7   25.46    0.57
   2   7   7   22.01    0.51
  -2  -7  -8    0.07    0.31
  -2   7  -8    0.35    0.14
  -2   7  -8    0.09    0.39
   2  -7   8    0.83    0.24
   2   7   8    0.47    0.22
   2   7   8    0.52    0.18
  -2  -7  -9    3.13    0.35
  -2   7  -9    3.04    0.34
   2  -7   9    4.71    0.37
   2   7   9    4.14    0.36
   2   7   9    3.85    0.32
  -2   7 -10   13.69    0.51
   2  -7  10   14.32    0.51
   2   7  10   13.44    0.46
   2   7  10   11.38    0.43
  -2   7 -11    0.64    0.28
   2  -7  11    1.35    0.29
   2  -7  11    0.83    0.28
   2   7  11    1.19    0.25
  -2   7 -12    5.53    0.51
   2  -7  12    6.63    0.46
   2  -7  12    5.42    0.54
   2   7  12    7.68    0.45
  -2   7 -13    0.58    0.30
   2  -7  13    0.97    0.30
   2   7  13    0.99    0.27
  -2   7 -14   -0.76    0.32
   2  -7  14    0.45    0.28
   2   7  14    0.71    0.25
  -2   7 -15    4.04    0.41
   2  -7  15    5.35    0.44
   2   7  15    3.29    0.40
  -2  -8  12    0.64    0.28
  -2  -8  11   -0.25    0.24
  -2   8  11   -0.81    0.28
  -2  -8  10    0.25    0.25
  -2   8  10   -0.42    0.25
  -2   8  10   -0.29    0.25
   2  -8 -10    0.11    0.30
  -2  -8   9    2.48    0.32
  -2   8   9    2.72    0.33
  -2   8   9    2.54    0.30
   2  -8  -9    3.47    0.34
   2   8  -9    2.05    0.31
  -2  -8   8    0.16    0.26
  -2   8   8    0.16    0.29
  -2   8   8    0.17    0.27
   2  -8  -8    0.71    0.29
   2   8  -8    0.18    0.23
   2   8  -8   -0.67    0.26
  -2   8   7   -0.49    0.27
  -2   8   7   -0.13    0.25
   2  -8  -7    0.48    0.28
   2   8  -7   -0.48    0.24
   2   8  -7   -0.47    0.25
  -2  -8   6    1.12    0.28
  -2   8   6    1.47    0.31
  -2   8   6    1.33    0.26
   2  -8  -6    1.80    0.30
   2   8  -6    0.80    0.26
   2   8  -6    1.55    0.29
   2   8  -6    0.86    0.26
  -2  -8   5   -0.45    0.22
  -2   8   5   -0.28    0.25
  -2   8   5   -0.01    0.22
   2  -8  -5    0.28    0.26
   2   8  -5   -0.32    0.24
   2   8  -5   -0.10    0.22
  -2  -8   4    0.47    0.26
  -2   8   4    0.42    0.28
  -2   8   4    1.53    0.32
  -2   8   4    0.81    0.23
   2  -8  -4    0.85    0.28
   2   8  -4    0.36    0.26
   2   8  -4    0.71    0.24
  -2  -8   3    2.04    0.28
  -2   8   3    2.30    0.30
  -2   8   3    3.97    0.47
  -2   8   3    1.90    0.26
   2  -8  -3    2.53    0.31
   2   8  -3    2.47    0.29
   2   8  -3    2.95    0.36
  -2  -8   2    2.65    0.30
  -2   8   2    2.76    0.30
  -2   8   2    3.18    0.35
  -2   8   2    4.05    0.38
   2  -8  -2    3.48    0.40
   2   8  -2    3.02    0.31
   2   8  -2    4.19    0.36
  -2  -8   1    0.41    0.25
  -2   8   1    0.29    0.25
  -2   8   1    0.74    0.31
  -2   8   1    0.81    0.25
   2  -8  -1    0.38    0.24
   2   8  -1   -0.25    0.27
   2   8  -1   -0.05    0.19
  -2  -8   0    0.41    0.25
  -2   8   0    0.29    0.25
  -2   8   0    0.86    0.30
  -2   8   0    0.35    0.24
  -2   8   0    1.52    0.34
   2  -8   0    0.82    0.27
   2   8   0    0.18    0.32
   2   8   0    0.29    0.20
  -2  -8  -1    4.19    0.37
  -2   8  -1    4.01    0.38
  -2   8  -1    4.92    0.45
  -2   8  -1    3.90    0.41
  -2   8  -1    5.79    0.50
   2  -8   1    4.96    0.41
   2   8   1    3.52    0.32
   2   8   1    4.71    0.35
  -2  -8  -2    0.89    0.25
  -2   8  -2    0.99    0.24
  -2   8  -2    1.67    0.30
  -2   8  -2    1.06    0.26
  -2   8  -2    1.82    0.32
   2  -8   2    1.13    0.28
   2   8   2    0.87    0.26
   2   8   2    0.67    0.20
  -2  -8  -3    0.81    0.24
  -2   8  -3    0.89    0.23
  -2   8  -3    0.75    0.25
  -2   8  -3    0.68    0.31
   2  -8   3    0.84    0.26
   2   8   3    0.56    0.27
   2   8   3    0.75    0.20
  -2  -8  -4    1.00    0.26
  -2   8  -4    0.84    0.22
  -2   8  -4    1.55    0.32
  -2   8  -4    0.66    0.27
   2  -8   4    1.10    0.27
   2   8   4    1.09    0.28
   2   8   4    0.71    0.20
  -2  -8  -5   -0.44    0.24
  -2   8  -5    0.10    0.20
  -2   8  -5   -0.12    0.27
   2  -8   5    0.07    0.26
   2   8   5   -0.02    0.27
   2   8   5    0.07    0.19
  -2  -8  -6    1.03    0.27
  -2   8  -6    1.39    0.20
  -2   8  -6    0.30    0.29
   2  -8   6    1.62    0.29
   2   8   6    0.40    0.30
   2   8   6    1.70    0.23
  -2  -8  -7    4.97    0.42
  -2   8  -7    4.88    0.52
   2  -8   7    6.69    0.45
   2   8   7    4.17    0.43
   2   8   7    5.21    0.36
  -2  -8  -8    0.10    0.24
  -2   8  -8    0.58    0.31
   2  -8   8    1.18    0.29
   2   8   8    0.22    0.29
   2   8   8    1.20    0.21
  -2   8  -9    8.83    0.60
   2  -8   9   11.23    0.49
   2   8   9    8.04    0.48
   2   8   9    9.49    0.42
  -2   8 -10   -0.58    0.31
   2  -8  10    0.65    0.27
   2   8  10   -0.62    0.27
   2   8  10    0.09    0.21
  -2   8 -11   -0.88    0.36
   2  -8  11    0.32    0.30
   2   8  11   -0.49    0.21
  -2  -9   3    0.45    0.27
  -2   9   3   -0.58    0.36
  -2   9   3    1.33    0.34
   2  -9  -3    0.95    0.33
   2   9  -3   -0.06    0.37
   2   9  -3    0.06    0.27
  -2  -9   2    7.34    0.49
  -2   9   2    5.92    0.57
  -2   9   2    6.80    0.60
   2  -9  -2    7.82    0.51
   2   9  -2    5.10    0.43
   2   9  -2    6.76    0.48
  -2  -9   1    1.30    0.32
  -2   9   1    1.30    0.36
  -2   9   1    1.37    0.35
   2  -9  -1    1.15    0.31
   2   9  -1    0.67    0.36
   2   9  -1    0.95    0.28
  -2  -9   0    1.33    0.32
  -2   9   0    0.96    0.34
  -2   9   0    1.02    0.34
   2  -9   0    1.69    0.32
   2   9   0    0.14    0.36
   2   9   0    0.49    0.28
  -2  -9  -1    0.70    0.30
  -2   9  -1    0.58    0.34
  -2   9  -1    0.06    0.32
   2  -9   1    0.96    0.30
   2   9   1   -0.01    0.36
   2   9   1   -0.05    0.25
  -2  -9  -2    4.93    0.44
  -2   9  -2    4.47    0.41
  -2   9  -2    3.70    0.38
   2  -9   2    4.97    0.43
   2   9   2    4.25    0.43
   2   9   2    2.81    0.32
  -3   0  26    9.47    0.59
   3   0 -26    9.29    0.41
  -3   0  25    0.37    0.30
  -3   0  25    0.29    0.35
  -3   0  25    0.16    0.28
  -3   0  24    1.39    0.32
  -3   0  24    0.68    0.25
   3   0 -24    0.15    0.18
  -3   0  23    0.65    0.24
  -3   0  23    0.69    0.26
  -3   0  23    0.05    0.22
  -3   0  22   12.15    0.41
  -3   0  22   12.87    0.43
  -3   0  22    9.73    0.36
   3   0 -22   13.57    0.44
  -3   0  21    0.30    0.19
  -3   0  21    0.58    0.20
  -3   0  21   -0.10    0.20
   3   0 -21   -0.13    0.17
  -3   0  20    0.93    0.19
  -3   0  20    1.17    0.20
  -3   0  20    0.70    0.20
  -3   0  20    0.37    0.18
   3   0 -20    0.59    0.19
  -3   0  19   -0.11    0.16
  -3   0  19   -0.40    0.17
  -3   0  19   -0.07    0.16
   3   0 -19    0.18    0.18
  -3   0  18   45.11    0.53
  -3   0  18   42.07    0.49
  -3   0  18   50.49    0.64
   3   0 -18   54.01    0.82
  -3   0  17    0.49    0.15
  -3   0  17    0.30    0.16
   3   0 -17    0.69    0.18
  -3   0  16    4.16    0.23
  -3   0  16    4.01    0.23
  -3   0  16    4.92    0.28
   3   0 -16    5.84    0.30
  -3   0  15    0.39    0.14
  -3   0  15    0.18    0.12
  -3   0  15    0.36    0.14
   3   0 -15    0.00    0.13
  -3   0  14   75.54    0.56
  -3   0  14   71.02    0.53
  -3   0  14   87.00    0.70
   3   0 -14  100.66    0.76
  -3   0  13    0.01    0.10
  -3   0  13   -0.02    0.11
  -3   0  13    0.08    0.11
   3   0 -13   -0.24    0.12
  -3   0  12   23.60    0.32
  -3   0  12   22.45    0.30
  -3   0  12   27.60    0.39
   3   0 -12   21.88    0.31
   3   0 -12   28.85    0.40
  -3   0  11    0.04    0.09
  -3   0  11    0.06    0.09
  -3   0  11    0.10    0.10
   3   0 -11   -0.06    0.09
   3   0 -11   -0.14    0.09
  -3   0  10   43.57    0.38
  -3   0  10   43.38    0.37
  -3   0  10   52.75    0.46
   3   0 -10   40.27    0.37
   3   0 -10   54.52    0.47
  -3   0   9    0.02    0.08
  -3   0   9    0.17    0.07
  -3   0   9    0.07    0.08
   3   0  -9   -0.09    0.08
   3   0  -9    0.01    0.08
  -3   0   8    7.31    0.17
  -3   0   8    5.64    0.16
  -3   0   8    6.57    0.18
   3   0  -8    4.87    0.16
   3   0  -8    6.63    0.19
  -3   0   7   -0.17    0.07
  -3   0   7    0.14    0.07
  -3   0   7    0.05    0.07
   3   0  -7   -0.04    0.07
  -3   0   6  111.72    0.51
  -3   0   6  112.28    0.51
  -3   0   6  123.36    0.54
   3   0  -6   99.53    0.49
   3   0  -6  126.42    0.55
  -3   0   5    0.49    0.07
  -3   0   5    0.14    0.06
   3   0  -5   -0.01    0.06
  -3   0   4   11.55    0.18
  -3   0   4   12.80    0.18
  -3   0   4   12.17    0.16
   3   0  -4   10.48    0.18
   3   0  -4   13.14    0.17
  -3   0   3    0.05    0.05
  -3   0   3    0.71    0.08
   3   0  -3    0.16    0.04
  -3   0   2  150.21    0.53
  -3   0   2  168.88    0.55
  -3   0   2  138.28    0.39
   3   0  -2  145.83    0.53
  -3   0   1    0.37    0.08
  -3   0   1   -0.06    0.05
  -3   0   1    0.09    0.03
  -3   0   0   18.06    0.21
  -3   0   0   15.28    0.11
   3   0   0   18.57    0.21
   3   0   0   15.73    0.11
   3   0   1    0.27    0.07
   3   0   1    0.06    0.02
  -3   0  -2  132.92    0.50
   3   0   2  146.05    0.53
   3   0   2  149.40    0.42
  -3   0  -3    0.34    0.07
  -3   0  -3    0.11    0.05
   3   0   3    0.39    0.08
   3   0   3    0.05    0.04
  -3   0  -4  395.74    1.50
  -3   0  -4  393.37    1.68
   3   0   4  382.20    1.39
   3   0   4  450.47    1.78
  -3   0  -5    0.04    0.06
   3   0   5    0.03    0.08
   3   0   5   -0.04    0.05
   3   0   5    0.01    0.05
  -3   0  -6  344.54    0.89
  -3   0  -6  390.92    1.56
   3   0   6  350.04    0.90
   3   0   6  378.25    0.82
   3   0   6  392.07    1.19
   3   0   7   -0.13    0.06
  -3   0  -8    0.75    0.09
  -3   0  -8    0.74    0.09
   3   0   8    0.70    0.10
   3   0   8    0.86    0.08
   3   0   8    0.78    0.09
  -3   0  -9    0.03    0.08
  -3   0  -9    0.28    0.09
   3   0   9    0.33    0.10
   3   0   9    0.00    0.07
   3   0   9    0.03    0.08
  -3   0 -10  148.26    0.68
  -3   0 -10  182.75    0.79
   3   0  10  163.59    0.72
   3   0  10  169.41    0.61
   3   0  10  182.24    0.78
  -3   0 -11   -0.12    0.09
  -3   0 -11    0.15    0.09
   3   0  11    0.11    0.10
   3   0  11    0.02    0.08
   3   0  11    0.03    0.09
  -3   0 -12    7.22    0.21
  -3   0 -12    8.59    0.24
   3   0  12    7.51    0.22
   3   0  12    8.30    0.19
   3   0  12   10.19    0.25
  -3   0 -13   -0.14    0.10
  -3   0 -13   -0.10    0.10
   3   0  13   -0.15    0.11
   3   0  13   -0.12    0.10
   3   0  13    0.06    0.10
  -3   0 -14  154.29    0.88
   3   0  14  133.62    0.74
   3   0  14  136.97    0.62
   3   0  14  146.20    0.85
  -3   0 -15   -0.04    0.15
   3   0  15   -0.35    0.14
   3   0  15   -0.10    0.12
   3   0  15   -0.18    0.12
  -3   0 -16    8.71    0.32
   3   0  16    7.13    0.29
   3   0  16    8.17    0.25
   3   0  16    8.15    0.32
  -3   0 -17   -0.13    0.15
   3   0  17    0.01    0.14
   3   0  17   -0.27    0.15
  -3   0 -18    0.03    0.17
   3   0  18    0.16    0.17
   3   0  18    0.32    0.16
   3   0  18   -0.08    0.15
   3   0  19    0.21    0.17
   3   0  19    0.24    0.17
  -3   0 -20    0.91    0.20
   3   0  20    0.83    0.20
   3   0  20    0.55    0.21
  -3   0 -21   -0.45    0.19
   3   0  21   -0.31    0.20
   3   0  21    0.21    0.22
   3   0  21   -0.32    0.23
  -3   0 -22   15.91    0.49
   3   0  22   14.15    0.47
   3   0  22   11.75    0.49
  -3   0 -23   -0.15    0.24
   3   0  23   -0.20    0.27
   3   0  23    0.31    0.31
  -3   0 -24   22.47    0.64
   3   0  24   13.94    0.90
  -3  -1  26    0.36    0.30
  -3   1  26    0.18    0.37
   3  -1 -26   -0.30    0.19
   3   1 -26   -0.33    0.21
  -3  -1  25    2.07    0.29
  -3  -1  25    3.85    0.42
  -3   1  25    4.35    0.49
   3  -1 -25    3.70    0.34
   3   1 -25    3.40    0.34
  -3  -1  24    0.76    0.26
  -3  -1  24    1.17    0.30
  -3  -1  24    0.62    0.26
  -3   1  24    0.75    0.28
  -3   1  24    1.63    0.37
  -3   1  24    0.98    0.27
   3  -1 -24    0.23    0.18
   3   1 -24    0.04    0.19
  -3  -1  23    0.33    0.22
  -3  -1  23    0.70    0.25
  -3  -1  23   -0.18    0.22
  -3   1  23    0.22    0.25
  -3   1  23    1.05    0.31
  -3   1  23    0.26    0.26
   3  -1 -23    0.42    0.18
   3   1 -23   -0.06    0.18
  -3  -1  22    0.98    0.21
  -3  -1  22    1.14    0.23
  -3  -1  22    0.43    0.22
  -3   1  22    0.81    0.24
  -3   1  22    0.51    0.26
  -3   1  22    0.30    0.23
   3  -1 -22    0.56    0.19
   3   1 -22    0.52    0.20
  -3  -1  21    2.94    0.28
  -3  -1  21    3.20    0.32
  -3  -1  21    1.77    0.23
  -3   1  21    2.72    0.29
  -3   1  21    2.15    0.25
   3  -1 -21    2.85    0.30
   3   1 -21    3.43    0.33
  -3  -1  20    5.81    0.30
  -3  -1  20    5.36    0.30
  -3  -1  20    4.05    0.31
  -3  -1  20    3.98    0.30
  -3   1  20    5.80    0.33
  -3   1  20    5.19    0.34
  -3   1  20    4.51    0.30
  -3   1  20    5.70    0.34
   3  -1 -20    6.75    0.35
   3   1 -20    6.82    0.39
  -3  -1  19    1.10    0.17
  -3  -1  19    0.49    0.20
  -3  -1  19    0.50    0.18
  -3   1  19    0.78    0.20
  -3   1  19    0.88    0.19
  -3   1  19    0.94    0.19
   3  -1 -19    0.83    0.19
   3   1 -19    1.06    0.21
  -3  -1  18    1.17    0.20
  -3  -1  18    0.85    0.18
  -3   1  18    1.17    0.18
  -3   1  18    1.28    0.18
  -3   1  18    1.15    0.18
  -3  -1  17    8.07    0.26
  -3  -1  17    7.06    0.29
  -3  -1  17    7.83    0.34
  -3   1  17    7.18    0.31
  -3   1  17    7.08    0.25
  -3   1  17    7.75    0.32
   3  -1 -17    9.12    0.34
   3   1 -17   10.27    0.38
  -3  -1  16   26.48    0.36
  -3  -1  16   22.41    0.37
  -3  -1  16   27.12    0.47
  -3   1  16   24.01    0.40
  -3   1  16   23.89    0.34
  -3   1  16   29.35    0.47
   3  -1 -16   31.77    0.50
   3   1 -16   33.14    0.51
  -3  -1  15   46.14    0.43
  -3  -1  15   39.50    0.45
  -3  -1  15   49.19    0.57
  -3   1  15   41.35    0.48
  -3   1  15   42.16    0.41
  -3   1  15   51.22    0.57
   3  -1 -15   57.26    0.61
   3   1 -15   58.93    0.62
  -3  -1  14   66.24    0.48
  -3  -1  14   68.30    0.64
  -3   1  14   60.39    0.55
  -3   1  14   59.70    0.46
  -3   1  14   73.62    0.64
   3  -1 -14   80.92    0.68
   3   1 -14   83.52    0.71
  -3  -1  13    8.90    0.22
  -3  -1  13    7.74    0.24
  -3  -1  13    8.90    0.29
  -3   1  13    7.22    0.31
  -3   1  13    7.62    0.21
  -3   1  13    9.28    0.27
   3  -1 -13   10.53    0.29
   3   1 -13    7.47    0.21
   3   1 -13   10.74    0.31
  -3  -1  12   10.83    0.22
  -3  -1  12    9.91    0.24
  -3  -1  12   11.09    0.29
  -3   1  12   10.28    0.26
  -3   1  12   10.27    0.21
  -3   1  12   12.60    0.28
   3  -1 -12   14.35    0.31
   3   1 -12    9.63    0.22
   3   1 -12   12.82    0.31
  -3  -1  11   20.17    0.27
  -3  -1  11   17.23    0.28
  -3   1  11   17.66    0.29
  -3   1  11   18.59    0.25
  -3   1  11   22.68    0.34
   3  -1 -11   22.00    0.34
   3   1 -11   17.19    0.25
   3   1 -11   22.88    0.36
  -3  -1  10    7.68    0.19
  -3  -1  10    7.38    0.21
  -3  -1  10   10.30    0.26
  -3   1  10    7.28    0.20
  -3   1  10    7.28    0.18
  -3   1  10    9.18    0.23
   3  -1 -10    6.75    0.21
   3  -1 -10   10.78    0.25
   3   1 -10    6.43    0.18
   3   1 -10    9.20    0.25
  -3  -1   9  174.37    0.65
  -3  -1   9  156.53    0.72
  -3  -1   9  179.03    0.81
  -3   1   9  151.67    0.72
  -3   1   9  173.82    0.66
  -3   1   9  200.63    0.82
   3  -1  -9  154.02    0.74
   3  -1  -9  204.02    0.84
   3   1  -9  153.35    0.62
   3   1  -9  195.57    0.85
  -3  -1   8  236.26    0.74
  -3  -1   8  212.59    0.81
  -3  -1   8  230.56    0.87
  -3   1   8  215.71    0.83
  -3   1   8  231.49    0.74
  -3   1   8  269.00    0.90
   3  -1  -8  198.83    0.80
   3  -1  -8  255.36    0.88
   3   1  -8  210.73    0.70
   3   1  -8  265.11    0.95
  -3  -1   7   -0.12    0.07
  -3  -1   7   -0.05    0.07
  -3  -1   7    0.28    0.09
  -3   1   7   -0.15    0.08
  -3   1   7   -0.06    0.07
  -3   1   7    0.15    0.07
   3  -1  -7   -0.08    0.08
   3  -1  -7    0.33    0.08
   3   1  -7    0.08    0.08
  -3  -1   6    3.38    0.13
  -3  -1   6    3.55    0.13
  -3  -1   6    4.16    0.16
  -3   1   6    3.60    0.15
  -3   1   6    4.21    0.12
  -3   1   6    4.38    0.14
   3  -1  -6    2.64    0.15
   3  -1  -6    4.16    0.14
   3   1  -6    3.13    0.12
   3   1  -6    4.27    0.16
  -3  -1   5   14.92    0.20
  -3  -1   5   13.49    0.20
  -3  -1   5   13.92    0.21
  -3   1   5   14.31    0.22
  -3   1   5   16.67    0.21
  -3   1   5   16.81    0.20
   3  -1  -5   12.73    0.21
   3  -1  -5   17.46    0.21
   3   1  -5   13.27    0.19
   3   1  -5   15.28    0.23
  -3  -1   4    2.67    0.13
  -3  -1   4    2.58    0.10
  -3  -1   4    2.70    0.12
  -3   1   4    2.26    0.13
  -3   1   4    3.17    0.11
   3  -1  -4    2.17    0.13
   3  -1  -4    3.23    0.11
   3   1  -4    1.77    0.12
   3   1  -4    3.11    0.14
  -3  -1   3   10.67    0.18
  -3  -1   3    9.44    0.16
  -3  -1   3    8.62    0.15
  -3   1   3    8.74    0.17
  -3   1   3   12.42    0.14
   3  -1  -3    9.70    0.18
   3  -1  -3   11.07    0.17
   3   1  -3    9.69    0.18
   3   1  -3    9.62    0.16
  -3  -1   2  252.74    0.71
  -3  -1   2  250.82    0.71
  -3  -1   2  217.54    0.63
  -3   1   2  246.56    0.72
  -3   1   2  284.07    0.93
   3  -1  -2  230.66    0.69
   3  -1  -2  292.70    1.23
   3   1  -2  252.39    0.71
   3   1  -2  224.69    0.64
  -3  -1   1  303.04    0.92
  -3  -1   1  307.07    0.75
  -3  -1   1  260.44    0.66
  -3   1   1  294.39    0.75
  -3   1   1  350.53    1.07
   3  -1  -1  282.77    0.74
   3  -1  -1  347.26    0.83
   3  -1  -1  338.50    1.05
   3   1  -1  306.98    0.79
   3   1  -1  264.14    0.67
  -3  -1   0  178.43    0.61
  -3  -1   0  187.50    0.57
  -3  -1   0  158.03    0.51
  -3   1   0  186.29    0.59
  -3   1   0  200.53    0.47
   3  -1   0  177.08    0.57
   3  -1   0  201.76    0.64
   3   1   0  184.14    0.63
   3   1   0  160.97    0.52
  -3  -1  -1  236.79    0.72
  -3  -1  -1  247.33    0.63
  -3   1  -1  232.89    0.64
   3  -1   1  235.71    0.64
   3  -1   1  259.49    0.74
   3   1   1  228.18    0.71
   3   1   1  196.48    0.57
  -3  -1  -2  171.92    0.63
  -3  -1  -2  191.53    0.53
  -3   1  -2  183.77    0.56
  -3   1  -2  204.88    0.53
   3  -1   2  181.18    0.56
   3  -1   2  191.95    0.64
   3  -1   2  152.85    0.48
   3   1   2  182.36    0.66
  -3  -1  -3    2.49    0.13
  -3  -1  -3    2.53    0.09
  -3   1  -3    3.67    0.13
  -3   1  -3    2.85    0.06
   3  -1   3    2.50    0.12
   3  -1   3    2.73    0.11
   3  -1   3    2.90    0.07
   3   1   3    2.88    0.14
   3   1   3    2.22    0.12
  -3  -1  -4    6.92    0.17
  -3  -1  -4    8.53    0.13
  -3   1  -4    7.90    0.15
  -3   1  -4    8.65    0.11
   3  -1   4    7.67    0.15
   3  -1   4    7.41    0.15
   3  -1   4    8.35    0.11
   3   1   4    7.78    0.19
   3   1   4    7.42    0.16
  -3  -1  -5   44.48    0.36
  -3  -1  -5   56.21    0.28
  -3  -1  -5   45.61    0.34
  -3   1  -5   46.21    0.29
  -3   1  -5   54.97    0.29
   3  -1   5   48.38    0.30
   3  -1   5   46.33    0.34
   3  -1   5   51.09    0.27
   3   1   5   46.44    0.37
   3   1   5   50.47    0.35
  -3  -1  -6   31.79    0.32
  -3  -1  -6   33.92    0.32
  -3   1  -6   33.25    0.26
  -3   1  -6   43.32    0.28
   3  -1   6   36.69    0.28
   3  -1   6   34.19    0.31
   3  -1   6   39.16    0.27
   3   1   6   35.23    0.35
   3   1   6   39.62    0.34
  -3  -1  -7  193.12    0.78
  -3  -1  -7  216.75    0.79
  -3   1  -7  199.54    0.62
  -3   1  -7  237.19    0.70
   3  -1   7  209.56    0.64
   3  -1   7  211.86    0.75
   3  -1   7  222.12    0.67
   3   1   7  206.35    0.81
   3   1   7  236.70    0.82
  -3  -1  -8    0.45    0.09
  -3  -1  -8    0.30    0.09
  -3   1  -8    0.33    0.07
  -3   1  -8    0.47    0.09
   3  -1   8    0.46    0.08
   3  -1   8    0.44    0.09
   3  -1   8    0.42    0.07
   3   1   8    0.72    0.11
   3   1   8    0.33    0.09
  -3  -1  -9   88.99    0.57
  -3  -1  -9  104.37    0.62
  -3   1  -9   90.27    0.45
  -3   1  -9  111.94    0.57
   3  -1   9   98.94    0.47
   3  -1   9   98.35    0.55
   3  -1   9  103.59    0.54
   3   1   9   94.77    0.59
   3   1   9  115.15    0.64
  -3  -1 -10   23.18    0.33
  -3  -1 -10   27.88    0.35
  -3   1 -10   23.10    0.26
  -3   1 -10   30.89    0.34
   3  -1  10   26.56    0.28
   3  -1  10   26.35    0.30
   3  -1  10   27.38    0.31
   3   1  10   25.91    0.35
   3   1  10   29.08    0.36
  -3  -1 -11    1.18    0.14
  -3  -1 -11    1.51    0.17
  -3   1 -11    1.11    0.13
  -3   1 -11    1.40    0.17
   3  -1  11    1.90    0.15
   3  -1  11    1.15    0.12
   3  -1  11    1.84    0.17
   3   1  11    0.96    0.13
   3   1  11    1.61    0.18
  -3  -1 -12    2.51    0.29
  -3  -1 -12    2.94    0.22
  -3   1 -12    2.91    0.16
  -3   1 -12    3.59    0.19
   3  -1  12    2.61    0.17
   3  -1  12    2.60    0.17
   3  -1  12    3.29    0.19
   3   1  12    2.37    0.20
   3   1  12    3.22    0.22
  -3  -1 -13   30.25    0.40
  -3  -1 -13   35.76    0.45
  -3   1 -13   38.08    0.43
   3  -1  13   33.71    0.35
   3  -1  13   31.91    0.37
   3   1  13   32.56    0.42
   3   1  13   39.73    0.48
  -3  -1 -14   -0.01    0.13
  -3   1 -14   -0.26    0.12
   3  -1  14   -0.07    0.11
   3  -1  14   -0.12    0.13
   3  -1  14    0.00    0.11
   3   1  14    0.04    0.13
  -3  -1 -15   24.67    0.44
  -3   1 -15   26.84    0.44
   3  -1  15   21.85    0.33
   3  -1  15   21.16    0.35
   3  -1  15   24.14    0.42
   3   1  15   21.98    0.40
   3   1  15   26.28    0.43
  -3  -1 -16    7.31    0.31
  -3   1 -16    8.15    0.33
   3  -1  16    6.10    0.25
   3  -1  16    5.99    0.26
   3  -1  16    7.16    0.29
   3   1  16    5.79    0.32
   3   1  16    7.92    0.31
  -3  -1 -17    1.62    0.21
  -3   1 -17    1.98    0.20
   3  -1  17    1.66    0.17
   3  -1  17    1.83    0.19
   3   1  17    1.41    0.21
   3   1  17    2.08    0.20
  -3  -1 -18    6.32    0.52
  -3   1 -18    7.76    0.34
   3  -1  18    6.28    0.28
   3  -1  18    6.08    0.27
   3  -1  18    5.40    0.34
   3   1  18    6.67    0.34
   3   1  18    7.81    0.34
  -3  -1 -19    1.37    0.20
  -3   1 -19    1.36    0.24
   3  -1  19    1.35    0.18
   3  -1  19    0.90    0.19
   3  -1  19    1.84    0.21
   3  -1  19    0.84    0.20
   3   1  19    1.29    0.22
   3   1  19    1.06    0.20
  -3  -1 -20    5.33    0.34
  -3   1 -20    4.93    0.37
   3  -1  20    4.22    0.30
   3  -1  20    3.83    0.40
   3  -1  20    5.20    0.31
   3  -1  20    2.87    0.35
   3   1  20    4.86    0.36
   3   1  20    3.91    0.34
  -3  -1 -21    0.23    0.20
  -3   1 -21    0.13    0.22
   3  -1  21    0.15    0.20
   3  -1  21    0.43    0.20
   3  -1  21    0.62    0.22
   3  -1  21   -0.41    0.22
   3   1  21    0.12    0.36
  -3  -1 -22    0.15    0.21
  -3   1 -22   -0.50    0.23
   3  -1  22   -0.54    0.21
   3  -1  22    0.17    0.23
   3  -1  22   -0.17    0.23
   3   1  22    0.13    0.25
   3   1  22    0.49    0.29
  -3  -1 -23    0.67    0.23
  -3   1 -23    0.26    0.26
   3  -1  23   -0.49    0.21
   3   1  23    0.31    0.28
   3   1  23    0.43    0.35
  -3  -1 -24    0.46    0.25
  -3   1 -24    0.41    0.28
   3  -1  24    0.79    0.50
   3   1  24    0.54    0.32
   3   1  24    0.57    0.63
  -3  -2  25    5.62    0.46
  -3   2  25    7.94    0.51
   3  -2 -25    8.52    0.40
   3   2 -25    8.22    0.44
  -3  -2  24    0.04    0.20
  -3  -2  24    2.59    0.31
  -3   2  24    4.23    0.47
   3  -2 -24    3.34    0.33
   3   2 -24    3.48    0.30
  -3  -2  23    0.14    0.18
  -3  -2  23   -0.02    0.24
  -3   2  23    0.89    0.25
   3  -2 -23    0.05    0.17
   3   2 -23   -0.03    0.21
  -3  -2  22    9.85    0.34
  -3  -2  22   10.44    0.45
  -3  -2  22    9.25    0.40
  -3   2  22   11.37    0.46
  -3   2  22   10.34    0.48
   3  -2 -22   12.50    0.43
   3   2 -22   13.28    0.46
  -3  -2  21    2.43    0.26
  -3  -2  21    1.94    0.20
  -3  -2  21    1.62    0.26
  -3   2  21    2.75    0.31
  -3   2  21    2.20    0.27
   3  -2 -21    1.97    0.23
   3   2 -21    1.96    0.24
  -3  -2  20    6.74    0.28
  -3  -2  20    7.42    0.29
  -3  -2  20    5.52    0.31
  -3   2  20    6.42    0.37
  -3   2  20    6.05    0.34
  -3   2  20    6.03    0.29
   3  -2 -20    7.50    0.36
   3   2 -20    9.24    0.40
  -3  -2  19    0.32    0.14
  -3  -2  19   -0.51    0.20
  -3  -2  19   -0.25    0.14
  -3   2  19    0.45    0.23
  -3   2  19    0.55    0.19
  -3   2  19    0.07    0.17
   3  -2 -19    0.22    0.16
   3   2 -19    0.28    0.19
  -3  -2  18    0.17    0.13
  -3  -2  18   -0.14    0.18
  -3  -2  18    0.01    0.13
  -3   2  18    0.25    0.19
  -3   2  18    0.21    0.16
  -3   2  18   -0.04    0.13
   3  -2 -18   -0.16    0.16
   3   2 -18    0.59    0.19
  -3  -2  17    2.11    0.20
  -3  -2  17    1.77    0.23
  -3  -2  17    2.64    0.25
  -3   2  17    1.73    0.21
  -3   2  17    1.93    0.17
  -3   2  17    2.56    0.25
   3  -2 -17    2.04    0.21
   3   2 -17    3.30    0.32
  -3  -2  16    6.93    0.22
  -3  -2  16    6.01    0.27
  -3  -2  16    6.91    0.30
  -3   2  16    6.28    0.31
  -3   2  16    6.15    0.23
  -3   2  16    8.41    0.30
   3  -2 -16    7.89    0.32
   3   2 -16    8.15    0.35
  -3  -2  15    2.21    0.18
  -3  -2  15    2.14    0.24
  -3  -2  15    2.32    0.24
  -3   2  15    1.99    0.22
  -3   2  15    1.85    0.15
  -3   2  15    2.33    0.21
   3  -2 -15    2.27    0.24
   3   2 -15    1.96    0.20
  -3  -2  14   15.18    0.25
  -3  -2  14   11.97    0.30
  -3  -2  14   13.26    0.34
  -3   2  14   13.34    0.32
  -3   2  14   12.31    0.24
  -3   2  14   17.37    0.35
   3  -2 -14   17.08    0.36
   3   2 -14   12.57    0.23
   3   2 -14   17.04    0.39
  -3  -2  13   46.12    0.37
  -3  -2  13   37.62    0.45
  -3  -2  13   42.34    0.51
  -3   2  13   39.98    0.48
  -3   2  13   41.73    0.37
  -3   2  13   47.99    0.52
   3  -2 -13   51.05    0.54
   3   2 -13   38.92    0.34
   3   2 -13   51.17    0.57
  -3  -2  12    0.37    0.10
  -3  -2  12    0.42    0.13
  -3  -2  12    0.10    0.12
  -3   2  12    0.46    0.12
  -3   2  12    0.38    0.12
  -3   2  12    0.72    0.12
   3  -2 -12    0.38    0.12
   3   2 -12    0.26    0.10
   3   2 -12    0.29    0.14
  -3  -2  11   14.60    0.23
  -3  -2  11   13.43    0.31
  -3   2  11   12.48    0.28
  -3   2  11   13.84    0.24
  -3   2  11   15.47    0.31
   3  -2 -11   16.42    0.32
   3   2 -11   12.51    0.22
   3   2 -11   15.42    0.34
  -3  -2  10   54.67    0.37
  -3  -2  10   44.51    0.45
  -3  -2  10   46.63    0.59
  -3   2  10   53.64    0.39
  -3   2  10   59.46    0.51
   3  -2 -10   58.27    0.51
   3   2 -10   47.64    0.35
   3   2 -10   58.94    0.54
  -3  -2   9   82.18    0.43
  -3  -2   9   69.63    0.53
  -3  -2   9   77.63    0.58
  -3   2   9   70.80    0.55
  -3   2   9   92.27    0.49
  -3   2   9   92.86    0.59
   3  -2  -9   92.88    0.60
   3   2  -9   74.80    0.42
   3   2  -9   88.63    0.62
  -3  -2   8    1.34    0.13
  -3  -2   8    1.43    0.14
  -3  -2   8    0.87    0.12
  -3   2   8    1.38    0.16
  -3   2   8    1.23    0.11
  -3   2   8    1.57    0.16
   3  -2  -8    1.85    0.15
   3   2  -8    0.51    0.09
   3   2  -8    1.77    0.19
  -3  -2   7   77.10    0.41
  -3  -2   7   66.27    0.49
  -3  -2   7   68.57    0.51
  -3   2   7   68.64    0.51
  -3   2   7   89.76    0.52
   3  -2  -7   67.00    0.50
   3  -2  -7   85.88    0.52
   3   2  -7   74.97    0.41
   3   2  -7   75.92    0.54
  -3  -2   6    1.85    0.12
  -3  -2   6    1.43    0.13
  -3  -2   6    1.47    0.15
  -3   2   6    2.60    0.16
  -3   2   6    1.88    0.13
   3  -2  -6    1.06    0.12
   3  -2  -6    1.95    0.13
   3   2  -6    1.28    0.10
   3   2  -6    1.74    0.16
  -3  -2   5    1.28    0.12
  -3  -2   5    1.03    0.12
  -3  -2   5    1.33    0.13
  -3   2   5    1.17    0.14
  -3   2   5    1.44    0.12
   3  -2  -5    0.97    0.11
   3  -2  -5    1.04    0.12
   3   2  -5    1.53    0.14
   3   2  -5    1.85    0.15
  -3  -2   4   16.34    0.21
  -3  -2   4   14.45    0.22
  -3  -2   4   15.21    0.24
  -3   2   4   14.34    0.24
  -3   2   4   19.16    0.22
   3  -2  -4   14.67    0.24
   3  -2  -4   18.74    0.24
   3  -2  -4   18.48    0.21
   3   2  -4   17.70    0.23
   3   2  -4   16.20    0.25
  -3  -2   3   32.41    0.29
  -3  -2   3   27.34    0.28
  -3  -2   3   27.05    0.29
  -3   2   3   27.92    0.29
  -3   2   3   36.09    0.26
   3  -2  -3   28.75    0.30
   3  -2  -3   37.02    0.31
   3  -2  -3   33.24    0.25
   3   2  -3   32.69    0.30
   3   2  -3   29.15    0.30
  -3  -2   2   92.99    0.47
  -3  -2   2   81.95    0.45
  -3  -2   2   81.45    0.47
  -3   2   2   87.11    0.48
  -3   2   2  104.91    0.40
   3  -2  -2   81.60    0.46
   3  -2  -2  110.08    0.54
   3  -2  -2   91.28    0.37
   3   2  -2   95.02    0.48
   3   2  -2   81.55    0.48
  -3  -2   1    0.07    0.08
  -3  -2   1    0.20    0.07
  -3  -2   1    0.21    0.07
  -3   2   1    0.00    0.07
  -3   2   1    0.16    0.04
   3  -2  -1   -0.01    0.07
   3  -2  -1    0.11    0.07
   3   2  -1    0.19    0.09
   3   2  -1   -0.20    0.07
  -3  -2   0    1.10    0.12
  -3  -2   0    0.99    0.09
  -3   2   0    0.43    0.08
  -3   2   0    0.31    0.05
  -3   2   0    0.79    0.07
   3  -2   0    0.61    0.08
   3  -2   0    1.02    0.11
   3   2   0    0.86    0.10
   3   2   0    0.59    0.08
  -3  -2  -1  280.96    0.87
  -3  -2  -1  257.42    0.70
  -3   2  -1  287.06    0.75
  -3   2  -1  255.40    0.61
   3  -2   1  261.43    0.72
   3  -2   1  308.88    0.92
   3   2   1  289.19    0.89
   3   2   1  252.04    0.81
  -3  -2  -2    2.37    0.14
  -3  -2  -2    2.61    0.10
  -3   2  -2    2.86    0.12
  -3   2  -2    2.47    0.08
   3  -2   2    2.37    0.12
   3  -2   2    3.02    0.13
   3   2   2    2.94    0.15
   3   2   2    2.22    0.13
  -3  -2  -3   51.01    0.41
  -3  -2  -3   48.44    0.28
  -3   2  -3   55.32    0.32
   3  -2   3   50.19    0.30
   3  -2   3   51.37    0.40
   3  -2   3   47.33    0.24
   3   2   3   50.54    0.41
   3   2   3   52.32    0.39
  -3  -2  -4   11.72    0.23
  -3  -2  -4   11.06    0.14
  -3   2  -4   12.59    0.17
  -3   2  -4   13.09    0.16
   3  -2   4   11.22    0.16
   3  -2   4   12.33    0.22
   3  -2   4   11.05    0.14
   3   2   4   12.08    0.24
   3   2   4   11.56    0.23
  -3  -2  -5   15.97    0.26
  -3  -2  -5   15.54    0.15
  -3   2  -5   17.58    0.19
  -3   2  -5   20.28    0.20
   3  -2   5   17.07    0.18
   3  -2   5   17.12    0.25
   3  -2   5   16.49    0.18
   3   2   5   17.84    0.28
   3   2   5   17.69    0.27
  -3  -2  -6    9.30    0.23
  -3  -2  -6    8.66    0.12
  -3   2  -6    9.73    0.15
  -3   2  -6   11.50    0.18
   3  -2   6    9.08    0.15
   3  -2   6    9.74    0.21
   3  -2   6    9.81    0.17
   3   2   6   10.24    0.24
   3   2   6   10.70    0.24
  -3  -2  -7  328.43    1.12
  -3  -2  -7  345.75    1.12
  -3   2  -7  359.58    1.13
  -3   2  -7  416.36    0.96
   3  -2   7  355.79    1.38
   3  -2   7  348.46    1.11
   3  -2   7  337.41    0.94
   3   2   7  350.42    1.17
   3   2   7  406.34    1.21
  -3  -2  -8  215.55    0.94
  -3  -2  -8  242.49    0.98
  -3   2  -8  234.57    0.59
  -3   2  -8  282.37    0.85
   3  -2   8  240.35    0.79
   3  -2   8  232.09    0.92
   3  -2   8  236.73    0.77
   3   2   8  237.08    1.00
   3   2   8  270.56    1.02
  -3  -2  -9    0.01    0.11
  -3  -2  -9    0.27    0.10
  -3   2  -9    0.05    0.06
  -3   2  -9   -0.06    0.09
   3  -2   9    0.12    0.06
   3  -2   9    0.22    0.10
   3  -2   9    0.13    0.08
   3   2   9    2.05    0.19
   3   2   9    0.21    0.10
  -3  -2 -10   18.22    0.32
  -3  -2 -10   20.70    0.34
  -3   2 -10   19.36    0.20
  -3   2 -10   24.58    0.32
   3  -2  10   22.42    0.21
   3  -2  10   19.77    0.31
   3  -2  10   19.44    0.28
   3   2  10   21.03    0.36
   3   2  10   23.15    0.35
  -3  -2 -11    0.80    0.12
  -3  -2 -11    0.71    0.13
  -3   2 -11    0.84    0.10
  -3   2 -11    0.88    0.12
   3  -2  11    0.94    0.12
   3  -2  11    1.00    0.14
   3  -2  11    0.87    0.11
   3   2  11    1.24    0.16
   3   2  11    0.83    0.13
  -3  -2 -12    0.56    0.12
  -3  -2 -12    0.56    0.13
  -3   2 -12    0.66    0.12
   3  -2  12    0.73    0.09
   3  -2  12    0.62    0.18
   3  -2  12    0.79    0.12
   3   2  12    0.58    0.15
   3   2  12    0.75    0.13
  -3  -2 -13    4.84    0.26
  -3   2 -13    7.32    0.27
   3  -2  13    5.84    0.17
   3  -2  13    4.87    0.25
   3  -2  13    5.41    0.29
   3   2  13    5.73    0.27
   3   2  13    6.61    0.27
  -3  -2 -14   44.05    0.55
  -3   2 -14   51.10    0.54
   3  -2  14   43.98    0.32
   3  -2  14   38.61    0.47
   3  -2  14   42.30    0.49
   3   2  14   41.82    0.55
   3   2  14   49.80    0.57
  -3  -2 -15   -0.07    0.16
  -3   2 -15    0.24    0.16
   3  -2  15   -0.10    0.10
   3  -2  15    0.19    0.15
   3   2  15    0.11    0.15
  -3  -2 -16    0.60    0.18
  -3   2 -16    0.47    0.17
   3  -2  16    0.67    0.11
   3  -2  16    0.29    0.19
   3  -2  16    0.61    0.17
   3   2  16    0.01    0.20
   3   2  16    1.23    0.18
  -3   2 -17   -0.26    0.16
   3  -2  17   -0.11    0.11
   3  -2  17   -0.20    0.10
   3  -2  17   -0.20    0.18
   3  -2  17   -0.45    0.16
   3   2  17   -0.55    0.18
   3   2  17   -0.14    0.16
  -3  -2 -18    5.23    0.32
  -3   2 -18    5.47    0.36
   3  -2  18    4.61    0.21
   3  -2  18    3.77    0.19
   3  -2  18    5.30    0.33
   3  -2  18    3.56    0.31
   3   2  18    4.80    0.33
   3   2  18    5.32    0.33
  -3  -2 -19    5.99    0.34
  -3   2 -19    4.96    0.59
   3  -2  19    4.22    0.22
   3  -2  19    4.30    0.21
   3  -2  19    5.54    0.33
   3  -2  19    3.32    0.34
   3   2  19    5.11    0.37
   3   2  19    6.02    0.35
  -3  -2 -20    0.57    0.18
  -3   2 -20   -0.26    0.21
   3  -2  20   -0.31    0.11
   3  -2  20    0.23    0.14
   3  -2  20    0.53    0.23
   3   2  20    0.39    0.21
  -3  -2 -21    0.82    0.21
  -3   2 -21    0.14    0.23
   3  -2  21   -0.26    0.12
   3  -2  21    0.24    0.15
   3  -2  21    1.23    0.25
   3  -2  21    0.07    0.25
   3   2  21    0.71    0.25
  -3  -2 -22    5.08    0.42
  -3   2 -22    4.43    0.41
   3  -2  22    4.66    0.38
   3   2  22    4.05    0.45
  -3  -2 -23    5.71    0.41
  -3   2 -23    3.63    0.42
   3  -2  23    4.59    0.43
   3   2  23    3.16    0.37
  -3  -2 -24    9.27    0.48
  -3   2 -24   10.06    0.58
   3  -2  24    8.32    0.49
   3   2  24    7.03    0.57
  -3  -3  24    0.02    0.27
  -3   3  24   -0.11    0.31
   3  -3 -24    0.33    0.20
   3   3 -24   -0.03    0.22
  -3  -3  23    1.25    0.29
  -3   3  23    1.47    0.28
   3  -3 -23    1.24    0.21
   3   3 -23    2.02    0.27
  -3  -3  22   -0.05    0.12
  -3  -3  22    7.65    0.43
  -3   3  22    8.55    0.42
   3  -3 -22   10.38    0.40
   3   3 -22   10.82    0.45
  -3  -3  21    0.02    0.11
  -3  -3  21    0.47    0.14
  -3  -3  21    1.50    0.26
  -3   3  21    1.22    0.26
   3  -3 -21    1.67    0.21
   3   3 -21    1.89    0.25
  -3  -3  20   -0.04    0.11
  -3  -3  20   -0.08    0.21
  -3   3  20   -0.26    0.19
   3  -3 -20   -0.09    0.16
   3   3 -20    0.14    0.19
  -3  -3  19    0.09    0.11
  -3  -3  19   -0.06    0.22
  -3   3  19   -0.14    0.19
  -3   3  19    1.05    0.21
  -3   3  19   -0.05    0.20
   3  -3 -19   -0.31    0.15
   3   3 -19    0.22    0.20
  -3  -3  18    2.84    0.19
  -3  -3  18    2.11    0.24
  -3  -3  18    2.13    0.21
  -3   3  18    2.43    0.30
  -3   3  18    4.00    0.32
  -3   3  18    2.52    0.29
  -3   3  18    3.40    0.28
   3  -3 -18    2.60    0.23
   3   3 -18    4.44    0.35
  -3  -3  17    0.07    0.11
  -3  -3  17   -0.10    0.19
  -3  -3  17   -0.22    0.14
  -3   3  17   -0.24    0.31
  -3   3  17    0.74    0.18
  -3   3  17   -0.01    0.15
  -3   3  17    0.00    0.14
   3  -3 -17   -0.20    0.15
   3   3 -17    0.47    0.20
  -3  -3  16    2.05    0.17
  -3  -3  16    1.70    0.22
  -3  -3  16    1.65    0.18
  -3   3  16    2.66    0.25
  -3   3  16    2.16    0.17
  -3   3  16    2.02    0.24
   3  -3 -16    1.71    0.20
   3   3 -16    2.05    0.29
  -3  -3  15    0.13    0.10
  -3  -3  15    0.01    0.16
  -3  -3  15    0.32    0.13
  -3   3  15    0.44    0.14
  -3   3  15   -0.15    0.13
  -3   3  15    0.19    0.14
   3  -3 -15   -0.08    0.14
   3   3 -15    0.70    0.18
  -3  -3  14   57.08    0.37
  -3  -3  14   49.23    0.58
  -3  -3  14   52.91    0.61
  -3   3  14   50.18    0.59
  -3   3  14   56.56    0.44
  -3   3  14   66.87    0.67
   3  -3 -14   63.57    0.66
   3   3 -14   50.48    0.35
   3   3 -14   67.94    0.70
  -3  -3  13   11.54    0.20
  -3  -3  13   10.28    0.31
  -3  -3  13   11.04    0.31
  -3   3  13   10.00    0.30
  -3   3  13   11.46    0.25
  -3   3  13   14.28    0.34
   3  -3 -13   12.97    0.33
   3   3 -13    9.73    0.19
   3   3 -13   13.26    0.37
  -3  -3  12   58.33    0.37
  -3  -3  12   51.76    0.56
  -3  -3  12   56.70    0.59
  -3   3  12   51.01    0.56
  -3   3  12   59.14    0.43
  -3   3  12   69.99    0.63
   3  -3 -12   67.31    0.62
   3   3 -12   54.08    0.35
   3   3 -12   64.43    0.64
  -3  -3  11    2.65    0.15
  -3  -3  11    2.79    0.21
  -3  -3  11    3.16    0.23
  -3   3  11    2.78    0.22
  -3   3  11    3.18    0.20
  -3   3  11    3.70    0.22
   3  -3 -11    3.51    0.22
   3   3 -11    2.21    0.15
   3   3 -11    4.68    0.28
  -3  -3  10  240.80    0.71
  -3  -3  10  208.56    1.03
  -3  -3  10  231.12    1.09
  -3   3  10  210.90    1.03
  -3   3  10  269.55    0.87
  -3   3  10  278.26    1.12
   3  -3 -10  266.72    1.11
   3   3 -10  238.39    0.71
   3   3 -10  270.10    1.19
  -3  -3   9    9.39    0.18
  -3  -3   9    8.74    0.26
  -3  -3   9    8.92    0.28
  -3   3   9    9.01    0.27
  -3   3   9    9.72    0.32
   3  -3  -9   11.22    0.28
   3   3  -9    8.55    0.19
   3   3  -9    9.94    0.30
  -3  -3   8   11.15    0.19
  -3  -3   8    8.86    0.25
  -3  -3   8    9.83    0.25
  -3   3   8   10.60    0.27
  -3   3   8   13.21    0.27
   3  -3  -8   11.96    0.26
   3   3  -8   10.33    0.20
   3   3  -8   10.93    0.30
  -3  -3   7    5.69    0.16
  -3  -3   7    4.73    0.23
  -3  -3   7    4.02    0.34
  -3   3   7    5.94    0.37
  -3   3   7    6.87    0.21
   3  -3  -7    6.63    0.21
   3   3  -7    5.80    0.18
   3   3  -7    5.50    0.24
  -3  -3   6  161.15    0.62
  -3  -3   6  136.54    0.75
  -3  -3   6  145.11    0.78
  -3   3   6  143.83    0.77
  -3   3   6  182.32    0.78
   3  -3  -6  189.53    0.75
   3  -3  -6  158.49    0.72
   3   3  -6  166.95    0.63
   3   3  -6  154.45    0.81
  -3  -3   5  117.34    0.54
  -3  -3   5   97.56    0.62
  -3  -3   5  102.90    0.65
  -3   3   5  106.87    0.65
  -3   3   5  134.90    0.64
   3  -3  -5  126.38    0.62
   3  -3  -5  116.89    0.60
   3   3  -5  118.98    0.56
   3   3  -5  113.87    0.69
  -3  -3   4  684.82    1.96
  -3  -3   4  615.43    1.50
  -3  -3   4  630.87    1.54
  -3   3   4  641.01    1.50
  -3   3   4  794.55    2.97
   3  -3  -4  783.94    2.29
   3  -3  -4  675.37    2.00
   3   3  -4  696.87    2.55
   3   3  -4  650.14    1.57
  -3  -3   3    5.73    0.18
  -3  -3   3    5.05    0.17
  -3  -3   3    4.40    0.20
  -3   3   3    5.57    0.19
   3  -3  -3    5.99    0.19
   3  -3  -3    6.19    0.18
   3   3  -3    5.64    0.18
   3   3  -3    6.08    0.21
  -3  -3   2   96.20    0.53
  -3  -3   2   79.14    0.51
  -3  -3   2   82.83    0.56
  -3   3   2   85.83    0.52
  -3   3   2  104.26    0.49
   3  -3  -2   83.21    0.51
   3  -3  -2   97.93    0.57
   3   3  -2   93.58    0.53
   3   3  -2   87.82    0.58
  -3  -3   1   14.08    0.24
  -3  -3   1   11.84    0.21
  -3   3   1   13.00    0.23
  -3   3   1   14.84    0.20
   3  -3  -1   12.38    0.21
   3  -3  -1   15.46    0.25
   3   3  -1   14.91    0.26
   3   3  -1   11.96    0.25
  -3  -3   0   75.73    0.49
  -3  -3   0   64.96    0.43
  -3   3   0   72.47    0.44
  -3   3   0   69.78    0.38
  -3   3   0   77.56    0.40
   3  -3   0   68.96    0.44
   3  -3   0   76.54    0.52
   3   3   0   82.10    0.53
   3   3   0   68.11    0.51
  -3  -3  -1   90.69    0.55
  -3  -3  -1   81.23    0.46
  -3   3  -1   88.29    0.47
  -3   3  -1   84.49    0.41
   3  -3   1   84.66    0.46
   3  -3   1   91.66    0.57
   3   3   1   94.73    0.57
   3   3   1   81.62    0.55
  -3  -3  -2   11.52    0.23
  -3  -3  -2   10.03    0.18
  -3   3  -2   10.70    0.19
  -3   3  -2   10.24    0.17
   3  -3   2   10.54    0.18
   3  -3   2   11.38    0.23
   3   3   2   12.22    0.25
   3   3   2   10.11    0.24
  -3  -3  -3    0.17    0.09
  -3  -3  -3    0.12    0.07
  -3   3  -3    0.00    0.07
  -3   3  -3    0.19    0.07
   3  -3   3   -0.01    0.06
   3  -3   3    0.26    0.09
   3   3   3    0.44    0.11
   3   3   3    1.16    0.12
  -3  -3  -4   15.02    0.28
  -3  -3  -4   13.65    0.19
  -3   3  -4   16.24    0.20
  -3   3  -4   15.81    0.21
   3  -3   4   13.74    0.18
   3  -3   4   15.44    0.28
   3  -3   4   13.59    0.20
   3   3   4   16.01    0.29
   3   3   4   15.95    0.29
  -3  -3  -5    9.50    0.26
  -3  -3  -5    9.14    0.16
  -3   3  -5   10.69    0.17
  -3   3  -5   11.60    0.20
   3  -3   5    9.06    0.15
   3  -3   5   10.35    0.25
   3  -3   5    9.03    0.18
   3   3   5   11.52    0.28
   3   3   5   11.73    0.27
  -3  -3  -6  203.40    1.00
  -3  -3  -6  191.24    0.53
  -3   3  -6  238.45    0.58
  -3   3  -6  245.64    0.78
   3  -3   6  204.84    0.54
   3  -3   6  208.64    1.13
   3  -3   6  212.84    0.73
   3   3   6  229.88    1.01
   3   3   6  247.18    1.49
  -3  -3  -7    1.94    0.19
  -3  -3  -7    1.76    0.10
  -3   3  -7    2.17    0.11
  -3   3  -7    2.48    0.18
   3  -3   7    2.42    0.24
   3  -3   7    1.98    0.15
   3   3   7    1.87    0.20
   3   3   7    2.16    0.20
  -3  -3  -8   46.30    0.50
  -3   3  -8   51.83    0.24
  -3   3  -8   57.25    0.44
   3  -3   8   47.00    0.49
   3  -3   8   46.18    0.39
   3   3   8   49.67    0.52
   3   3   8   56.13    0.53
  -3  -3  -9    3.33    0.20
  -3   3  -9    3.98    0.09
  -3   3  -9    4.65    0.20
   3  -3   9    3.48    0.08
   3  -3   9    3.30    0.22
   3  -3   9    3.72    0.18
   3   3   9    3.68    0.24
   3   3   9    4.36    0.23
  -3  -3 -10    2.15    0.18
  -3  -3 -10    1.78    0.16
  -3   3 -10    2.12    0.07
  -3   3 -10    2.26    0.20
   3  -3  10    1.73    0.05
   3  -3  10    1.91    0.18
   3  -3  10    1.70    0.17
   3   3  10    1.68    0.18
   3   3  10    1.82    0.20
  -3  -3 -11   -0.06    0.10
  -3  -3 -11   -0.21    0.12
  -3   3 -11   -0.01    0.12
   3  -3  11   -0.22    0.13
   3  -3  11    0.09    0.11
   3   3  11   -0.09    0.14
  -3  -3 -12   38.19    0.52
  -3   3 -12   46.42    0.49
   3  -3  12   35.53    0.48
   3  -3  12   27.46    0.60
   3   3  12   37.30    0.52
   3   3  12   43.55    0.54
  -3  -3 -13   22.41    0.44
  -3   3 -13   29.11    0.44
   3  -3  13   21.66    0.41
   3  -3  13   20.84    0.37
   3   3  13   21.78    0.44
   3   3  13   27.40    0.47
  -3  -3 -14   16.13    0.41
  -3   3 -14   22.04    0.42
   3  -3  14   15.08    0.40
   3  -3  14   15.86    0.35
   3   3  14   16.60    0.42
   3   3  14   18.89    0.42
  -3  -3 -15    3.26    0.32
  -3   3 -15    4.32    0.31
   3  -3  15    2.41    0.24
   3  -3  15    3.11    0.28
   3   3  15    2.60    0.26
   3   3  15    4.00    0.29
  -3  -3 -16    0.25    0.16
  -3   3 -16    0.37    0.19
   3  -3  16    0.09    0.16
   3   3  16   -0.15    0.24
   3   3  16    0.47    0.16
  -3  -3 -17    0.52    0.17
  -3   3 -17    0.28    0.21
   3  -3  17    0.21    0.21
   3  -3  17    0.25    0.19
   3   3  17    0.56    0.21
   3   3  17    0.74    0.17
  -3  -3 -18    0.74    0.19
  -3   3 -18    0.84    0.22
   3  -3  18    0.80    0.24
   3  -3  18    0.40    0.20
   3   3  18    0.57    0.22
  -3  -3 -19    0.79    0.19
  -3   3 -19    0.37    0.26
   3  -3  19    0.66    0.24
   3  -3  19    0.55    0.23
   3   3  19    0.94    0.24
  -3  -3 -20    0.57    0.19
  -3   3 -20   -0.19    0.22
   3  -3  20    0.05    0.25
   3  -3  20    0.10    0.26
   3   3  20    0.51    0.24
  -3  -3 -21    0.72    0.22
  -3   3 -21    0.21    0.27
   3  -3  21    1.13    0.28
   3   3  21    1.10    0.29
  -3  -3 -22    1.78    0.24
  -3   3 -22    1.36    0.31
   3  -3  22    1.93    0.31
   3   3  22    1.86    0.31
  -3  -3 -23    0.63    0.24
  -3   3 -23   -0.13    0.31
   3  -3  23    0.61    0.31
   3   3  23   -0.37    0.31
  -3  -4  23    0.70    0.30
  -3   4  23    0.46    0.29
   3  -4 -23    0.97    0.21
   3   4 -23    1.62    0.27
  -3  -4  22    0.04    0.28
  -3   4  22   -0.23    0.25
   3  -4 -22    0.16    0.17
   3   4 -22    0.28    0.23
  -3  -4  21    2.21    0.31
  -3   4  21    2.04    0.27
   3  -4 -21    2.16    0.22
   3   4 -21    2.33    0.28
  -3  -4  20    3.42    0.38
  -3   4  20    5.68    0.37
   3  -4 -20    3.61    0.31
   3   4 -20    5.43    0.38
  -3  -4  19    8.35    0.43
  -3   4  19    9.21    0.41
   3  -4 -19    9.27    0.38
   3   4 -19   12.41    0.45
  -3  -4  18   -0.34    0.23
  -3   4  18    0.09    0.21
   3  -4 -18   -0.27    0.15
   3   4 -18    0.70    0.21
  -3  -4  17   12.88    0.45
  -3  -4  17   12.85    0.38
  -3   4  17   11.83    0.42
  -3   4  17   13.45    0.39
  -3   4  17   13.21    0.39
  -3   4  17   16.12    0.43
   3  -4 -17   14.60    0.44
   3   4 -17   19.12    0.49
  -3  -4  16    0.63    0.06
  -3  -4  16    0.72    0.23
  -3  -4  16    0.34    0.15
  -3   4  16    0.63    0.21
  -3   4  16    0.87    0.17
  -3   4  16    0.74    0.18
  -3   4  16    0.75    0.17
   3  -4 -16    0.15    0.16
   3   4 -16    0.78    0.21
  -3  -4  15    9.72    0.15
  -3  -4  15    8.76    0.35
  -3  -4  15    9.06    0.35
  -3   4  15    9.55    0.37
  -3   4  15    9.51    0.33
  -3   4  15   10.12    0.28
  -3   4  15   11.44    0.37
   3   4 -15   11.45    0.40
  -3  -4  14   11.71    0.17
  -3  -4  14   10.62    0.36
  -3  -4  14   11.28    0.36
  -3   4  14   11.41    0.58
  -3   4  14   11.19    0.36
  -3   4  14   13.15    0.30
  -3   4  14   13.65    0.38
   3  -4 -14   13.35    0.38
   3   4 -14   14.09    0.53
  -3  -4  13   26.66    0.23
  -3  -4  13   23.19    0.46
  -3  -4  13   26.49    0.46
  -3   4  13   23.58    0.45
  -3   4  13   30.27    0.37
  -3   4  13   32.43    0.51
   3  -4 -13   28.82    0.48
   3   4 -13   24.57    0.23
   3   4 -13   30.54    0.52
  -3  -4  12    5.00    0.15
  -3  -4  12    4.64    0.28
  -3  -4  12    5.15    0.26
  -3   4  12    4.01    0.27
  -3   4  12    5.81    0.25
  -3   4  12    6.74    0.28
   3  -4 -12    5.62    0.29
   3   4 -12    4.91    0.16
   3   4 -12    5.79    0.32
  -3  -4  11   -0.10    0.08
  -3  -4  11    0.16    0.15
  -3  -4  11    0.21    0.12
  -3   4  11   -0.23    0.14
  -3   4  11    0.00    0.12
   3  -4 -11    0.00    0.12
   3   4 -11   -0.20    0.09
   3   4 -11    0.52    0.17
  -3  -4  10    4.77    0.16
  -3  -4  10    4.07    0.25
  -3  -4  10    4.62    0.24
  -3   4  10    4.57    0.25
  -3   4  10    5.76    0.25
   3  -4 -10    5.15    0.25
   3   4 -10    4.17    0.18
   3   4 -10    5.58    0.29
  -3  -4   9    2.29    0.15
  -3  -4   9    1.30    0.17
  -3  -4   9    2.04    0.20
  -3   4   9    2.12    0.21
  -3   4   9    2.60    0.21
   3  -4  -9    2.39    0.21
   3   4  -9    1.36    0.16
   3   4  -9    2.67    0.25
  -3  -4   8   54.36    0.38
  -3  -4   8   47.37    0.53
  -3  -4   8   50.46    0.54
  -3   4   8   49.25    0.53
  -3   4   8   67.40    0.58
   3  -4  -8   56.90    0.55
   3   4  -8   60.18    0.41
   3   4  -8   55.52    0.58
  -3  -4   7   73.49    0.45
  -3  -4   7   64.90    0.60
  -3  -4   7   65.07    0.60
  -3   4   7   67.16    0.60
  -3   4   7   77.67    0.70
   3  -4  -7   88.37    0.58
   3  -4  -7   72.94    0.58
   3   4  -7   79.90    0.48
   3   4  -7   73.45    0.65
  -3  -4   6   50.34    0.39
  -3  -4   6   45.86    0.49
  -3  -4   6   46.51    0.51
  -3   4   6   45.95    0.49
  -3   4   6   60.02    0.52
   3  -4  -6   57.90    0.48
   3   4  -6   53.84    0.42
   3   4  -6   50.74    0.54
  -3  -4   5  127.95    0.62
  -3  -4   5  108.06    0.72
  -3  -4   5  116.83    0.76
  -3   4   5  115.73    0.73
  -3   4   5  148.42    0.76
   3  -4  -5  141.98    0.73
   3   4  -5  131.30    0.64
   3   4  -5  120.20    0.78
  -3  -4   4   38.58    0.37
  -3  -4   4   32.29    0.42
  -3  -4   4   31.98    0.43
  -3   4   4   32.26    0.60
  -3   4   4   45.44    0.44
   3  -4  -4   41.44    0.42
   3   4  -4   40.63    0.40
   3   4  -4   35.58    0.45
  -3  -4   3  198.51    0.81
  -3  -4   3  166.26    0.89
  -3  -4   3  183.05    0.93
  -3   4   3  188.42    0.87
  -3   4   3  227.65    0.88
   3  -4  -3  214.23    0.92
   3   4  -3  207.92    0.84
   3   4  -3  194.08    0.97
  -3  -4   2   77.34    0.53
  -3  -4   2   69.37    0.54
  -3   4   2   73.58    0.54
  -3   4   2   72.63    0.50
  -3   4   2   87.10    0.54
   3  -4  -2   85.18    0.60
   3   4  -2   83.15    0.57
   3   4  -2   74.02    0.61
  -3  -4   1  139.72    0.72
  -3  -4   1  124.45    0.70
  -3   4   1  131.72    0.69
  -3   4   1  128.98    0.64
  -3   4   1  148.05    0.68
   3  -4  -1  148.99    0.80
   3   4  -1  146.57    0.75
   3   4  -1  129.25    0.79
  -3  -4   0   11.09    0.26
  -3  -4   0   10.17    0.23
  -3   4   0   10.76    0.24
  -3   4   0    9.69    0.22
  -3   4   0   10.75    0.23
   3  -4   0   11.45    0.42
   3   4   0   11.38    0.27
   3   4   0    9.98    0.28
  -3  -4  -1   10.33    0.25
  -3  -4  -1    9.09    0.21
  -3   4  -1    9.90    0.22
  -3   4  -1    8.34    0.21
   3  -4   1    9.56    0.26
   3   4   1   10.75    0.27
   3   4   1    8.80    0.27
  -3  -4  -2    7.50    0.20
  -3   4  -2    8.50    0.20
  -3   4  -2    6.98    0.21
   3  -4   2    8.55    0.24
   3   4   2    9.02    0.26
   3   4   2    6.81    0.25
  -3  -4  -3   21.88    0.35
  -3  -4  -3   19.86    0.27
  -3   4  -3   22.45    0.27
  -3   4  -3   21.62    0.29
   3  -4   3   23.45    0.37
   3   4   3   23.32    0.37
   3   4   3   18.10    0.34
   3   4   3   21.71    0.37
  -3  -4  -4    5.91    0.22
  -3  -4  -4    5.74    0.17
  -3   4  -4    6.51    0.18
  -3   4  -4    6.40    0.21
   3  -4   4    6.37    0.24
   3   4   4    7.04    0.26
   3   4   4    4.91    0.24
   3   4   4    6.29    0.26
  -3  -4  -5   22.61    0.37
  -3  -4  -5   20.10    0.25
  -3   4  -5   24.23    0.25
  -3   4  -5   23.64    0.32
   3  -4   5   22.96    0.38
   3  -4   5   20.51    0.29
   3   4   5   25.07    0.40
   3   4   5   25.98    0.40
  -3  -4  -6   97.85    0.73
  -3  -4  -6   88.28    0.45
  -3   4  -6  106.37    0.43
  -3   4  -6  101.40    0.59
   3  -4   6  102.45    0.76
   3  -4   6   92.56    0.56
   3   4   6  104.05    0.76
   3   4   6  110.82    0.78
  -3  -4  -7   30.16    0.43
  -3  -4  -7   27.40    0.26
  -3   4  -7   33.64    0.23
  -3   4  -7   35.33    0.39
   3  -4   7   29.94    0.44
   3  -4   7   28.95    0.35
   3   4   7   32.79    0.47
   3   4   7   35.87    0.48
  -3  -4  -8   12.10    0.32
  -3  -4  -8   11.53    0.17
  -3   4  -8   14.07    0.13
  -3   4  -8   15.05    0.30
   3  -4   8   13.09    0.34
   3  -4   8   11.98    0.26
   3   4   8   14.19    0.36
   3   4   8   15.10    0.35
  -3  -4  -9    0.58    0.14
  -3   4  -9    0.75    0.14
   3  -4   9    0.49    0.16
   3  -4   9    0.58    0.12
   3   4   9    0.51    0.17
   3   4   9    0.45    0.14
  -3   4 -10    8.02    0.28
   3  -4  10    6.16    0.29
   3  -4  10    6.37    0.26
   3   4  10    6.46    0.30
   3   4  10    7.86    0.31
  -3   4 -11   27.31    0.41
   3  -4  11   21.92    0.44
   3  -4  11   21.97    0.37
   3   4  11   23.68    0.46
   3   4  11   25.26    0.46
  -3   4 -12   10.60    0.33
   3  -4  12    8.05    0.33
   3  -4  12    8.21    0.30
   3   4  12    7.76    0.34
   3   4  12    8.51    0.34
  -3   4 -13   16.73    0.40
   3  -4  13   11.89    0.38
   3  -4  13   11.38    0.32
   3   4  13   11.91    0.66
   3   4  13   14.38    0.39
  -3   4 -14    2.57    0.32
   3  -4  14    0.60    0.22
   3  -4  14    1.27    0.18
   3   4  14    0.82    0.22
   3   4  14    1.58    0.19
  -3  -4 -15    1.32    0.19
  -3   4 -15    1.32    0.22
   3  -4  15   -0.23    0.24
   3  -4  15    0.80    0.18
   3   4  15    0.10    0.21
   3   4  15    1.37    0.19
  -3  -4 -16    0.48    0.15
  -3   4 -16    0.04    0.20
   3  -4  16   -0.31    0.21
   3  -4  16    0.02    0.17
   3   4  16   -0.51    0.21
  -3  -4 -17    0.93    0.18
  -3   4 -17    0.43    0.23
   3  -4  17    0.19    0.22
   3  -4  17    0.49    0.20
   3   4  17   -0.12    0.20
  -3  -4 -18    0.51    0.18
  -3   4 -18   -0.22    0.28
   3  -4  18   -0.21    0.23
   3  -4  18    0.09    0.24
   3   4  18    0.19    0.23
  -3  -4 -19    2.61    0.30
  -3   4 -19    1.09    0.28
   3  -4  19    0.76    0.28
   3  -4  19    0.91    0.29
   3   4  19    1.21    0.26
  -3  -4 -20    1.07    0.20
  -3   4 -20   -0.15    0.27
   3  -4  20    0.65    0.27
   3  -4  20    0.19    0.35
   3   4  20    1.52    0.30
  -3  -4 -21    7.69    0.40
  -3   4 -21    5.33    0.54
   3  -4  21    6.76    0.46
   3   4  21    6.82    0.46
  -3  -4 -22    1.50    0.23
  -3   4 -22   -0.59    0.33
   3  -4  22    0.47    0.32
   3   4  22    0.87    0.32
  -3  -5  21    0.49    0.28
  -3   5  21    0.63    0.27
   3  -5 -21    1.15    0.22
   3   5 -21    0.44    0.26
  -3  -5  20    0.02    0.27
  -3   5  20    0.19    0.23
   3  -5 -20    0.29    0.19
   3   5 -20    0.44    0.24
  -3  -5  19    1.02    0.29
  -3   5  19    1.20    0.26
   3  -5 -19    1.12    0.21
   3   5 -19    1.67    0.25
  -3  -5  18    0.49    0.26
  -3   5  18    0.92    0.23
   3  -5 -18    0.49    0.18
   3   5 -18    1.01    0.23
  -3  -5  17    1.86    0.27
  -3   5  17    2.61    0.27
   3  -5 -17    2.43    0.30
   3   5 -17    2.31    0.26
  -3  -5  16   -0.27    0.21
  -3   5  16   -0.23    0.19
   3  -5 -16   -0.38    0.16
   3   5 -16   -0.36    0.20
  -3  -5  15    4.08    0.33
  -3  -5  15    4.04    0.31
  -3   5  15    3.92    0.33
  -3   5  15    5.34    0.34
   3  -5 -15    2.97    0.31
   3   5 -15    5.20    0.36
  -3  -5  14   16.97    0.45
  -3  -5  14   17.21    0.43
  -3   5  14   18.06    0.46
  -3   5  14   17.01    0.44
  -3   5  14   20.60    0.37
  -3   5  14   22.94    0.49
   3  -5 -14   19.31    0.46
   3   5 -14   22.14    0.51
  -3  -5  13   16.45    0.44
  -3  -5  13   16.23    0.41
  -3   5  13   18.21    0.46
  -3   5  13   16.39    0.43
  -3   5  13   20.64    0.37
  -3   5  13   21.92    0.46
   3  -5 -13   18.87    0.54
   3   5 -13   20.81    0.49
  -3  -5  12    0.25    0.09
  -3  -5  12    0.12    0.18
  -3  -5  12    0.08    0.14
  -3   5  12    0.65    0.18
  -3   5  12    0.23    0.16
  -3   5  12    0.63    0.17
   3  -5 -12    0.28    0.16
   3   5 -12    0.18    0.09
   3   5 -12    0.47    0.21
  -3  -5  11    1.06    0.10
  -3  -5  11    0.35    0.20
  -3  -5  11    0.88    0.16
  -3   5  11    0.64    0.23
  -3   5  11    0.53    0.15
  -3   5  11    1.03    0.17
   3  -5 -11    0.80    0.17
   3   5 -11    1.02    0.12
   3   5 -11    0.95    0.22
  -3  -5  10   13.70    0.23
  -3  -5  10   12.58    0.38
  -3  -5  10   14.00    0.36
  -3   5  10   14.14    0.39
  -3   5  10   13.08    0.34
  -3   5  10   18.10    0.39
   3   5 -10   15.39    0.26
   3   5 -10   15.56    0.42
  -3  -5   9    5.56    0.19
  -3  -5   9    4.92    0.29
  -3  -5   9    5.80    0.28
  -3   5   9    5.16    0.30
  -3   5   9    4.11    0.25
  -3   5   9    6.97    0.32
   3   5  -9    6.45    0.23
   3   5  -9    7.05    0.33
  -3  -5   8   44.52    0.38
  -3  -5   8   39.99    0.55
  -3  -5   8   43.78    0.55
  -3   5   8   42.16    0.54
  -3   5   8   56.40    0.60
   3  -5  -8   48.93    0.61
   3   5  -8   53.24    0.43
   3   5  -8   48.32    0.61
  -3  -5   7   30.14    0.34
  -3  -5   7   26.75    0.45
  -3  -5   7   27.87    0.45
  -3   5   7   28.24    0.44
  -3   5   7   36.41    0.47
   3  -5  -7   34.43    0.68
   3   5  -7   33.59    0.38
   3   5  -7   31.50    0.49
  -3  -5   6    0.08    0.11
  -3  -5   6   -0.07    0.14
  -3  -5   6   -0.02    0.11
  -3   5   6    0.26    0.13
  -3   5   6    0.45    0.15
   3  -5  -6    0.42    0.14
   3   5  -6   -0.03    0.13
   3   5  -6    0.00    0.15
  -3  -5   5    3.77    0.19
  -3  -5   5    3.13    0.22
  -3  -5   5    3.11    0.22
  -3   5   5    4.00    0.23
  -3   5   5    5.06    0.24
   3  -5  -5    4.50    0.25
   3   5  -5    4.74    0.25
   3   5  -5    4.30    0.26
  -3  -5   4   16.58    0.30
  -3  -5   4   13.91    0.32
  -3  -5   4   15.08    0.34
  -3   5   4   15.31    0.33
  -3   5   4   18.83    0.35
   3  -5  -4   18.12    0.34
   3   5  -4   18.62    0.33
   3   5  -4   17.17    0.37
  -3  -5   3   10.00    0.26
  -3  -5   3    8.76    0.27
  -3   5   3    9.90    0.28
  -3   5   3    9.92    0.28
  -3   5   3   11.34    0.30
   3  -5  -3   10.65    0.30
   3   5  -3   10.78    0.30
   3   5  -3    9.99    0.31
  -3  -5   2    0.53    0.15
  -3  -5   2    0.47    0.14
  -3   5   2    0.51    0.14
  -3   5   2    0.60    0.13
  -3   5   2    0.32    0.21
   3  -5  -2    0.72    0.16
   3   5  -2    0.50    0.14
   3   5  -2    0.28    0.13
  -3  -5   1   10.17    0.28
  -3  -5   1    9.33    0.28
  -3   5   1   10.28    0.27
  -3   5   1   10.70    0.28
   3  -5  -1   11.57    0.29
   3   5  -1   10.84    0.30
   3   5  -1   10.10    0.30
  -3  -5   0    1.71    0.20
  -3  -5   0    1.40    0.17
  -3   5   0    1.80    0.20
  -3   5   0    1.59    0.19
  -3   5   0    1.77    0.20
   3  -5   0    1.36    0.16
   3   5   0    1.71    0.17
   3   5   0    1.24    0.15
  -3  -5  -1    4.89    0.22
  -3   5  -1    4.96    0.22
  -3   5  -1    4.75    0.22
  -3   5  -1    4.85    0.23
   3  -5   1    5.22    0.24
   3   5   1    4.81    0.25
   3   5   1    4.43    0.25
  -3  -5  -2    0.05    0.11
  -3  -5  -2    0.07    0.12
  -3   5  -2    0.11    0.12
  -3   5  -2   -0.19    0.10
   3  -5   2   -0.13    0.13
   3   5   2   -0.07    0.14
   3   5   2   -0.19    0.12
  -3  -5  -3    4.71    0.22
  -3  -5  -3    4.01    0.21
  -3   5  -3    4.77    0.21
  -3   5  -3    4.23    0.22
   3  -5   3    4.83    0.25
   3   5   3    4.42    0.26
   3   5   3    3.65    0.25
   3   5   3    3.90    0.27
  -3  -5  -4    5.02    0.24
  -3  -5  -4    4.20    0.21
  -3   5  -4    5.27    0.19
  -3   5  -4    4.82    0.20
  -3   5  -4    5.14    0.24
   3  -5   4    5.53    0.26
   3   5   4    5.38    0.28
   3   5   4    4.60    0.26
   3   5   4    5.33    0.29
  -3  -5  -5   40.10    0.52
  -3  -5  -5   37.99    0.39
  -3   5  -5   40.30    0.34
  -3   5  -5   43.37    0.36
  -3   5  -5   43.14    0.46
   3  -5   5   44.98    0.57
   3   5   5   43.85    0.55
   3   5   5   40.49    0.54
   3   5   5   43.84    0.56
  -3  -5  -6   11.25    0.32
  -3  -5  -6    9.80    0.24
  -3   5  -6   10.55    0.19
  -3   5  -6   11.72    0.21
  -3   5  -6   11.86    0.30
   3  -5   6   11.01    0.35
   3   5   6   11.07    0.36
   3   5   6   12.10    0.36
  -3  -5  -7    0.59    0.13
  -3   5  -7    0.71    0.08
  -3   5  -7    0.52    0.09
  -3   5  -7    0.70    0.15
   3  -5   7    0.59    0.18
   3  -5   7    0.69    0.18
   3   5   7    0.57    0.18
   3   5   7    0.38    0.16
  -3  -5  -8    8.97    0.23
  -3   5  -8    9.14    0.14
  -3   5  -8   10.44    0.13
  -3   5  -8   11.56    0.33
   3  -5   8    9.20    0.35
   3  -5   8    9.05    0.29
   3   5   8   10.00    0.36
   3   5   8   10.23    0.35
  -3  -5  -9    4.89    0.21
  -3   5  -9    5.98    0.29
   3  -5   9    4.89    0.31
   3  -5   9    4.89    0.27
   3   5   9    5.05    0.31
   3   5   9    5.91    0.30
  -3   5 -10    5.41    0.30
   3  -5  10    4.43    0.34
   3  -5  10    4.94    0.27
   3   5  10    4.77    0.43
   3   5  10    4.80    0.30
  -3   5 -11    1.80    0.21
   3  -5  11    1.79    0.24
   3  -5  11    1.32    0.17
   3   5  11    1.64    0.23
   3   5  11    2.60    0.27
  -3   5 -12   13.62    0.39
   3  -5  12   11.06    0.40
   3  -5  12   10.15    0.35
   3   5  12   11.58    0.41
   3   5  12   13.27    0.39
  -3   5 -13    5.15    0.35
   3  -5  13    3.02    0.31
   3  -5  13    2.83    0.31
   3   5  13    3.15    0.29
   3   5  13    5.25    0.31
  -3   5 -14    1.22    0.23
   3  -5  14    0.14    0.23
   3  -5  14    0.27    0.19
   3   5  14    0.41    0.22
  -3   5 -15   15.86    0.48
   3  -5  15   11.45    0.44
   3  -5  15   10.51    0.42
   3   5  15   12.19    0.45
  -3   5 -16    0.41    0.30
   3  -5  16    0.41    0.25
   3  -5  16    0.39    0.24
   3   5  16    0.16    0.22
  -3   5 -17    2.47    0.30
   3  -5  17    2.27    0.32
   3  -5  17    1.80    0.30
   3   5  17    2.29    0.27
  -3   5 -18    1.21    0.29
   3  -5  18    0.92    0.29
   3  -5  18    0.73    0.33
   3   5  18    1.29    0.26
  -3   5 -19    4.56    0.52
   3  -5  19    2.87    0.36
   3   5  19    3.99    0.40
  -3   5 -20    1.42    0.37
   3  -5  20    1.22    0.32
   3   5  20    1.77    0.30
  -3  -6  19   -0.31    0.30
  -3   6  19    0.83    0.26
   3  -6 -19    0.80    0.23
   3   6 -19    0.20    0.27
  -3  -6  18    0.25    0.27
  -3   6  18    0.17    0.23
   3  -6 -18    0.27    0.20
  -3  -6  17   -0.06    0.27
  -3   6  17    0.02    0.23
   3   6 -17   -0.34    0.24
  -3  -6  16    0.27    0.27
  -3   6  16    0.48    0.22
   3   6 -16   -0.11    0.23
  -3  -6  15   -0.40    0.23
  -3   6  15    0.57    0.22
  -3  -6  14    3.13    0.34
  -3   6  14    4.12    0.37
   3   6 -14    1.85    0.27
  -3  -6  13    3.03    0.33
  -3   6  13    4.31    0.34
  -3   6  13    4.73    0.46
   3   6 -13    3.42    0.36
  -3  -6  12    1.67    0.25
  -3   6  12    2.88    0.31
  -3   6  12    2.12    0.24
   3   6 -12    1.88    0.24
  -3  -6  11    0.36    0.21
  -3  -6  11    0.59    0.17
  -3   6  11    0.67    0.20
  -3   6  11    0.51    0.15
  -3   6  11    0.78    0.20
   3   6 -11    0.56    0.12
   3   6 -11    0.10    0.20
  -3  -6  10    0.16    0.21
  -3  -6  10    0.53    0.17
  -3   6  10    0.37    0.19
  -3   6  10    0.18    0.15
  -3   6  10    0.23    0.18
   3   6 -10    0.23    0.14
   3   6 -10    0.00    0.19
  -3  -6   9    2.78    0.29
  -3  -6   9    4.25    0.31
  -3   6   9    3.50    0.31
  -3   6   9    4.09    0.27
  -3   6   9    5.07    0.33
   3  -6  -9    4.25    0.31
   3   6  -9    4.11    0.25
   3   6  -9    4.89    0.33
  -3  -6   8   -0.06    0.18
  -3  -6   8   -0.04    0.14
  -3   6   8    0.46    0.18
  -3   6   8    0.05    0.16
   3  -6  -8    0.19    0.18
   3   6  -8    0.09    0.16
   3   6  -8    0.18    0.18
  -3  -6   7    0.03    0.17
  -3  -6   7    0.00    0.14
  -3   6   7    0.06    0.18
  -3   6   7    0.57    0.18
  -3   6   7    0.37    0.18
   3  -6  -7    0.29    0.19
   3   6  -7    0.17    0.16
   3   6  -7    0.57    0.19
  -3  -6   6    7.61    0.33
  -3  -6   6    8.35    0.33
  -3   6   6    7.89    0.33
  -3   6   6    8.57    0.33
  -3   6   6   12.15    0.39
   3  -6  -6   10.77    0.36
   3   6  -6    9.66    0.32
   3   6  -6    8.85    0.54
  -3  -6   5   -0.45    0.26
  -3  -6   5   -0.30    0.17
  -3   6   5   -0.06    0.16
  -3   6   5    0.40    0.16
  -3   6   5    0.01    0.16
  -3   6   5    0.32    0.16
   3  -6  -5    0.04    0.18
   3   6  -5   -0.08    0.17
   3   6  -5   -0.13    0.20
  -3  -6   4    1.18    0.18
  -3  -6   4    1.66    0.21
  -3   6   4    1.42    0.20
  -3   6   4    2.42    0.29
  -3   6   4    1.68    0.20
  -3   6   4    2.67    0.29
   3  -6  -4    1.63    0.21
   3   6  -4    1.80    0.20
   3   6  -4    1.69    0.21
  -3  -6   3    7.33    0.29
  -3  -6   3    7.55    0.30
  -3   6   3    7.78    0.31
  -3   6   3    8.40    0.34
  -3   6   3    7.46    0.33
  -3   6   3   10.10    0.35
   3  -6  -3    8.56    0.33
   3   6  -3    7.75    0.33
   3   6  -3    8.03    0.34
  -3  -6   2    8.45    0.31
  -3  -6   2    7.73    0.30
  -3   6   2    7.03    0.32
  -3   6   2    8.17    0.33
  -3   6   2    7.87    0.32
  -3   6   2    9.80    0.35
   3  -6  -2    8.39    0.35
   3   6  -2    7.85    0.34
   3   6  -2    8.13    0.33
  -3  -6   1    0.62    0.16
  -3  -6   1    0.33    0.17
  -3   6   1    0.59    0.17
  -3   6   1    0.41    0.16
  -3   6   1    0.69    0.16
   3  -6  -1    0.27    0.18
   3   6  -1   -0.33    0.16
   3   6  -1    0.51    0.16
  -3  -6   0    4.52    0.26
  -3  -6   0    3.94    0.26
  -3   6   0    2.47    0.27
  -3   6   0    4.13    0.28
  -3   6   0    3.66    0.27
  -3   6   0    4.65    0.30
   3  -6   0    4.26    0.31
   3   6   0    3.50    0.31
   3   6   0    4.50    0.29
  -3  -6  -1    7.76    0.29
  -3   6  -1    7.71    0.31
  -3   6  -1    9.01    0.31
  -3   6  -1    9.39    0.32
  -3   6  -1   10.22    0.34
   3  -6   1    9.50    0.34
   3   6   1   10.51    0.37
   3   6   1    9.69    0.34
  -3  -6  -2    9.75    0.32
  -3   6  -2   10.73    0.30
  -3   6  -2    9.74    0.51
  -3   6  -2   10.66    0.33
   3  -6   2   11.12    0.36
   3   6   2   11.47    0.36
   3   6   2   10.36    0.36
   3   6   2   10.78    0.37
  -3  -6  -3    1.93    0.20
  -3   6  -3    2.65    0.23
  -3   6  -3    2.92    0.25
  -3   6  -3    1.89    0.19
   3  -6   3    2.05    0.23
   3   6   3    2.71    0.29
   3   6   3    1.66    0.33
   3   6   3    2.59    0.29
  -3  -6  -4    2.09    0.24
  -3   6  -4    2.40    0.22
  -3   6  -4    3.28    0.24
  -3   6  -4    1.86    0.19
   3  -6   4    2.23    0.27
   3   6   4    2.41    0.29
   3   6   4    2.03    0.25
   3   6   4    2.89    0.33
  -3   6  -5   10.63    0.26
  -3   6  -5   11.40    0.28
  -3   6  -5   10.72    0.34
   3  -6   5   10.76    0.40
   3   6   5   10.87    0.38
   3   6   5   10.57    0.37
   3   6   5   11.08    0.39
  -3  -6  -6   12.92    0.31
  -3   6  -6   14.61    0.26
  -3   6  -6   15.41    0.27
  -3   6  -6   14.05    0.38
   3  -6   6   14.14    0.42
   3   6   6   14.07    0.67
   3   6   6   13.37    0.40
   3   6   6   15.12    0.44
  -3  -6  -7   -0.11    0.15
  -3   6  -7    0.08    0.09
  -3   6  -7   -0.01    0.12
  -3   6  -7   -0.19    0.17
   3  -6   7   -0.11    0.21
   3   6   7   -0.03    0.19
   3   6   7    0.10    0.19
  -3  -6  -8    4.06    0.27
  -3   6  -8    4.71    0.15
  -3   6  -8    4.08    0.33
   3  -6   8    4.20    0.34
   3   6   8    4.36    0.33
   3   6   8    3.82    0.30
   3   6   8    4.41    0.34
  -3  -6  -9    4.68    0.28
  -3   6  -9    4.87    0.35
   3  -6   9    4.57    0.34
   3  -6   9    5.14    0.33
   3   6   9    4.62    0.34
   3   6   9    6.62    0.39
  -3   6 -10   -0.34    0.20
   3  -6  10   -0.07    0.21
   3  -6  10    0.07    0.18
   3   6  10   -0.13    0.20
  -3   6 -11    0.03    0.21
   3  -6  11    0.56    0.26
   3  -6  11    0.21    0.20
   3   6  11    0.17    0.22
  -3   6 -12    3.91    0.41
   3  -6  12    4.72    0.41
   3  -6  12    4.29    0.38
   3   6  12    4.04    0.39
  -3   6 -13    0.75    0.25
   3  -6  13    0.76    0.28
   3  -6  13    0.44    0.24
   3   6  13    0.61    0.24
   3  -6  14    7.18    0.43
   3  -6  14    6.31    0.46
   3   6  14    7.22    0.44
  -3   6 -15    6.55    0.49
   3  -6  15    4.66    0.40
   3  -6  15    3.19    0.34
   3   6  15    3.33    0.37
  -3   6 -16    0.33    0.31
   3  -6  16    0.50    0.29
   3  -6  16    0.37    0.34
   3   6  16    0.10    0.25
  -3   6 -17    1.24    0.35
   3  -6  17    1.57    0.34
   3   6  17    1.54    0.27
  -3   6 -18    2.77    0.38
   3  -6  18    2.11    0.34
   3   6  18    1.66    0.30
  -3  -7  16   -0.15    0.28
  -3   7  16   -0.05    0.26
  -3  -7  15   -0.23    0.25
  -3   7  15    0.36    0.24
  -3  -7  14    1.59    0.31
  -3   7  14    1.88    0.28
   3   7 -14    0.12    0.26
  -3  -7  13    0.25    0.25
  -3   7  13    0.41    0.24
   3   7 -13   -0.39    0.24
  -3  -7  12    0.74    0.25
  -3   7  12    1.07    0.24
   3   7 -12    0.21    0.25
  -3  -7  11    3.07    0.34
  -3   7  11    3.41    0.38
   3   7 -11    3.70    0.23
   3   7 -11    2.71    0.28
  -3  -7  10    0.29    0.23
  -3   7  10    0.31    0.21
   3  -7 -10    0.00    0.25
   3   7 -10    0.32    0.17
   3   7 -10   -0.39    0.21
  -3  -7   9    6.01    0.37
  -3   7   9    8.66    0.40
  -3   7   9    9.88    0.43
   3  -7  -9    9.41    0.42
   3   7  -9    8.28    0.32
   3   7  -9    7.07    0.40
  -3  -7   8   -0.04    0.21
  -3   7   8    0.56    0.22
  -3   7   8   -0.24    0.19
  -3   7   8    0.56    0.22
   3  -7  -8    0.55    0.24
   3   7  -8    0.03    0.19
   3   7  -8    0.09    0.20
  -3  -7   7    3.47    0.32
  -3   7   7    4.71    0.34
  -3   7   7    6.77    0.37
  -3   7   7    3.38    0.37
  -3   7   7    5.89    0.42
   3  -7  -7    5.41    0.36
   3   7  -7    4.13    0.34
   3   7  -7    5.17    0.39
  -3  -7   6    6.01    0.35
  -3   7   6    7.27    0.36
  -3   7   6    9.08    0.44
  -3   7   6    6.47    0.44
  -3   7   6    9.44    0.44
   3  -7  -6    7.93    0.40
   3   7  -6    6.94    0.37
   3   7  -6    7.46    0.37
  -3  -7   5    9.73    0.41
  -3   7   5   11.91    0.49
  -3   7   5   11.26    0.41
  -3   7   5   10.74    0.65
  -3   7   5   15.23    0.47
   3  -7  -5   13.74    0.44
   3   7  -5   11.76    0.41
   3   7  -5   12.16    0.42
  -3  -7   4    0.29    0.21
  -3   7   4    0.72    0.21
  -3   7   4    0.93    0.24
  -3   7   4    0.39    0.20
  -3   7   4    0.89    0.21
   3  -7  -4    1.18    0.24
   3   7  -4    0.45    0.21
   3   7  -4    0.76    0.18
  -3  -7   3    5.69    0.36
  -3   7   3    6.44    0.37
  -3   7   3    6.72    0.39
  -3   7   3    5.95    0.36
  -3   7   3    7.76    0.37
   3  -7  -3    7.50    0.38
   3   7  -3    6.60    0.37
   3   7  -3    6.84    0.38
  -3  -7   2    0.21    0.20
  -3   7   2    0.47    0.20
  -3   7   2    1.00    0.24
  -3   7   2    0.20    0.20
  -3   7   2    0.83    0.21
   3  -7  -2    0.71    0.23
   3   7  -2    0.01    0.21
   3   7  -2    0.22    0.17
  -3  -7   1   -0.05    0.19
  -3   7   1    0.31    0.20
  -3   7   1    0.26    0.22
  -3   7   1    0.13    0.18
  -3   7   1    0.61    0.21
   3  -7  -1   -0.09    0.21
   3   7  -1   -0.20    0.20
   3   7  -1   -0.32    0.17
  -3  -7   0    5.14    0.31
  -3   7   0    5.76    0.34
  -3   7   0    5.57    0.36
  -3   7   0    5.29    0.32
  -3   7   0    6.95    0.39
   3  -7   0    6.90    0.39
   3   7   0    5.78    0.38
   3   7   0    5.50    0.34
  -3  -7  -1   10.59    0.35
  -3   7  -1   11.91    0.37
  -3   7  -1   10.98    0.39
  -3   7  -1   10.09    0.36
  -3   7  -1   11.21    0.40
   3  -7   1   12.47    0.41
   3   7   1   11.85    0.40
   3   7   1   10.89    0.39
  -3  -7  -2    0.59    0.20
  -3   7  -2    0.47    0.19
  -3   7  -2    0.47    0.22
  -3   7  -2    0.08    0.19
  -3   7  -2    0.74    0.21
   3  -7   2    0.91    0.23
   3   7   2    0.58    0.39
   3   7   2    0.24    0.18
  -3  -7  -3    1.15    0.21
  -3   7  -3    1.34    0.19
  -3   7  -3    1.41    0.22
  -3   7  -3    0.55    0.19
  -3   7  -3    1.13    0.23
   3  -7   3    1.56    0.25
   3   7   3    1.04    0.24
   3   7   3    0.80    0.19
  -3  -7  -4   14.15    0.38
  -3   7  -4   14.78    0.35
  -3   7  -4   15.68    0.44
   3  -7   4   16.94    0.47
   3   7   4   16.99    0.50
   3   7   4   13.43    0.42
  -3  -7  -5   10.16    0.36
  -3   7  -5   10.20    0.31
  -3   7  -5   11.13    0.34
  -3   7  -5   10.85    0.42
   3  -7   5   11.74    0.43
   3   7   5   11.61    0.46
   3   7   5    9.87    0.41
  -3  -7  -6    0.94    0.22
  -3   7  -6    0.71    0.15
  -3   7  -6    1.20    0.19
  -3   7  -6    0.71    0.23
   3  -7   6    1.73    0.26
   3   7   6    1.12    0.25
   3   7   6    0.97    0.20
  -3  -7  -7    1.90    0.24
  -3   7  -7    1.36    0.14
  -3   7  -7    2.18    0.27
  -3   7  -7    1.25    0.25
   3  -7   7    1.96    0.28
   3   7   7    2.12    0.27
   3   7   7    1.45    0.21
  -3   7  -8    0.08    0.24
   3  -7   8    0.78    0.25
   3   7   8    0.15    0.22
   3   7   8    0.53    0.19
  -3   7  -9    9.68    0.50
   3  -7   9    9.65    0.44
   3   7   9    9.56    0.46
   3   7   9    9.49    0.42
   3  -7  10    0.61    0.26
   3   7  10    0.20    0.23
   3   7  10   -0.08    0.18
  -3   7 -11    0.40    0.29
   3  -7  11    1.38    0.30
   3   7  11    0.88    0.26
   3   7  11    0.86    0.22
  -3   7 -12    2.31    0.32
   3  -7  12    3.76    0.40
   3   7  12    2.41    0.30
  -3   7 -13   -0.61    0.31
   3  -7  13    0.44    0.29
   3  -7  13    0.59    0.35
   3   7  13   -0.38    0.23
  -3   7 -14    0.46    0.33
   3  -7  14    1.20    0.33
   3   7  14    0.20    0.26
  -3   7 -15    2.15    0.39
   3  -7  15    1.06    0.32
   3   7  15    0.75    0.28
  -3  -8  12    0.15    0.28
  -3   8  12    0.70    0.31
  -3  -8  11   -0.48    0.25
  -3   8  11    0.51    0.31
  -3   8  11   -0.76    0.28
  -3  -8  10    0.59    0.28
  -3   8  10    1.83    0.33
  -3   8  10    1.11    0.31
   3  -8 -10    1.53    0.33
   3   8 -10   -0.35    0.28
  -3  -8   9   -0.04    0.25
  -3   8   9    0.59    0.29
  -3   8   9    0.31    0.26
   3  -8  -9    0.45    0.29
  -3  -8   8    0.20    0.25
  -3   8   8    0.60    0.29
  -3   8   8    0.34    0.26
   3  -8  -8    1.04    0.31
   3   8  -8    0.36    0.26
   3   8  -8   -0.55    0.25
  -3  -8   7    5.52    0.39
  -3   8   7    6.61    0.50
  -3   8   7    6.13    0.49
   3  -8  -7    7.90    0.47
   3   8  -7    6.08    0.45
   3   8  -7    7.19    0.44
  -3  -8   6    0.01    0.26
  -3   8   6    0.94    0.30
  -3   8   6   -0.05    0.25
   3  -8  -6    0.64    0.28
   3   8  -6   -0.34    0.27
   3   8  -6    0.73    0.24
  -3  -8   5    1.07    0.27
  -3   8   5    2.17    0.32
  -3   8   5    1.40    0.27
   3  -8  -5    1.98    0.31
   3   8  -5    1.27    0.30
   3   8  -5    1.84    0.25
  -3  -8   4    1.17    0.27
  -3   8   4    1.74    0.29
  -3   8   4    1.80    0.43
  -3   8   4    0.87    0.26
   3  -8  -4    0.92    0.30
   3   8  -4    0.30    0.28
   3   8  -4    0.90    0.22
  -3  -8   3   -0.22    0.22
  -3   8   3    0.20    0.27
  -3   8   3    0.88    0.34
  -3   8   3    0.33    0.25
  -3   8   3    0.31    0.48
   3  -8  -3   -0.05    0.25
   3   8  -3   -0.72    0.27
   3   8  -3   -0.52    0.19
  -3  -8   2    1.29    0.27
  -3   8   2    0.96    0.27
  -3   8   2    2.16    0.36
  -3   8   2    1.35    0.25
  -3   8   2    1.90    0.33
   3  -8  -2    1.61    0.31
   3   8  -2    0.70    0.35
   3   8  -2    1.26    0.23
  -3  -8   1    0.17    0.25
  -3   8   1   -0.50    0.32
  -3   8   1    0.79    0.32
  -3   8   1   -0.24    0.25
  -3   8   1    0.45    0.31
   3  -8  -1    0.00    0.25
   3   8  -1   -0.62    0.26
   3   8  -1    0.22    0.19
  -3  -8   0    1.33    0.28
  -3   8   0    0.86    0.26
  -3   8   0    2.05    0.34
  -3   8   0    1.27    0.26
  -3   8   0    2.10    0.33
   3  -8   0    1.82    0.29
   3   8   0    0.80    0.30
   3   8   0    1.10    0.22
  -3  -8  -1    0.55    0.25
  -3   8  -1    0.32    0.25
  -3   8  -1    1.21    0.32
  -3   8  -1    0.59    0.26
  -3   8  -1    1.21    0.30
   3  -8   1    0.41    0.25
   3   8   1   -0.17    0.27
   3   8   1    0.52    0.20
  -3  -8  -2    0.18    0.23
  -3   8  -2    0.11    0.23
  -3   8  -2   -0.14    0.23
  -3   8  -2    0.44    0.30
   3  -8   2    0.29    0.25
   3   8   2   -0.29    0.27
   3   8   2    0.23    0.19
  -3  -8  -3    4.39    0.38
  -3   8  -3    4.44    0.39
  -3   8  -3    7.55    0.63
  -3   8  -3    4.83    0.47
  -3   8  -3    5.66    0.53
   3  -8   3    5.35    0.39
   3   8   3    4.99    0.47
   3   8   3    4.67    0.35
  -3  -8  -4    0.60    0.25
  -3   8  -4    0.36    0.22
  -3   8  -4    1.54    0.38
  -3   8  -4    0.22    0.29
  -3   8  -4    0.71    0.31
   3  -8   4    0.70    0.27
   3   8   4    0.51    0.29
   3   8   4    0.23    0.19
  -3  -8  -5    0.74    0.26
  -3   8  -5    0.68    0.21
  -3   8  -5    0.17    0.28
  -3   8  -5    0.63    0.31
   3  -8   5    0.56    0.26
   3   8   5   -0.03    0.28
   3   8   5    0.28    0.18
  -3  -8  -6    0.65    0.27
  -3   8  -6    0.53    0.20
  -3   8  -6    0.07    0.30
   3  -8   6    0.87    0.27
   3   8   6    0.54    0.28
   3   8   6    0.55    0.19
  -3  -8  -7    1.46    0.28
  -3   8  -7    3.75    0.37
   3  -8   7    4.61    0.39
   3   8   7    4.37    0.49
   3   8   7    3.60    0.34
  -3  -8  -8   -0.17    0.27
  -3   8  -8    0.29    0.32
   3  -8   8    1.10    0.28
   3   8   8    0.56    0.29
   3   8   8    0.51    0.21
  -3   8  -9   -0.84    0.32
   3  -8   9    0.87    0.28
   3   8   9   -0.62    0.28
   3   8   9    0.37    0.21
  -3   8 -10   -0.98    0.35
   3  -8  10    0.31    0.27
   3   8  10   -0.04    0.28
   3   8  10    1.07    0.22
  -4   0  26    0.58    0.36
  -4   0  26   -0.01    0.31
  -4   0  25    0.18    0.31
  -4   0  25    0.10    0.38
  -4   0  25   -0.22    0.27
  -4   0  24    2.12    0.30
  -4   0  24    2.69    0.35
  -4   0  24    2.32    0.29
   4   0 -24    1.93    0.24
  -4   0  23    0.16    0.38
  -4   0  23    0.53    0.27
  -4   0  23    0.14    0.25
   4   0 -23   -0.37    0.18
  -4   0  22   15.85    0.48
  -4   0  22   13.39    0.42
   4   0 -22   19.20    0.50
  -4   0  21    0.35    0.20
  -4   0  21    0.06    0.21
   4   0 -21   -0.02    0.18
  -4   0  20    6.84    0.34
  -4   0  20    5.25    0.31
  -4   0  20    5.70    0.34
   4   0 -20    7.50    0.37
  -4   0  19   -0.09    0.17
  -4   0  19   -0.30    0.18
  -4   0  19   -0.29    0.16
   4   0 -19   -0.20    0.17
  -4   0  18   19.64    0.40
  -4   0  18   17.61    0.38
  -4   0  18   21.06    0.45
   4   0 -18   20.21    0.76
  -4   0  17    0.12    0.14
  -4   0  17    0.13    0.16
  -4   0  17   -0.11    0.14
   4   0 -17    0.45    0.16
  -4   0  16   33.64    0.44
  -4   0  16   31.36    0.42
  -4   0  16   38.46    0.53
   4   0 -16   43.27    0.57
  -4   0  15   -0.02    0.11
  -4   0  15    0.19    0.17
  -4   0  15    0.26    0.12
   4   0 -15    0.09    0.14
  -4   0  14   27.50    0.48
  -4   0  14   27.18    0.37
  -4   0  14   33.78    0.46
   4   0 -14   27.45    0.39
   4   0 -14   36.44    0.48
  -4   0  13    0.13    0.11
  -4   0  13    0.22    0.12
  -4   0  13    0.21    0.11
   4   0 -13    0.15    0.11
   4   0 -13    0.09    0.12
  -4   0  12    0.71    0.12
  -4   0  12    0.55    0.11
  -4   0  12    0.83    0.12
   4   0 -12    0.62    0.12
   4   0 -12    0.93    0.13
  -4   0  11    0.20    0.10
  -4   0  11    0.34    0.10
   4   0 -11    0.10    0.10
   4   0 -11   -0.11    0.11
  -4   0  10   53.81    0.45
  -4   0  10   50.36    0.43
  -4   0  10   57.37    0.49
   4   0 -10   45.39    0.42
   4   0 -10   63.05    0.51
  -4   0   9    0.06    0.09
  -4   0   9    0.16    0.09
  -4   0   9    0.26    0.09
   4   0  -9    0.03    0.09
   4   0  -9    0.16    0.09
  -4   0   8   34.02    0.35
  -4   0   8   32.85    0.34
  -4   0   8   35.20    0.35
   4   0  -8   30.52    0.33
   4   0  -8   40.56    0.38
  -4   0   7   -0.09    0.08
  -4   0   7    0.15    0.08
   4   0  -7    0.01    0.08
  -4   0   6  234.12    0.82
  -4   0   6  240.23    0.83
  -4   0   6  236.00    0.77
   4   0  -6  204.51    0.77
   4   0  -6  261.81    0.81
  -4   0   5   -0.10    0.07
  -4   0   5    0.13    0.08
  -4   0   5    0.20    0.06
   4   0  -5   -0.10    0.08
   4   0  -5    0.17    0.07
  -4   0   4    1.43    0.15
  -4   0   4    2.79    0.13
  -4   0   4    2.24    0.10
   4   0  -4    1.17    0.13
   4   0  -4    2.30    0.11
  -4   0   3    0.20    0.09
  -4   0   3    0.07    0.07
  -4   0   3    0.15    0.05
   4   0  -3   -0.20    0.08
   4   0  -3    0.16    0.05
  -4   0   2    5.76    0.18
  -4   0   2    6.35    0.15
  -4   0   2    4.99    0.10
   4   0  -2    4.92    0.17
   4   0  -2    5.78    0.12
  -4   0   1    0.33    0.09
  -4   0   1   -0.09    0.07
  -4   0   1    0.00    0.04
   4   0  -1   -0.08    0.08
  -4   0   0   27.21    0.29
  -4   0   0   22.77    0.16
   4   0   0   26.38    0.28
   4   0   0   23.32    0.16
  -4   0  -1    0.19    0.09
   4   0   1    0.05    0.09
   4   0   1    0.03    0.03
  -4   0  -2   72.82    0.44
   4   0   2   76.77    0.46
   4   0   2   57.33    0.31
   4   0   2   75.34    0.29
  -4   0  -3    0.12    0.08
   4   0   3    0.11    0.09
   4   0   3    0.35    0.05
  -4   0  -4   73.84    0.45
   4   0   4   75.64    0.46
   4   0   4   86.46    0.36
   4   0   5    0.04    0.09
   4   0   5   -0.03    0.05
  -4   0  -6   70.37    0.46
  -4   0  -6   75.87    0.40
   4   0   6   69.63    0.46
   4   0   6   80.07    0.44
   4   0   6   83.32    0.42
  -4   0  -7    0.84    0.10
  -4   0  -7   -0.19    0.07
   4   0   7    0.12    0.10
   4   0   7   -0.09    0.08
   4   0   7   -0.10    0.06
  -4   0  -8   94.78    0.55
  -4   0  -8  104.84    0.54
   4   0   8   98.39    0.57
   4   0   8  105.60    0.51
   4   0   8  114.01    0.56
  -4   0  -9    0.03    0.09
  -4   0  -9   -0.12    0.08
   4   0   9    0.17    0.11
   4   0   9    0.04    0.08
   4   0   9   -0.06    0.07
  -4   0 -10   67.51    0.50
  -4   0 -10   80.24    0.53
   4   0  10   72.87    0.53
   4   0  10   80.52    0.47
   4   0  10   80.62    0.53
  -4   0 -11   -0.07    0.09
  -4   0 -11   -0.21    0.09
   4   0  11   -0.19    0.12
   4   0  11   -0.15    0.10
   4   0  11   -0.01    0.09
  -4   0 -12    3.77    0.19
  -4   0 -12    2.28    0.20
   4   0  12    2.14    0.20
   4   0  12    2.30    0.17
   4   0  12    2.61    0.20
  -4   0 -13   -0.28    0.13
  -4   0 -13   -0.13    0.11
   4   0  13   -0.29    0.13
   4   0  13   -0.35    0.12
   4   0  13   -0.19    0.10
  -4   0 -14   25.51    0.38
  -4   0 -14   31.71    0.44
   4   0  14   28.71    0.41
   4   0  14   31.39    0.36
   4   0  14   31.30    0.43
  -4   0 -15   -0.27    0.14
  -4   0 -15   -0.25    0.14
   4   0  15   -0.23    0.14
   4   0  15    0.14    0.14
  -4   0 -16   33.85    0.49
   4   0  16   30.35    0.45
   4   0  16   32.16    0.38
   4   0  16   33.08    0.48
  -4   0 -17   -0.10    0.16
   4   0  17   -0.27    0.17
   4   0  17    0.18    0.16
   4   0  17   -0.13    0.15
  -4   0 -18   13.77    0.42
   4   0  18   12.16    0.38
   4   0  18   13.82    0.33
   4   0  18   12.34    0.40
  -4   0 -19   -0.29    0.22
   4   0  19   -0.29    0.19
   4   0  19   -0.04    0.23
  -4   0 -20    1.56    0.22
   4   0  20    0.95    0.23
   4   0  20    1.70    0.23
   4   0  20    1.06    0.22
  -4   0 -21   -0.32    0.20
   4   0  21   -0.67    0.23
  -4   0 -22   -0.17    0.21
   4   0  22   -0.26    0.27
  -4   0 -23    0.00    0.25
   4   0  23   -0.40    0.50
  -4   0 -24    0.27    0.30
   4   0  24   -0.74    0.33
  -4  -1  25    0.15    0.29
  -4  -1  25    0.13    0.28
  -4   1  25    0.31    0.32
   4  -1 -25   -0.17    0.19
  -4  -1  24    0.52    0.26
  -4  -1  24    1.02    0.32
  -4  -1  24    0.04    0.25
  -4   1  24    0.23    0.27
  -4   1  24    0.11    0.27
   4  -1 -24    0.61    0.19
   4   1 -24   -0.42    0.19
  -4  -1  23   -0.15    0.22
  -4  -1  23    0.53    0.27
  -4  -1  23    0.10    0.24
  -4   1  23    0.32    0.25
  -4   1  23    1.68    0.30
  -4   1  23   -0.14    0.24
   4  -1 -23    0.38    0.18
   4   1 -23    0.04    0.19
  -4  -1  22    1.08    0.24
  -4  -1  22    0.39    0.24
  -4   1  22    1.19    0.25
  -4   1  22    0.92    0.26
  -4   1  22    0.44    0.23
   4  -1 -22    0.49    0.19
   4   1 -22    0.78    0.21
  -4  -1  21    6.65    0.35
  -4  -1  21    4.53    0.34
  -4   1  21    6.15    0.38
  -4   1  21    5.21    0.33
   4  -1 -21    6.71    0.38
   4   1 -21    8.43    0.40
  -4  -1  20    1.06    0.20
  -4  -1  20    0.87    0.23
  -4  -1  20    0.63    0.23
  -4   1  20    1.06    0.23
  -4   1  20    0.81    0.21
  -4   1  20    0.74    0.17
   4  -1 -20    0.93    0.20
   4   1 -20    1.05    0.21
  -4  -1  19    7.48    0.32
  -4  -1  19    6.47    0.34
  -4  -1  19    6.78    0.36
  -4   1  19    8.02    0.34
  -4   1  19    6.45    0.31
  -4   1  19    8.45    0.34
   4  -1 -19    8.43    0.37
   4   1 -19    9.38    0.39
  -4  -1  18    0.11    0.15
  -4  -1  18    0.12    0.19
  -4  -1  18   -0.29    0.16
  -4   1  18    0.50    0.19
  -4   1  18    0.09    0.17
  -4   1  18    0.32    0.14
   4  -1 -18    0.02    0.20
   4   1 -18   -0.07    0.18
  -4  -1  17   16.45    0.35
  -4  -1  17   13.99    0.34
  -4  -1  17   15.56    0.41
  -4   1  17   15.75    0.39
  -4   1  17   12.70    0.51
  -4   1  17   18.14    0.40
   4  -1 -17   19.20    0.44
   4   1 -17   21.32    0.46
  -4  -1  16    6.23    0.31
  -4  -1  16    5.69    0.25
  -4  -1  16    5.68    0.30
  -4   1  16    5.77    0.27
  -4   1  16    5.14    0.24
  -4   1  16    6.50    0.28
   4  -1 -16    8.08    0.32
   4   1 -16    7.77    0.35
  -4  -1  15   15.26    0.30
  -4  -1  15   13.11    0.31
  -4  -1  15   14.25    0.36
  -4   1  15   13.79    0.32
  -4   1  15   13.44    0.29
  -4   1  15   16.93    0.36
   4  -1 -15   18.13    0.39
   4   1 -15   13.06    0.29
   4   1 -15   18.40    0.40
  -4  -1  14    9.79    0.25
  -4  -1  14    7.60    0.25
  -4  -1  14    8.51    0.29
  -4   1  14    8.37    0.27
  -4   1  14    8.50    0.24
  -4   1  14    9.71    0.29
   4  -1 -14   10.70    0.31
   4   1 -14    8.08    0.24
   4   1 -14   10.89    0.32
  -4  -1  13   14.21    0.28
  -4  -1  13   11.67    0.27
  -4  -1  13   13.92    0.32
  -4   1  13   12.56    0.29
  -4   1  13   12.75    0.26
  -4   1  13   14.43    0.31
   4  -1 -13   11.81    0.29
   4  -1 -13   15.97    0.34
   4   1 -13   12.37    0.26
   4   1 -13   16.10    0.35
  -4  -1  12    9.55    0.24
  -4  -1  12    7.78    0.38
  -4  -1  12    8.71    0.27
  -4   1  12    8.42    0.26
  -4   1  12    8.22    0.21
  -4   1  12    9.41    0.26
   4  -1 -12    7.56    0.25
   4  -1 -12   10.49    0.28
   4   1 -12    7.76    0.22
   4   1 -12   10.71    0.29
  -4  -1  11  210.25    0.83
  -4  -1  11  184.04    0.87
  -4  -1  11  187.55    0.92
  -4   1  11  183.08    1.07
  -4   1  11  207.63    0.84
  -4   1  11  215.51    1.15
   4  -1 -11  182.88    0.89
   4  -1 -11  243.98    1.02
   4   1 -11  181.11    0.78
   4   1 -11  243.26    1.06
  -4  -1  10   69.71    0.48
  -4  -1  10   60.13    0.50
  -4  -1  10   64.79    0.54
  -4   1  10   62.40    0.51
  -4   1  10   68.26    0.48
  -4   1  10   74.55    0.55
   4  -1 -10   57.80    0.50
   4  -1 -10   78.28    0.56
   4   1 -10   60.32    0.45
   4   1 -10   77.23    0.59
  -4  -1   9   24.96    0.30
  -4  -1   9   21.19    0.30
  -4  -1   9   23.73    0.34
  -4   1   9   22.54    0.32
  -4   1   9   24.04    0.29
  -4   1   9   25.92    0.32
   4  -1  -9   20.82    0.31
   4  -1  -9   28.50    0.34
   4   1  -9   20.69    0.28
   4   1  -9   26.24    0.35
  -4  -1   8  166.27    0.70
  -4  -1   8  142.68    0.71
  -4  -1   8  148.91    0.72
  -4   1   8  145.87    0.73
  -4   1   8  175.84    0.73
  -4   1   8  175.34    0.74
   4  -1  -8  138.43    0.71
   4  -1  -8  186.14    0.76
   4   1  -8  146.98    0.66
   4   1  -8  165.92    0.77
  -4  -1   7    0.17    0.09
  -4  -1   7    0.25    0.09
  -4  -1   7    0.42    0.09
  -4   1   7    0.01    0.09
  -4   1   7    0.40    0.09
  -4   1   7    0.30    0.07
   4  -1  -7   -0.04    0.10
   4  -1  -7    0.49    0.08
   4   1  -7   -0.03    0.09
   4   1  -7    0.45    0.10
  -4  -1   6    7.00    0.19
  -4  -1   6    5.50    0.17
  -4  -1   6    8.23    0.19
  -4   1   6    5.92    0.19
  -4   1   6    6.87    0.17
  -4   1   6    7.27    0.17
   4  -1  -6    5.23    0.18
   4  -1  -6    7.88    0.18
   4   1  -6    5.59    0.17
   4   1  -6    7.12    0.19
  -4  -1   5  507.25    1.69
  -4  -1   5  473.64    1.18
  -4  -1   5  442.96    1.08
  -4   1   5  476.78    1.20
  -4   1   5  560.00    1.24
  -4   1   5  521.94    1.35
   4  -1  -5  456.55    1.19
   4  -1  -5  562.16    2.40
   4   1  -5  486.71    1.13
   4   1  -5  497.59    1.55
  -4  -1   4    0.73    0.10
  -4  -1   4    0.78    0.09
  -4  -1   4    0.65    0.07
  -4   1   4    0.20    0.10
  -4   1   4    1.15    0.10
   4  -1  -4    0.39    0.10
   4  -1  -4    1.66    0.10
   4   1  -4    0.56    0.10
   4   1  -4    0.54    0.08
  -4  -1   3    5.76    0.18
  -4  -1   3    4.84    0.15
  -4  -1   3    4.28    0.14
  -4   1   3    4.36    0.16
  -4   1   3    5.64    0.12
   4  -1  -3    4.34    0.16
   4  -1  -3    5.91    0.11
   4   1  -3    5.11    0.17
   4   1  -3    5.46    0.15
  -4  -1   2  279.76    0.85
  -4  -1   2  281.25    0.84
  -4  -1   2  241.12    0.71
  -4   1   2  273.80    0.84
  -4   1   2  297.89    1.16
   4  -1  -2  263.53    0.83
   4  -1  -2  316.85    1.25
   4   1  -2  289.48    0.87
   4   1  -2  254.38    0.73
  -4  -1   1  428.85    1.06
  -4  -1   1  466.00    1.06
  -4  -1   1  374.85    0.85
  -4   1   1  454.87    1.07
  -4   1   1  421.94    1.14
   4  -1  -1  413.13    1.35
   4  -1  -1  489.63    1.37
   4   1  -1  448.25    1.42
   4   1  -1  391.41    1.36
  -4  -1   0  291.33    0.88
  -4  -1   0  317.90    0.85
  -4   1   0  302.29    0.85
   4  -1   0  294.14    0.85
   4  -1   0  346.27    0.96
   4   1   0  302.64    0.91
   4   1   0  254.78    0.70
  -4  -1  -1  142.67    0.64
  -4  -1  -1  152.07    0.58
  -4   1  -1  141.63    0.58
   4  -1   1  142.24    0.59
   4  -1   1  163.46    0.67
   4   1   1  135.86    0.62
   4   1   1  119.11    0.48
  -4  -1  -2  205.60    0.77
  -4  -1  -2  221.24    0.68
  -4   1  -2  198.79    0.68
   4  -1   2  199.01    0.68
   4  -1   2  215.07    0.76
   4   1   2  199.17    0.76
   4   1   2  172.50    0.59
  -4  -1  -3   89.43    0.52
  -4  -1  -3  106.41    0.46
  -4   1  -3   95.17    0.48
  -4   1  -3   94.30    0.21
   4  -1   3   97.57    0.49
   4  -1   3  104.56    0.54
   4  -1   3   99.10    0.28
   4   1   3   92.27    0.54
   4   1   3   95.06    0.45
  -4  -1  -4   33.93    0.35
  -4  -1  -4   39.45    0.29
  -4   1  -4   33.11    0.30
  -4   1  -4   37.77    0.19
   4  -1   4   34.83    0.30
   4  -1   4   37.33    0.34
   4  -1   4   37.07    0.19
   4   1   4   35.32    0.36
   4   1   4   35.79    0.30
  -4  -1  -5    6.41    0.19
  -4  -1  -5    8.84    0.16
  -4   1  -5    7.42    0.17
   4  -1   5    7.38    0.18
   4  -1   5    7.99    0.19
   4  -1   5    8.52    0.12
   4   1   5    6.98    0.20
   4   1   5    8.04    0.18
  -4   1  -6    0.08    0.07
  -4   1  -6    0.09    0.05
   4  -1   6   -0.01    0.08
   4  -1   6   -0.18    0.08
   4  -1   6    0.12    0.05
   4   1   6   -0.16    0.11
   4   1   6   -0.05    0.07
  -4  -1  -7    0.56    0.10
  -4  -1  -7    0.19    0.08
  -4   1  -7    0.46    0.08
  -4   1  -7    0.47    0.07
   4  -1   7    0.47    0.09
   4  -1   7    0.61    0.10
   4  -1   7    0.62    0.07
   4   1   7    1.29    0.16
   4   1   7    0.26    0.09
  -4  -1  -8   13.78    0.26
  -4  -1  -8   14.56    0.26
  -4   1  -8   14.56    0.22
  -4   1  -8   17.28    0.23
   4  -1   8   15.06    0.24
   4  -1   8   15.39    0.25
   4  -1   8   16.29    0.22
   4   1   8   15.11    0.28
   4   1   8   17.07    0.27
  -4  -1  -9   78.84    0.57
  -4  -1  -9   92.56    0.59
  -4   1  -9   85.92    0.49
  -4   1  -9  102.28    0.53
   4  -1   9   86.82    0.50
   4  -1   9   93.00    0.56
   4  -1   9   93.88    0.51
   4   1   9   86.14    0.60
   4   1   9   97.07    0.60
  -4  -1 -10    0.55    0.19
  -4  -1 -10    0.92    0.11
  -4   1 -10    0.95    0.10
  -4   1 -10    1.76    0.16
   4  -1  10    1.47    0.17
   4  -1  10    0.98    0.12
   4  -1  10    1.38    0.15
   4   1  10    0.86    0.13
   4   1  10    1.31    0.16
  -4  -1 -11   19.61    0.33
  -4  -1 -11   23.89    0.36
  -4   1 -11   20.07    0.28
  -4   1 -11   25.96    0.33
   4  -1  11   22.23    0.30
   4  -1  11   21.90    0.31
   4  -1  11   23.40    0.32
   4   1  11   22.40    0.37
   4   1  11   24.14    0.60
  -4  -1 -12    0.92    0.13
  -4  -1 -12    1.21    0.13
  -4   1 -12    1.00    0.12
  -4   1 -12    1.56    0.19
   4  -1  12    1.21    0.13
   4  -1  12    1.16    0.14
   4  -1  12    1.48    0.18
   4   1  12    0.93    0.15
   4   1  12    1.41    0.14
  -4  -1 -13   -0.09    0.12
  -4  -1 -13   -0.12    0.12
  -4   1 -13    0.00    0.11
  -4   1 -13    0.38    0.12
   4  -1  13    0.02    0.12
   4  -1  13    0.04    0.13
   4   1  13   -0.21    0.13
   4   1  13    0.28    0.12
  -4  -1 -14    2.53    0.24
  -4  -1 -14    3.15    0.27
  -4   1 -14    2.11    0.20
  -4   1 -14    3.36    0.25
   4  -1  14    2.25    0.22
   4  -1  14    2.47    0.22
   4  -1  14    2.92    0.24
   4   1  14    2.41    0.21
   4   1  14    3.14    0.24
  -4  -1 -15    9.80    0.32
  -4  -1 -15   11.30    0.34
  -4   1 -15   12.39    0.32
   4  -1  15   10.76    0.29
   4  -1  15   10.16    0.36
   4  -1  15   14.53    0.35
   4   1  15   10.42    0.35
   4   1  15   20.17    0.42
  -4  -1 -16   12.22    0.36
  -4   1 -16   13.68    0.38
   4  -1  16   10.86    0.30
   4  -1  16   11.38    0.39
   4  -1  16   11.21    0.33
   4   1  16   10.87    0.36
   4   1  16   13.33    0.38
  -4  -1 -17   17.45    0.42
  -4   1 -17   18.88    0.42
   4  -1  17   15.79    0.34
   4  -1  17   17.02    0.37
   4  -1  17   16.39    0.41
   4   1  17   16.87    0.41
   4   1  17   17.77    0.42
  -4   1 -18    0.88    0.19
   4  -1  18    0.63    0.17
   4  -1  18    1.05    0.21
   4  -1  18    0.53    0.19
   4   1  18    1.25    0.22
   4   1  18    0.88    0.20
  -4  -1 -19    1.80    0.22
  -4   1 -19    2.34    0.26
   4  -1  19    1.95    0.20
   4  -1  19    2.71    0.31
   4  -1  19    1.53    0.22
   4   1  19    2.14    0.25
   4   1  19    1.98    0.22
  -4  -1 -20   -0.35    0.17
  -4   1 -20   -0.17    0.19
   4  -1  20   -0.23    0.19
   4  -1  20    0.09    0.22
   4   1  20   -0.54    0.35
   4   1  20   -0.56    0.20
  -4  -1 -21   -0.46    0.20
  -4   1 -21   -0.24    0.20
   4  -1  21   -0.26    0.22
   4  -1  21    0.13    0.24
   4  -1  21   -0.47    0.25
   4   1  21   -0.57    0.23
  -4  -1 -22   -0.21    0.22
  -4   1 -22    0.26    0.25
   4  -1  22    0.28    0.27
   4   1  22   -0.31    0.28
  -4  -1 -23    0.70    0.26
  -4   1 -23    0.99    0.31
   4  -1  23    1.48    0.35
   4   1  23    0.57    0.33
  -4  -2  25   -0.35    0.29
  -4   2  25    0.58    0.35
   4  -2 -25    0.84    0.21
   4   2 -25    0.43    0.23
  -4  -2  24    0.17    0.21
  -4   2  24    0.38    0.28
   4  -2 -24    0.30    0.19
   4   2 -24   -0.22    0.20
  -4  -2  23    0.16    0.20
  -4  -2  23   -0.52    0.25
  -4   2  23    0.54    0.26
   4  -2 -23    0.20    0.18
   4   2 -23   -0.21    0.20
  -4  -2  22    1.11    0.21
  -4  -2  22    0.91    0.24
  -4  -2  22    0.55    0.25
  -4   2  22    0.94    0.24
   4  -2 -22    0.77    0.19
   4   2 -22    1.55    0.23
  -4  -2  21    2.91    0.32
  -4  -2  21    2.56    0.29
  -4   2  21    4.18    0.33
  -4   2  21    2.74    0.29
   4  -2 -21    3.57    0.32
   4   2 -21    4.98    0.37
  -4  -2  20    1.75    0.26
  -4   2  20    2.63    0.32
   4  -2 -20    1.85    0.22
   4   2 -20    2.83    0.33
  -4  -2  19   15.10    0.38
  -4  -2  19   12.46    0.39
  -4  -2  19   12.51    0.41
  -4   2  19   14.05    0.41
  -4   2  19   13.33    0.34
  -4   2  19   13.94    0.40
   4  -2 -19   16.81    0.45
   4   2 -19   19.09    0.49
  -4  -2  18    7.98    0.28
  -4  -2  18    6.55    0.35
  -4  -2  18    7.72    0.36
  -4   2  18    8.10    0.34
  -4   2  18    7.34    0.29
  -4   2  18    7.46    0.33
   4  -2 -18    8.78    0.37
   4   2 -18   11.51    0.41
  -4  -2  17    1.89    0.17
  -4  -2  17    1.26    0.22
  -4  -2  17    1.61    0.20
  -4   2  17    1.86    0.22
  -4   2  17    1.95    0.24
  -4   2  17    1.27    0.18
   4  -2 -17    1.88    0.23
   4   2 -17    2.41    0.31
  -4  -2  16   11.37    0.28
  -4  -2  16   10.02    0.35
  -4  -2  16   10.48    0.35
  -4   2  16   10.39    0.33
  -4   2  16   10.02    0.28
  -4   2  16   11.56    0.34
   4  -2 -16   12.84    0.37
   4   2 -16   10.08    0.27
   4   2 -16   13.32    0.40
  -4  -2  15    0.23    0.12
  -4  -2  15    0.21    0.16
  -4  -2  15    0.15    0.15
  -4   2  15   -0.02    0.13
  -4   2  15    0.08    0.14
  -4   2  15    0.28    0.13
   4  -2 -15    0.08    0.14
   4   2 -15    0.16    0.12
   4   2 -15    0.46    0.17
  -4  -2  14    0.37    0.12
  -4  -2  14    0.35    0.15
  -4  -2  14    0.26    0.14
  -4   2  14    0.03    0.13
  -4   2  14    0.02    0.12
  -4   2  14    0.32    0.12
   4  -2 -14    0.01    0.13
   4   2 -14    0.03    0.11
   4   2 -14    0.05    0.15
  -4  -2  13    3.25    0.19
  -4  -2  13    2.05    0.20
  -4  -2  13    3.12    0.23
  -4   2  13    1.97    0.20
  -4   2  13    2.91    0.19
  -4   2  13    3.38    0.21
   4  -2 -13    3.10    0.22
   4   2 -13    2.29    0.18
   4   2 -13    3.39    0.25
  -4  -2  12    0.14    0.10
  -4  -2  12   -0.17    0.12
  -4  -2  12    0.01    0.11
  -4   2  12   -0.11    0.12
  -4   2  12    0.07    0.11
   4  -2 -12   -0.26    0.10
   4   2 -12   -0.06    0.10
   4   2 -12    0.05    0.13
  -4  -2  11    1.80    0.16
  -4  -2  11    1.18    0.14
  -4  -2  11    1.36    0.14
  -4   2  11    1.45    0.15
  -4   2  11    1.86    0.17
  -4   2  11    1.60    0.18
   4  -2 -11    1.36    0.14
   4   2 -11    1.31    0.12
   4   2 -11    2.49    0.23
  -4  -2  10   13.73    0.24
  -4  -2  10   11.72    0.27
  -4  -2  10   11.80    0.29
  -4   2  10   12.06    0.28
  -4   2  10   14.15    0.25
  -4   2  10   14.90    0.29
   4  -2 -10   11.75    0.28
   4  -2 -10   14.94    0.29
   4   2 -10   11.73    0.24
   4   2 -10   14.62    0.32
  -4  -2   9   53.89    0.41
  -4  -2   9   42.95    0.53
  -4   2   9   42.50    0.55
  -4   2   9   59.25    0.45
  -4   2   9   60.10    0.48
   4  -2  -9   45.55    0.47
   4  -2  -9   58.04    0.48
   4   2  -9   47.71    0.39
   4   2  -9   55.58    0.52
  -4  -2   8   40.54    0.36
  -4  -2   8   35.77    0.40
  -4  -2   8   36.27    0.41
  -4   2   8   36.98    0.42
  -4   2   8   47.04    0.40
  -4   2   8   48.22    0.41
   4  -2  -8   35.87    0.41
   4  -2  -8   47.39    0.41
   4   2  -8   37.84    0.35
   4   2  -8   43.41    0.45
  -4  -2   7    3.68    0.17
  -4  -2   7    3.63    0.17
  -4  -2   7    3.68    0.18
  -4   2   7    3.71    0.19
  -4   2   7    4.84    0.17
   4  -2  -7    3.12    0.18
   4  -2  -7    4.49    0.16
   4   2  -7    3.41    0.17
   4   2  -7    4.11    0.20
  -4  -2   6   27.33    0.29
  -4  -2   6   24.13    0.32
  -4  -2   6   26.31    0.33
  -4   2   6   26.44    0.35
  -4   2   6   32.41    0.31
   4  -2  -6   24.29    0.33
   4  -2  -6   31.35    0.31
   4   2  -6   27.80    0.30
   4   2  -6   28.15    0.34
  -4  -2   5    3.24    0.15
  -4  -2   5    2.82    0.15
  -4  -2   5    3.17    0.16
  -4   2   5    2.43    0.17
  -4   2   5    3.85    0.14
   4  -2  -5    2.03    0.16
   4  -2  -5    3.61    0.14
   4   2  -5    3.11    0.17
   4   2  -5    3.48    0.17
  -4  -2   4    1.20    0.13
  -4  -2   4    0.94    0.11
  -4  -2   4    0.99    0.09
  -4   2   4    0.90    0.11
  -4   2   4    1.16    0.10
   4  -2  -4    0.69    0.11
   4  -2  -4    1.19    0.10
   4   2  -4    1.68    0.17
   4   2  -4    1.78    0.14
  -4  -2   3   13.02    0.22
  -4  -2   3   11.30    0.21
  -4  -2   3   10.87    0.21
  -4   2   3   10.81    0.22
  -4   2   3   14.75    0.17
   4  -2  -3   10.90    0.23
   4  -2  -3   14.81    0.24
   4  -2  -3   13.49    0.17
   4   2  -3   13.87    0.24
   4   2  -3   12.18    0.22
  -4  -2   2   15.92    0.24
  -4  -2   2   13.89    0.22
  -4  -2   2   13.37    0.22
  -4   2   2   14.43    0.24
  -4   2   2   17.83    0.17
   4  -2  -2   13.70    0.23
   4  -2  -2   18.11    0.26
   4  -2  -2   14.79    0.17
   4   2  -2   16.50    0.26
   4   2  -2   14.35    0.23
  -4  -2   1   40.83    0.36
  -4  -2   1   36.87    0.33
  -4  -2   1   33.88    0.32
  -4   2   1   37.80    0.34
  -4   2   1   45.80    0.22
   4  -2  -1   35.86    0.34
   4  -2  -1   42.71    0.38
   4   2  -1   39.93    0.38
   4   2  -1   34.59    0.33
  -4  -2   0    0.90    0.10
  -4  -2   0   -0.15    0.07
  -4   2   0    0.02    0.03
  -4   2   0   -0.02    0.03
   4  -2   0   -0.12    0.08
   4   2   0    0.18    0.10
   4   2   0   -0.06    0.07
  -4  -2  -1   18.90    0.27
  -4  -2  -1   16.57    0.22
  -4   2  -1   17.66    0.23
  -4   2  -1   17.33    0.11
  -4   2  -1   20.20    0.12
   4  -2   1   16.35    0.23
   4  -2   1   19.58    0.27
   4   2   1   18.69    0.28
   4   2   1   15.73    0.24
  -4  -2  -2   26.32    0.32
  -4  -2  -2   23.93    0.24
  -4   2  -2   26.79    0.28
  -4   2  -2   27.41    0.14
   4  -2   2   24.74    0.27
   4  -2   2   28.08    0.32
   4   2   2   26.67    0.33
   4   2   2   22.73    0.28
  -4  -2  -3   86.44    0.56
  -4  -2  -3   83.74    0.42
  -4   2  -3   92.63    0.47
  -4   2  -3  102.14    0.28
   4  -2   3   84.35    0.45
   4  -2   3   94.25    0.57
   4   2   3   91.18    0.59
   4   2   3   86.84    0.52
  -4  -2  -4   37.87    0.39
  -4  -2  -4   36.18    0.28
  -4   2  -4   39.48    0.32
  -4   2  -4   45.85    0.24
   4  -2   4   37.81    0.31
   4  -2   4   40.22    0.39
   4  -2   4   33.95    0.20
   4   2   4   40.55    0.41
   4   2   4   39.53    0.38
  -4  -2  -5  143.25    0.75
  -4  -2  -5  140.50    0.50
  -4   2  -5  149.10    0.57
  -4   2  -5  159.94    0.56
   4  -2   5  145.30    0.57
   4  -2   5  151.96    0.75
   4  -2   5  135.60    0.43
   4   2   5  142.62    0.75
   4   2   5  156.16    0.73
  -4  -2  -6   23.66    0.34
  -4  -2  -6   25.04    0.22
  -4   2  -6   25.49    0.26
  -4   2  -6   30.69    0.24
   4  -2   6   26.24    0.26
   4  -2   6   27.00    0.35
   4  -2   6   24.60    0.22
   4   2   6   25.53    0.36
   4   2   6   28.16    0.35
  -4  -2  -7    7.75    0.37
  -4  -2  -7   11.07    0.15
  -4   2  -7   10.70    0.18
  -4   2  -7   13.34    0.19
   4  -2   7   11.29    0.19
   4  -2   7   11.65    0.26
   4  -2   7   10.73    0.18
   4   2   7   11.48    0.29
   4   2   7   13.13    0.27
  -4  -2  -8    6.03    0.22
  -4  -2  -8    6.33    0.13
  -4   2  -8    6.42    0.16
  -4   2  -8    8.10    0.18
   4  -2   8    6.70    0.17
   4  -2   8    6.86    0.21
   4  -2   8    6.63    0.17
   4   2   8    7.03    0.25
   4   2   8    7.94    0.24
  -4  -2  -9   45.71    0.48
  -4  -2  -9   44.16    0.24
  -4  -2  -9   48.12    0.48
  -4   2  -9   50.06    0.34
  -4   2  -9   57.27    0.41
   4  -2   9   50.72    0.35
   4  -2   9   47.41    0.48
   4  -2   9   48.26    0.38
   4   2   9   48.77    0.51
   4   2   9   52.88    0.77
  -4  -2 -10    4.95    0.22
  -4  -2 -10    4.19    0.22
  -4   2 -10    3.90    0.15
  -4   2 -10    4.94    0.19
   4  -2  10    4.53    0.17
   4  -2  10    3.56    0.36
   4  -2  10    4.13    0.18
   4   2  10    4.32    0.23
   4   2  10    4.44    0.22
  -4  -2 -11   35.80    0.45
  -4  -2 -11   41.43    0.49
  -4   2 -11   38.08    0.32
  -4   2 -11   47.44    0.43
   4  -2  11   41.95    0.34
   4  -2  11   39.09    0.45
   4  -2  11   39.85    0.40
   4   2  11   41.06    0.50
   4   2  11   46.85    0.51
  -4  -2 -12   -0.17    0.11
  -4  -2 -12    0.08    0.13
  -4   2 -12   -0.11    0.08
  -4   2 -12   -0.13    0.11
   4  -2  12    0.02    0.09
   4  -2  12   -0.28    0.12
   4  -2  12    0.12    0.11
   4   2  12   -0.26    0.14
   4   2  12   -0.10    0.13
  -4  -2 -13    6.27    0.27
  -4  -2 -13    8.29    0.32
  -4   2 -13    7.30    0.20
  -4   2 -13    9.61    0.29
   4  -2  13    8.08    0.21
   4  -2  13    6.66    0.26
   4  -2  13    8.39    0.33
   4   2  13    7.66    0.33
   4   2  13    8.96    0.31
  -4  -2 -14    1.56    0.18
  -4  -2 -14    1.80    0.19
  -4   2 -14    2.09    0.24
   4  -2  14    1.71    0.17
   4  -2  14    1.25    0.19
   4  -2  14    1.71    0.17
   4   2  14    1.32    0.22
   4   2  14    1.79    0.18
  -4  -2 -15    5.49    0.30
  -4   2 -15    6.41    0.30
   4  -2  15    6.07    0.21
   4  -2  15    5.15    0.30
   4  -2  15    5.50    0.29
   4   2  15    4.75    0.31
   4   2  15    6.98    0.32
  -4  -2 -16    0.10    0.17
  -4   2 -16    0.17    0.17
   4  -2  16    0.56    0.12
   4  -2  16    0.27    0.18
   4  -2  16    0.17    0.16
   4   2  16    0.23    0.19
   4   2  16    0.25    0.17
  -4  -2 -17   -0.32    0.15
  -4   2 -17   -0.26    0.17
   4  -2  17   -0.04    0.12
   4  -2  17    0.18    0.19
   4  -2  17   -0.31    0.16
   4   2  17   -0.01    0.19
   4   2  17   -0.01    0.17
  -4  -2 -18    2.05    0.22
  -4   2 -18    2.13    0.23
   4  -2  18    2.04    0.22
   4  -2  18    2.87    0.31
   4  -2  18    1.86    0.22
   4   2  18    3.29    0.35
   4   2  18    3.20    0.33
  -4  -2 -19   11.12    0.41
  -4   2 -19   13.25    0.44
   4  -2  19   10.58    0.27
   4  -2  19    9.65    0.28
   4  -2  19   12.72    0.41
   4  -2  19   10.47    0.45
   4   2  19   12.12    0.42
   4   2  19   13.62    0.56
  -4  -2 -20    0.11    0.18
  -4   2 -20    0.10    0.22
   4  -2  20   -0.28    0.13
   4  -2  20    0.22    0.15
   4  -2  20    0.30    0.23
   4  -2  20   -0.56    0.24
   4   2  20    0.44    0.25
  -4  -2 -21    3.00    0.36
  -4   2 -21    3.66    0.42
   4  -2  21   -0.42    0.14
   4  -2  21    3.79    0.40
   4  -2  21    1.76    0.34
   4   2  21    3.34    0.41
  -4  -2 -22    0.78    0.24
  -4   2 -22    0.84    0.29
   4  -2  22    1.00    0.29
   4   2  22    0.93    0.31
  -4  -2 -23    2.25    0.31
  -4   2 -23    1.97    0.34
   4  -2  23    1.96    0.33
   4   2  23    2.30    0.39
  -4  -3  24    1.21    0.32
  -4   3  24    1.64    0.31
   4  -3 -24    0.70    0.21
   4   3 -24    1.33    0.26
  -4  -3  23   -0.01    0.25
  -4   3  23    0.29    0.25
   4  -3 -23   -0.49    0.17
   4   3 -23   -0.18    0.20
  -4  -3  22    0.35    0.15
  -4  -3  22    0.17    0.26
  -4   3  22    0.19    0.25
   4  -3 -22    0.21    0.18
   4   3 -22    0.95    0.23
  -4  -3  21    0.16    0.14
  -4  -3  21    0.27    0.19
  -4  -3  21    0.27    0.25
  -4   3  21    0.07    0.21
   4  -3 -21    0.36    0.18
   4   3 -21    1.02    0.22
  -4  -3  20    0.21    0.17
  -4  -3  20   -0.05    0.21
  -4   3  20    0.51    0.21
   4  -3 -20   -0.28    0.16
   4   3 -20    0.13    0.19
  -4  -3  19    0.11    0.15
  -4  -3  19   -0.35    0.21
  -4   3  19    0.47    0.19
  -4   3  19   -0.01    0.19
   4   3 -19    0.20    0.20
  -4  -3  18   10.08    0.28
  -4  -3  18    9.68    0.41
  -4  -3  18    9.20    0.35
  -4   3  18   10.99    0.40
  -4   3  18    9.85    0.31
  -4   3  18   12.23    0.38
   4  -3 -18   11.50    0.40
   4   3 -18   13.89    0.44
  -4  -3  17    0.17    0.13
  -4  -3  17   -0.03    0.19
  -4  -3  17    0.02    0.14
  -4   3  17    0.90    0.18
  -4   3  17    0.08    0.17
  -4   3  17    0.43    0.16
   4  -3 -17   -0.24    0.16
   4   3 -17    0.90    0.20
  -4  -3  16    8.45    0.25
  -4  -3  16    6.76    0.33
  -4  -3  16    8.63    0.33
  -4   3  16    8.55    0.32
  -4   3  16    8.92    0.29
  -4   3  16   10.16    0.35
   4  -3 -16    9.06    0.36
   4   3 -16    8.18    0.24
   4   3 -16   12.16    0.41
  -4  -3  15    4.57    0.21
  -4  -3  15    3.32    0.28
  -4  -3  15    3.93    0.27
  -4   3  15    4.55    0.29
  -4   3  15    4.60    0.25
  -4   3  15    5.21    0.28
   4  -3 -15    4.65    0.29
   4   3 -15    3.90    0.20
   4   3 -15    5.40    0.32
  -4  -3  14    0.45    0.12
  -4  -3  14    0.01    0.17
  -4  -3  14    0.42    0.15
  -4   3  14    0.34    0.15
  -4   3  14    0.61    0.16
  -4   3  14    0.32    0.14
   4  -3 -14    0.33    0.14
   4   3 -14    0.24    0.12
   4   3 -14    0.51    0.17
  -4  -3  13    0.16    0.11
  -4  -3  13   -0.26    0.16
  -4  -3  13    0.19    0.14
  -4   3  13   -0.36    0.12
  -4   3  13    0.26    0.14
  -4   3  13    0.07    0.12
   4  -3 -13   -0.11    0.13
   4   3 -13    0.04    0.11
   4   3 -13    0.27    0.16
  -4  -3  12    3.91    0.19
  -4  -3  12    2.39    0.23
  -4  -3  12    3.17    0.24
  -4   3  12    2.70    0.22
  -4   3  12    4.11    0.22
  -4   3  12    4.29    0.23
   4  -3 -12    4.06    0.23
   4   3 -12    3.49    0.19
   4   3 -12    4.59    0.28
  -4  -3  11    0.17    0.10
  -4  -3  11   -0.18    0.13
  -4  -3  11    0.14    0.11
  -4   3  11   -0.08    0.13
  -4   3  11    0.24    0.13
  -4   3  11    0.25    0.12
   4  -3 -11    0.01    0.11
   4   3 -11   -0.06    0.10
   4   3 -11    0.28    0.14
  -4  -3  10   30.68    0.33
  -4  -3  10   26.58    0.42
  -4  -3  10   28.79    0.43
  -4   3  10   27.59    0.43
  -4   3  10   33.97    0.38
  -4   3  10   36.21    0.43
   4  -3 -10   34.86    0.43
   4   3 -10   30.29    0.33
   4   3 -10   34.44    0.47
  -4  -3   9   12.82    0.24
  -4  -3   9   10.73    0.29
  -4  -3   9   12.12    0.30
  -4   3   9   11.45    0.30
  -4   3   9   13.86    0.29
   4  -3  -9   14.56    0.29
   4   3  -9   12.35    0.25
   4   3  -9   15.16    0.34
  -4  -3   8   36.57    0.35
  -4  -3   8   31.90    0.42
  -4  -3   8   33.25    0.43
  -4   3   8   33.26    0.43
  -4   3   8   43.36    0.43
   4  -3  -8   38.90    0.41
   4   3  -8   36.02    0.35
   4   3  -8   35.68    0.45
  -4  -3   7    7.24    0.21
  -4  -3   7    6.46    0.22
  -4  -3   7    6.65    0.24
  -4   3   7    6.64    0.23
  -4   3   7    9.04    0.23
   4  -3  -7    7.12    0.24
   4  -3  -7    7.80    0.21
   4   3  -7    6.56    0.21
   4   3  -7    6.77    0.25
  -4  -3   6  100.32    0.55
  -4  -3   6   84.06    0.76
  -4   3   6   79.51    0.89
  -4   3   6  118.75    0.62
   4  -3  -6   89.33    0.64
   4  -3  -6  106.75    0.59
   4   3  -6  106.34    0.58
   4   3  -6   96.84    0.67
  -4  -3   5  153.30    0.69
  -4  -3   5  127.62    0.73
  -4  -3   5  128.51    0.90
  -4   3   5  140.84    0.77
  -4   3   5  177.05    0.71
   4  -3  -5  132.41    0.75
   4  -3  -5  177.31    0.80
   4  -3  -5  152.41    0.67
   4   3  -5  158.82    0.72
   4   3  -5  139.73    0.78
  -4  -3   4   26.43    0.32
  -4  -3   4   21.97    0.32
  -4  -3   4   22.37    0.34
  -4   3   4   23.94    0.33
  -4   3   4   29.35    0.30
   4  -3  -4   22.71    0.33
   4  -3  -4   28.37    0.35
   4  -3  -4   25.76    0.28
   4   3  -4   25.82    0.34
   4   3  -4   24.15    0.35
  -4  -3   3   13.02    0.25
  -4  -3   3    9.07    0.22
  -4  -3   3    8.85    0.23
  -4   3   3   10.22    0.24
  -4   3   3   12.93    0.21
   4  -3  -3    9.65    0.23
   4  -3  -3   18.17    0.29
   4   3  -3   11.14    0.26
   4   3  -3   10.36    0.25
  -4  -3   2   39.17    0.38
  -4  -3   2   33.50    0.36
  -4  -3   2   35.28    0.39
  -4   3   2   36.53    0.37
  -4   3   2   45.24    0.32
   4  -3  -2   35.05    0.37
   4  -3  -2   43.16    0.42
   4   3  -2   40.27    0.40
   4   3  -2   38.10    0.41
  -4  -3   1    0.29    0.09
  -4  -3   1    0.24    0.09
  -4   3   1    0.12    0.09
  -4   3   1    0.17    0.06
  -4   3   1    0.38    0.06
   4  -3  -1    0.33    0.10
   4  -3  -1    0.40    0.10
   4   3  -1    0.55    0.12
   4   3  -1    0.11    0.09
  -4  -3   0    7.82    0.21
  -4  -3   0    7.27    0.19
  -4   3   0    7.74    0.20
  -4   3   0    7.16    0.14
  -4   3   0    9.07    0.15
   4  -3   0    7.23    0.19
   4  -3   0    9.22    0.23
   4   3   0    9.21    0.24
   4   3   0    7.34    0.22
  -4  -3  -1    8.86    0.22
  -4  -3  -1    5.39    0.17
  -4   3  -1    5.91    0.18
  -4   3  -1    5.18    0.13
  -4   3  -1    6.01    0.13
   4  -3   1    5.16    0.17
   4  -3   1    6.65    0.21
   4   3   1    6.44    0.22
   4   3   1    5.08    0.20
  -4  -3  -2   61.89    0.51
  -4  -3  -2   56.65    0.40
  -4   3  -2   65.02    0.43
  -4   3  -2   60.20    0.32
   4  -3   2   58.62    0.41
   4  -3   2   66.12    0.53
   4   3   2   65.10    0.53
   4   3   2   58.13    0.50
  -4  -3  -3   49.27    0.49
  -4  -3  -3   45.07    0.35
  -4   3  -3   51.67    0.38
  -4   3  -3   51.62    0.30
   4  -3   3   47.41    0.36
   4  -3   3   52.29    0.51
   4   3   3   51.20    0.49
   4   3   3   45.88    0.45
   4   3   3   50.12    0.47
  -4  -3  -4    1.54    0.17
  -4  -3  -4    1.97    0.12
  -4   3  -4    2.17    0.14
  -4   3  -4    2.25    0.13
   4  -3   4    1.94    0.13
   4  -3   4    1.95    0.26
   4   3   4    1.98    0.20
   4   3   4    1.84    0.19
  -4  -3  -5    2.37    0.19
  -4  -3  -5    2.78    0.13
  -4   3  -5    3.07    0.15
  -4   3  -5    3.52    0.14
   4  -3   5    2.84    0.13
   4  -3   5    2.70    0.18
   4  -3   5    2.45    0.12
   4   3   5    2.94    0.22
   4   3   5    2.88    0.30
  -4  -3  -6    0.16    0.12
  -4  -3  -6    0.43    0.08
  -4   3  -6    0.28    0.08
  -4   3  -6    0.05    0.08
   4  -3   6    0.12    0.07
   4  -3   6    0.16    0.12
   4  -3   6    0.09    0.07
   4   3   6    0.00    0.13
   4   3   6    0.24    0.11
  -4  -3  -7    0.74    0.14
  -4  -3  -7    0.80    0.08
  -4   3  -7    0.76    0.09
  -4   3  -7    0.77    0.10
   4  -3   7    1.06    0.12
   4  -3   7    0.90    0.15
   4  -3   7    0.54    0.08
   4   3   7    1.32    0.16
   4   3   7    0.91    0.13
  -4  -3  -8   54.00    0.56
  -4  -3  -8   46.31    0.27
  -4   3  -8   58.85    0.34
  -4   3  -8   69.64    0.45
   4  -3   8   54.87    0.33
   4  -3   8   57.95    0.56
   4  -3   8   53.72    0.39
   4   3   8   60.19    0.60
   4   3   8   67.24    0.59
  -4  -3  -9   10.32    0.28
  -4   3  -9   11.59    0.17
  -4   3  -9   14.30    0.26
   4  -3   9   10.77    0.17
   4  -3   9   11.49    0.30
   4  -3   9   11.09    0.23
   4   3   9   12.26    0.33
   4   3   9   13.57    0.32
  -4  -3 -10    1.08    0.14
  -4   3 -10    1.74    0.12
  -4   3 -10    2.09    0.19
   4  -3  10    1.35    0.11
   4  -3  10    1.42    0.17
   4  -3  10    1.42    0.17
   4   3  10    1.75    0.19
   4   3  10    2.04    0.22
  -4  -3 -11    4.70    0.24
  -4   3 -11    6.23    0.14
  -4   3 -11    8.26    0.26
   4  -3  11    5.84    0.13
   4  -3  11    5.89    0.27
   4  -3  11    6.45    0.23
   4   3  11    6.11    0.30
   4   3  11    7.05    0.29
  -4  -3 -12    0.83    0.17
  -4  -3 -12    1.14    0.18
  -4   3 -12    1.43    0.11
  -4   3 -12    2.34    0.24
   4  -3  12    1.05    0.12
   4  -3  12    1.07    0.19
   4  -3  12    1.84    0.21
   4   3  12    1.08    0.20
   4   3  12    1.46    0.18
  -4  -3 -13    0.22    0.15
  -4  -3 -13    0.75    0.17
  -4   3 -13    0.99    0.16
   4  -3  13    0.44    0.18
   4  -3  13    1.00    0.15
   4   3  13    0.26    0.19
   4   3  13    0.66    0.17
  -4  -3 -14   16.20    0.40
  -4   3 -14   19.85    0.40
   4  -3  14   15.41    0.39
   4  -3  14   14.65    0.34
   4   3  14   16.29    0.43
   4   3  14   17.98    0.42
  -4  -3 -15   -0.14    0.27
  -4   3 -15   -0.07    0.17
   4  -3  15   -0.54    0.18
   4  -3  15   -0.05    0.15
   4   3  15   -0.46    0.23
   4   3  15    0.01    0.16
  -4  -3 -16    5.80    0.33
  -4   3 -16    6.00    0.35
   4  -3  16    5.10    0.34
   4  -3  16    5.10    0.32
   4   3  16    5.42    0.34
   4   3  16    6.73    0.38
  -4  -3 -17    0.65    0.19
  -4   3 -17    0.27    0.20
   4  -3  17    0.35    0.22
   4  -3  17    0.90    0.20
   4   3  17    0.84    0.23
   4   3  17    1.18    0.22
  -4  -3 -18   18.23    0.47
  -4   3 -18   20.55    0.49
   4  -3  18   16.99    0.47
   4  -3  18   14.96    0.46
   4   3  18   17.53    0.49
  -4  -3 -19    0.37    0.19
   4  -3  19    0.63    0.24
   4  -3  19    0.62    0.25
   4   3  19    0.85    0.26
  -4  -3 -20    0.36    0.21
  -4   3 -20    0.32    0.25
   4  -3  20    0.54    0.26
   4  -3  20    0.66    0.29
   4   3  20    1.19    0.27
  -4  -3 -21    2.06    0.26
  -4   3 -21    1.47    0.29
   4  -3  21    1.82    0.31
   4  -3  21    1.56    0.41
   4   3  21    1.87    0.32
  -4  -3 -22    0.65    0.24
  -4   3 -22    0.07    0.32
   4  -3  22    0.32    0.30
   4   3  22    0.57    0.30
  -4  -4  23    0.50    0.30
  -4   4  23    1.31    0.31
   4  -4 -23    1.94    0.24
   4   4 -23    1.80    0.27
  -4  -4  22   -0.13    0.28
  -4   4  22    0.41    0.26
   4  -4 -22    0.28    0.19
   4   4 -22    0.47    0.23
  -4  -4  21   -0.25    0.24
  -4   4  21    0.56    0.24
   4  -4 -21   -0.06    0.17
   4   4 -21    0.33    0.23
  -4  -4  20    0.43    0.25
  -4   4  20    1.06    0.23
   4  -4 -20    0.16    0.18
   4   4 -20    0.94    0.23
  -4  -4  19    0.11    0.10
  -4  -4  19    0.64    0.25
  -4   4  19    0.81    0.22
   4  -4 -19    0.78    0.20
   4   4 -19    1.42    0.23
  -4  -4  18   -0.12    0.11
  -4  -4  18   -0.34    0.21
  -4   4  18   -0.03    0.19
   4   4 -18    0.82    0.22
  -4  -4  17    5.30    0.20
  -4  -4  17    3.88    0.33
  -4   4  17    5.43    0.31
  -4   4  17    6.02    0.33
   4  -4 -17    4.46    0.34
   4   4 -17    6.57    0.37
  -4  -4  16    1.94    0.18
  -4  -4  16    1.47    0.24
  -4  -4  16    1.12    0.17
  -4   4  16    2.57    0.25
  -4   4  16    1.88    0.21
  -4   4  16    1.82    0.21
   4  -4 -16    1.07    0.20
   4   4 -16    1.74    0.23
  -4  -4  15   18.92    0.27
  -4  -4  15   15.96    0.43
  -4  -4  15   15.82    0.40
  -4   4  15   16.42    0.41
  -4   4  15   20.29    0.38
  -4   4  15   21.26    0.48
   4   4 -15   16.61    0.26
   4   4 -15   21.07    0.49
  -4  -4  14    6.64    0.21
  -4  -4  14    4.63    0.31
  -4  -4  14    6.03    0.28
  -4   4  14    5.13    0.30
  -4   4  14    7.05    0.29
  -4   4  14    8.45    0.34
   4  -4 -14    6.72    0.32
   4   4 -14    5.62    0.21
   4   4 -14    7.16    0.36
  -4  -4  13    0.42    0.11
  -4  -4  13    0.06    0.19
  -4  -4  13    0.81    0.14
  -4   4  13   -0.10    0.18
  -4   4  13    0.54    0.18
  -4   4  13    0.61    0.17
   4  -4 -13    0.48    0.15
   4   4 -13    0.50    0.12
   4   4 -13    0.33    0.18
  -4  -4  12    0.80    0.12
  -4  -4  12   -0.05    0.19
  -4  -4  12    0.81    0.14
  -4   4  12    0.10    0.17
  -4   4  12    0.97    0.18
  -4   4  12    0.61    0.15
   4  -4 -12    0.70    0.16
   4   4 -12    0.48    0.12
   4   4 -12    0.88    0.19
  -4  -4  11    0.36    0.11
  -4  -4  11   -0.27    0.15
  -4  -4  11    0.34    0.13
  -4   4  11   -0.29    0.15
  -4   4  11    0.22    0.13
   4  -4 -11    0.16    0.12
   4   4 -11    0.07    0.11
   4   4 -11    0.30    0.16
  -4  -4  10    0.05    0.10
  -4  -4  10   -0.25    0.12
  -4   4  10    0.11    0.13
   4  -4 -10   -0.05    0.12
   4   4 -10    0.19    0.16
  -4  -4   9    9.54    0.23
  -4  -4   9    7.43    0.28
  -4  -4   9    8.44    0.29
  -4   4   9    8.02    0.28
  -4   4   9   11.80    0.31
   4  -4  -9    9.93    0.28
   4   4  -9    9.12    0.25
   4   4  -9    9.60    0.32
  -4  -4   8    0.76    0.11
  -4  -4   8    0.49    0.15
  -4  -4   8    1.02    0.15
  -4   4   8    0.34    0.13
  -4   4   8    0.79    0.14
   4  -4  -8    0.62    0.13
   4   4  -8    0.66    0.13
   4   4  -8    1.94    0.23
  -4  -4   7    0.90    0.11
  -4  -4   7    0.64    0.14
  -4  -4   7    0.71    0.14
  -4   4   7    0.70    0.14
  -4   4   7    1.11    0.17
   4  -4  -7    1.14    0.16
   4  -4  -7    0.77    0.12
   4   4  -7    1.10    0.14
   4   4  -7    0.78    0.15
  -4  -4   6   40.08    0.39
  -4  -4   6   33.60    0.44
  -4  -4   6   35.14    0.47
  -4   4   6   35.81    0.45
  -4   4   6   45.57    0.44
   4  -4  -6   43.62    0.48
   4   4  -6   42.54    0.42
   4   4  -6   40.11    0.50
  -4  -4   5   16.28    0.28
  -4  -4   5   13.82    0.31
  -4  -4   5   14.29    0.33
  -4   4   5   14.30    0.31
  -4   4   5   19.52    0.32
   4  -4  -5   15.71    0.37
   4   4  -5   17.59    0.32
   4   4  -5   16.29    0.34
  -4  -4   4    5.92    0.21
  -4  -4   4    5.10    0.22
  -4  -4   4    4.84    0.24
  -4   4   4    5.27    0.22
  -4   4   4    6.77    0.22
   4   4  -4    6.48    0.25
   4   4  -4    5.53    0.25
  -4  -4   3   24.88    0.35
  -4  -4   3   20.36    0.34
  -4  -4   3   22.49    0.38
  -4   4   3   18.75    0.51
  -4   4   3   28.55    0.33
   4  -4  -3   25.60    0.45
   4   4  -3   25.94    0.37
   4   4  -3   22.07    0.38
  -4  -4   2   10.53    0.25
  -4  -4   2    8.93    0.30
  -4   4   2    9.96    0.26
  -4   4   2    9.19    0.22
  -4   4   2   12.74    0.24
   4  -4  -2   12.50    0.28
   4   4  -2   11.68    0.30
   4   4  -2   10.33    0.29
  -4  -4   1   24.86    0.37
  -4  -4   1   21.27    0.32
  -4   4   1   24.94    0.35
  -4   4   1   22.26    0.28
  -4   4   1   27.25    0.31
   4  -4  -1   26.99    0.38
   4   4  -1   26.03    0.37
   4   4  -1   23.34    0.38
  -4  -4   0   20.21    0.39
  -4  -4   0   19.14    0.31
  -4   4   0   21.14    0.31
  -4   4   0   20.23    0.27
  -4   4   0   23.16    0.28
   4  -4   0   22.88    0.36
   4   4   0   23.62    0.38
   4   4   0   20.73    0.37
  -4  -4  -1   50.50    0.50
  -4  -4  -1   44.61    0.42
  -4   4  -1   50.98    0.43
  -4   4  -1   47.48    0.37
  -4   4  -1   53.24    0.39
   4  -4   1   47.35    0.42
   4  -4   1   54.59    0.54
   4   4   1   53.89    0.53
   4   4   1   49.29    0.52
  -4  -4  -2    5.36    0.22
  -4  -4  -2    5.05    0.20
  -4   4  -2    5.67    0.20
  -4   4  -2    4.92    0.17
   4  -4   2    5.42    0.18
   4  -4   2    6.00    0.24
   4   4   2    6.02    0.25
   4   4   2    4.47    0.23
  -4  -4  -3    4.49    0.21
  -4  -4  -3    4.20    0.18
  -4   4  -3    5.03    0.19
  -4   4  -3    4.49    0.18
   4  -4   3    4.58    0.18
   4  -4   3    5.47    0.24
   4   4   3    5.46    0.25
   4   4   3    4.30    0.23
   4   4   3    4.29    0.23
  -4  -4  -4    1.20    0.14
  -4  -4  -4    1.32    0.12
  -4   4  -4    1.42    0.16
  -4   4  -4    1.40    0.16
   4  -4   4    1.00    0.10
   4  -4   4    1.40    0.16
   4   4   4    1.14    0.16
   4   4   4    0.90    0.14
   4   4   4    1.18    0.14
  -4  -4  -5   -0.06    0.12
  -4  -4  -5    0.42    0.11
  -4   4  -5    0.22    0.10
  -4   4  -5    0.44    0.10
   4  -4   5    0.22    0.08
   4  -4   5    0.54    0.15
   4   4   5    0.20    0.15
   4   4   5    0.25    0.12
   4   4   5    0.49    0.13
  -4  -4  -6   18.09    0.36
  -4  -4  -6   16.50    0.24
  -4   4  -6   19.67    0.25
  -4   4  -6   20.53    0.29
   4  -4   6   19.13    0.38
   4  -4   6   16.05    0.26
   4   4   6   19.27    0.39
   4   4   6   20.84    0.39
  -4  -4  -7   26.71    0.43
  -4  -4  -7   24.13    0.26
  -4   4  -7   29.61    0.27
  -4   4  -7   32.20    0.36
   4  -4   7   27.95    0.45
   4  -4   7   25.37    0.32
   4   4   7   29.89    0.47
   4   4   7   32.20    0.47
  -4  -4  -8    8.26    0.29
  -4  -4  -8    7.52    0.18
  -4   4  -8    9.44    0.18
  -4   4  -8   10.58    0.27
   4  -4   8    8.56    0.30
   4  -4   8    8.16    0.23
   4   4   8    9.46    0.35
   4   4   8    9.61    0.32
  -4  -4  -9    2.76    0.25
  -4  -4  -9    2.40    0.14
  -4   4  -9    2.95    0.12
  -4   4  -9    3.51    0.23
   4  -4   9    2.79    0.25
   4  -4   9    2.65    0.20
   4   4   9    2.81    0.27
   4   4   9    3.10    0.26
  -4  -4 -10   -0.31    0.15
  -4   4 -10    0.03    0.05
  -4   4 -10    0.18    0.14
   4  -4  10   -0.28    0.16
   4  -4  10   -0.01    0.11
   4   4  10    0.02    0.17
   4   4  10   -0.32    0.14
  -4  -4 -11    2.89    0.28
  -4   4 -11    7.36    0.29
   4  -4  11    5.11    0.30
   4  -4  11    4.68    0.28
   4   4  11    5.59    0.34
   4   4  11    5.35    0.30
  -4  -4 -12    0.91    0.17
  -4   4 -12    3.46    0.28
   4  -4  12    1.72    0.23
   4  -4  12    2.06    0.24
   4   4  12    1.98    0.28
   4   4  12    3.90    0.30
  -4   4 -13   56.48    0.59
   4  -4  13   43.94    0.61
   4  -4  13   41.04    0.49
   4   4  13   46.30    0.65
   4   4  13   52.32    0.67
  -4   4 -14    8.49    0.35
   4  -4  14    5.81    0.35
   4  -4  14    5.60    0.31
   4   4  14    5.96    0.37
   4   4  14    8.57    0.36
  -4   4 -15   16.54    0.43
   4  -4  15   11.99    0.41
   4  -4  15   11.90    0.37
   4   4  15   12.95    0.47
   4   4  15   15.78    0.44
  -4   4 -16    1.13    0.23
   4  -4  16    0.88    0.25
   4  -4  16    1.31    0.22
   4   4  16    1.03    0.23
  -4   4 -17   -0.36    0.22
   4  -4  17    0.12    0.23
   4  -4  17    0.12    0.22
   4   4  17    0.26    0.23
  -4   4 -18    0.56    0.31
   4  -4  18    0.69    0.26
   4  -4  18    0.82    0.26
   4   4  18    1.23    0.27
  -4   4 -19    1.32    0.29
   4  -4  19    1.44    0.29
   4  -4  19    1.45    0.31
   4   4  19    1.88    0.29
  -4  -4 -20    0.97    0.22
  -4   4 -20    0.30    0.29
   4  -4  20    0.83    0.30
   4  -4  20    0.55    0.35
   4   4  20    1.15    0.29
  -4  -4 -21    1.04    0.24
  -4   4 -21    0.89    0.33
   4  -4  21    0.96    0.30
   4   4  21    1.22    0.30
  -4  -5  21   -0.35    0.26
  -4   5  21    0.80    0.27
   4  -5 -21   -0.04    0.21
   4   5 -21    0.45    0.24
  -4  -5  20    0.57    0.27
  -4   5  20    0.94    0.27
   4  -5 -20    0.76    0.21
   4   5 -20    0.81    0.24
  -4  -5  19    1.13    0.29
  -4   5  19    1.69    0.26
   4  -5 -19    1.71    0.24
   4   5 -19    2.89    0.36
  -4  -5  18   -0.09    0.24
  -4   5  18    0.27    0.23
   4  -5 -18    0.40    0.19
   4   5 -18   -0.13    0.21
  -4  -5  17    0.31    0.23
  -4   5  17   -0.04    0.21
  -4   5  17    0.39    0.24
   4  -5 -17    0.67    0.19
   4   5 -17   -0.23    0.21
  -4  -5  16    0.07    0.07
  -4  -5  16   -0.12    0.22
  -4   5  16   -0.32    0.19
  -4   5  16    0.00    0.23
   4  -5 -16    0.09    0.17
  -4  -5  15    0.05    0.10
  -4  -5  15   -0.39    0.21
  -4   5  15   -0.05    0.18
  -4   5  15   -0.20    0.21
  -4   5  15    0.16    0.19
   4  -5 -15   -0.07    0.17
   4   5 -15   -0.05    0.10
   4   5 -15   -0.55    0.19
  -4  -5  14    3.40    0.19
  -4  -5  14    2.63    0.31
  -4  -5  14    2.28    0.26
  -4   5  14    3.71    0.31
  -4   5  14    3.29    0.37
  -4   5  14    4.16    0.36
  -4   5  14    4.70    0.34
   4  -5 -14    3.75    0.32
   4   5 -14    3.08    0.19
   4   5 -14    3.18    0.34
  -4  -5  13    5.52    0.21
  -4  -5  13    4.93    0.33
  -4  -5  13    4.35    0.29
  -4   5  13    5.22    0.31
  -4   5  13    7.59    0.36
   4  -5 -13    3.56    0.42
   4   5 -13    5.71    0.22
   4   5 -13    5.46    0.35
  -4  -5  12    0.39    0.12
  -4  -5  12   -0.11    0.19
  -4  -5  12    0.04    0.14
  -4   5  12    0.18    0.15
  -4   5  12    0.69    0.18
   4  -5 -12    0.54    0.16
   4   5 -12    0.58    0.13
   4   5 -12    0.21    0.20
  -4  -5  11    8.60    0.24
  -4  -5  11    6.89    0.34
  -4  -5  11    8.00    0.31
  -4   5  11    7.31    0.30
  -4   5  11   10.91    0.37
   4  -5 -11    9.67    0.36
   4   5 -11    8.65    0.26
   4   5 -11    8.63    0.38
  -4  -5  10   11.16    0.26
  -4  -5  10    8.34    0.35
  -4  -5  10    9.14    0.31
  -4   5  10    9.18    0.32
  -4   5  10   12.70    0.36
   4   5 -10   11.38    0.28
   4   5 -10    9.87    0.64
  -4  -5   9    3.71    0.22
  -4  -5   9    1.95    0.22
  -4  -5   9    3.53    0.23
  -4   5   9    2.36    0.24
  -4   5   9    4.07    0.27
   4   5  -9    3.43    0.24
   4   5  -9    3.75    0.30
  -4  -5   8   12.32    0.28
  -4  -5   8   10.40    0.34
  -4  -5   8   11.68    0.34
  -4   5   8    9.86    0.33
  -4   5   8   14.55    0.35
   4  -5  -8   13.78    0.35
   4   5  -8   13.39    0.31
   4   5  -8   12.34    0.38
  -4  -5   7   18.86    0.32
  -4  -5   7   15.21    0.38
  -4  -5   7   18.03    0.40
  -4   5   7   15.85    0.39
  -4   5   7   23.41    0.41
   4  -5  -7   21.97    0.40
   4   5  -7   21.08    0.35
   4   5  -7   19.58    0.43
  -4  -5   6   13.75    0.30
  -4  -5   6   10.88    0.33
  -4  -5   6   12.18    0.34
  -4   5   6   11.87    0.33
  -4   5   6   16.71    0.36
   4  -5  -6   16.17    0.37
   4   5  -6   15.11    0.33
   4   5  -6   13.25    0.37
  -4  -5   5   12.03    0.29
  -4  -5   5    9.35    0.30
  -4  -5   5   10.54    0.32
  -4   5   5   11.03    0.31
  -4   5   5   13.50    0.31
   4  -5  -5   12.88    0.33
   4   5  -5   18.08    0.36
   4   5  -5   12.55    0.35
  -4  -5   4    0.19    0.22
  -4  -5   4   -0.20    0.14
  -4  -5   4    0.46    0.14
  -4   5   4   -0.11    0.14
  -4   5   4    0.17    0.14
   4  -5  -4    0.14    0.15
   4   5  -4    0.31    0.17
   4   5  -4    0.37    0.15
  -4  -5   3   23.03    0.36
  -4  -5   3   19.85    0.37
  -4   5   3   22.47    0.40
  -4   5   3   22.40    0.35
  -4   5   3   25.45    0.48
   4  -5  -3   26.38    0.41
   4   5  -3   25.16    0.41
   4   5  -3   21.71    0.42
  -4  -5   2    0.38    0.14
  -4  -5   2    0.18    0.13
  -4   5   2    0.23    0.15
  -4   5   2    0.22    0.12
  -4   5   2    0.17    0.12
   4  -5  -2    0.49    0.15
   4   5  -2    0.61    0.16
   4   5  -2    0.47    0.14
  -4  -5   1   -0.23    0.12
  -4  -5   1   -0.15    0.13
  -4   5   1   -0.01    0.11
  -4   5   1   -0.16    0.11
   4  -5  -1    0.15    0.15
   4   5  -1    0.04    0.16
   4   5  -1   -0.18    0.12
  -4  -5   0    5.43    0.25
  -4  -5   0    4.19    0.24
  -4   5   0    5.38    0.22
  -4   5   0    5.97    0.23
   4  -5   0    6.39    0.27
   4   5   0    6.27    0.30
   4   5   0    5.87    0.27
  -4  -5  -1    1.65    0.17
  -4  -5  -1    1.22    0.16
  -4   5  -1    1.83    0.22
  -4   5  -1    1.31    0.13
  -4   5  -1    1.63    0.20
   4  -5   1    1.49    0.18
   4   5   1    1.83    0.19
   4   5   1    1.13    0.15
  -4  -5  -2    0.67    0.14
  -4  -5  -2    0.71    0.17
  -4   5  -2    0.68    0.14
  -4   5  -2    0.63    0.12
  -4   5  -2    0.48    0.12
   4  -5   2    0.45    0.16
   4   5   2    0.53    0.17
   4   5   2    0.51    0.15
  -4  -5  -3    7.32    0.27
  -4  -5  -3    7.05    0.25
  -4   5  -3    7.99    0.24
  -4   5  -3    7.86    0.24
   4  -5   3    8.70    0.31
   4   5   3    8.38    0.31
   4   5   3    7.44    0.30
   4   5   3    7.81    0.31
  -4  -5  -4   -0.19    0.13
  -4  -5  -4    0.05    0.13
  -4   5  -4    0.05    0.12
  -4   5  -4    0.10    0.13
   4  -5   4   -0.03    0.17
   4   5   4    0.00    0.17
   4   5   4    0.25    0.15
   4   5   4    0.17    0.14
  -4  -5  -5    3.56    0.24
  -4  -5  -5    3.11    0.21
  -4   5  -5    4.18    0.21
  -4   5  -5    3.96    0.24
   4  -5   5    3.41    0.28
   4   5   5    4.37    0.30
   4   5   5    3.32    0.27
   4   5   5    3.48    0.26
  -4  -5  -6    6.61    0.28
  -4  -5  -6    6.24    0.23
  -4   5  -6    7.60    0.22
  -4   5  -6    8.07    0.28
   4  -5   6    6.88    0.34
   4   5   6    7.90    0.33
   4   5   6    5.71    0.31
   4   5   6    8.16    0.34
  -4  -5  -7    3.87    0.24
  -4  -5  -7    3.66    0.21
  -4   5  -7    4.28    0.19
  -4   5  -7    4.95    0.27
   4  -5   7    3.95    0.30
   4   5   7    4.45    0.31
   4   5   7    3.24    0.27
  -4  -5  -8    0.14    0.14
  -4  -5  -8    0.18    0.13
  -4   5  -8    0.25    0.08
  -4   5  -8    0.18    0.10
  -4   5  -8    0.29    0.15
   4  -5   8   -0.17    0.19
   4  -5   8    0.47    0.13
   4   5   8    0.12    0.21
   4   5   8    0.05    0.15
  -4  -5  -9    0.21    0.15
  -4  -5  -9    0.49    0.13
  -4   5  -9    0.67    0.08
  -4   5  -9    0.64    0.07
  -4   5  -9    0.62    0.16
   4  -5   9    0.31    0.21
   4  -5   9    0.43    0.16
   4   5   9    0.56    0.20
   4   5   9    0.71    0.17
  -4   5 -10   -0.16    0.16
   4  -5  10   -0.29    0.19
   4  -5  10    0.02    0.14
   4   5  10   -0.20    0.18
   4   5  10    0.12    0.15
  -4   5 -11   13.55    0.37
   4  -5  11   10.39    0.39
   4  -5  11    8.99    0.33
   4   5  11   10.80    0.41
   4   5  11   12.44    0.40
  -4   5 -12   40.17    0.53
   4  -5  12   32.03    0.58
   4  -5  12   27.31    0.45
   4   5  12   33.31    0.62
   4   5  12   36.26    0.59
  -4   5 -13    0.40    0.21
   4  -5  13   -0.23    0.21
   4  -5  13    0.03    0.18
   4   5  13    0.38    0.22
  -4   5 -14    0.49    0.22
   4  -5  14   -0.15    0.22
   4  -5  14    0.21    0.20
   4   5  14    0.11    0.23
  -4   5 -15    0.56    0.24
   4  -5  15    0.05    0.24
   4  -5  15   -0.11    0.22
   4   5  15   -0.21    0.20
  -4   5 -16    0.27    0.26
   4  -5  16    0.02    0.24
   4  -5  16    0.01    0.26
   4   5  16    0.18    0.22
  -4   5 -17    1.84    0.50
   4  -5  17    1.55    0.31
   4  -5  17    1.50    0.31
   4   5  17    2.08    0.28
  -4   5 -18    1.58    0.32
   4  -5  18    0.67    0.29
   4  -5  18    1.01    0.35
   4   5  18    2.02    0.30
  -4   5 -19    1.13    0.35
   4  -5  19    0.63    0.32
   4   5  19    1.41    0.29
  -4  -6  19    1.35    0.31
  -4   6  19    2.94    0.36
   4  -6 -19    1.80    0.26
   4   6 -19    0.89    0.27
  -4  -6  18    0.42    0.28
  -4   6  18    0.70    0.26
   4  -6 -18    1.20    0.24
   4   6 -18    0.14    0.25
  -4  -6  17    1.73    0.30
  -4   6  17    2.13    0.28
   4  -6 -17    3.99    0.37
   4   6 -17    1.29    0.28
  -4  -6  16    0.57    0.25
  -4   6  16    0.27    0.22
   4   6 -16   -0.13    0.22
  -4  -6  15    1.31    0.28
  -4   6  15    1.34    0.24
   4   6 -15    1.07    0.26
  -4  -6  14    0.83    0.26
  -4   6  14    0.45    0.22
  -4   6  14    0.78    0.26
   4   6 -14   -0.04    0.21
  -4  -6  13    1.60    0.26
  -4   6  13    1.51    0.23
  -4   6  13    2.11    0.25
   4   6 -13    1.90    0.21
   4   6 -13    1.18    0.25
  -4  -6  12    8.99    0.25
  -4  -6  12    7.51    0.40
  -4   6  12    8.48    0.38
  -4   6  12   10.30    0.40
   4   6 -12   10.05    0.28
   4   6 -12    9.55    0.42
  -4  -6  11    0.32    0.14
  -4  -6  11    0.42    0.21
  -4   6  11    0.27    0.20
  -4   6  11   -0.03    0.19
   4   6 -11   -0.16    0.15
   4   6 -11   -0.21    0.19
  -4  -6  10    6.19    0.27
  -4  -6  10    5.23    0.33
  -4  -6  10    6.21    0.32
  -4   6  10    7.03    0.35
  -4   6  10    5.72    0.33
  -4   6  10    7.23    0.37
   4   6 -10    6.81    0.29
   4   6 -10    5.56    0.37
  -4  -6   9    7.82    0.29
  -4  -6   9    6.12    0.36
  -4  -6   9    7.02    0.32
  -4   6   9    7.80    0.38
  -4   6   9    7.53    0.33
  -4   6   9    9.35    0.36
   4  -6  -9    8.97    0.37
   4   6  -9    8.87    0.32
   4   6  -9    7.72    0.38
  -4  -6   8   11.83    0.32
  -4  -6   8   10.39    0.38
  -4  -6   8   10.81    0.36
  -4   6   8   12.29    0.38
  -4   6   8   14.53    0.39
   4  -6  -8   14.10    0.38
   4   6  -8   12.92    0.36
   4   6  -8   11.25    0.41
  -4  -6   7   13.35    0.56
  -4  -6   7   13.20    0.40
  -4  -6   7   13.86    0.38
  -4   6   7   15.14    0.42
  -4   6   7   18.94    0.42
   4  -6  -7   18.68    0.44
   4   6  -7   17.15    0.38
   4   6  -7   16.96    0.45
  -4  -6   6   40.87    0.49
  -4  -6   6   37.12    0.57
  -4  -6   6   37.60    0.56
  -4   6   6   39.71    0.57
  -4   6   6   50.54    0.60
   4  -6  -6   46.79    0.58
   4   6  -6   46.65    0.54
   4   6  -6   44.39    0.63
  -4  -6   5    0.14    0.17
  -4  -6   5    0.53    0.20
  -4   6   5    1.12    0.20
  -4   6   5    0.42    0.17
  -4   6   5    1.13    0.19
   4  -6  -5    1.48    0.22
   4   6  -5    0.24    0.19
   4   6  -5    0.85    0.17
  -4  -6   4    2.47    0.28
  -4  -6   4    2.94    0.29
  -4   6   4    3.75    0.29
  -4   6   4    2.81    0.29
  -4   6   4    3.74    0.31
   4  -6  -4    3.63    0.29
   4   6  -4    2.75    0.31
   4   6  -4    2.81    0.29
  -4  -6   3    3.12    0.28
  -4  -6   3    2.78    0.26
  -4   6   3    3.68    0.28
  -4   6   3    3.00    0.28
  -4   6   3    3.54    0.29
   4  -6  -3    3.17    0.29
   4   6  -3    2.86    0.31
   4   6  -3    3.38    0.34
  -4  -6   2    4.48    0.29
  -4  -6   2    4.25    0.30
  -4   6   2    5.19    0.32
  -4   6   2    4.22    0.28
  -4   6   2    4.99    0.31
   4  -6  -2    5.06    0.30
   4   6  -2    5.42    0.34
   4   6  -2    4.51    0.44
  -4  -6   1    7.46    0.33
  -4  -6   1    6.11    0.29
  -4   6   1    6.95    0.32
  -4   6   1    7.11    0.30
  -4   6   1    7.82    0.32
   4  -6  -1    7.70    0.33
   4   6  -1    7.64    0.36
   4   6  -1    6.56    0.40
  -4  -6   0    0.44    0.16
  -4  -6   0    0.16    0.17
  -4   6   0    0.02    0.18
  -4   6   0    0.12    0.15
  -4   6   0    0.01    0.15
   4  -6   0   -0.18    0.19
   4   6   0   -0.10    0.19
   4   6   0    0.46    0.20
  -4  -6  -1    2.48    0.28
  -4  -6  -1    1.04    0.19
  -4   6  -1    1.64    0.19
  -4   6  -1    0.98    0.17
  -4   6  -1    1.01    0.17
   4  -6   1    1.58    0.22
   4   6   1    1.27    0.21
   4   6   1    1.68    0.19
  -4  -6  -2    6.70    0.31
  -4  -6  -2    5.31    0.28
  -4   6  -2    6.43    0.28
  -4   6  -2    6.64    0.29
  -4   6  -2    5.98    0.29
  -4   6  -2    5.80    0.30
   4  -6   2    6.54    0.33
   4   6   2    6.45    0.36
   4   6   2    5.88    0.31
   4   6   2    6.56    0.35
  -4  -6  -3    0.59    0.17
  -4  -6  -3   -0.11    0.16
  -4   6  -3   -0.05    0.14
  -4   6  -3    0.10    0.18
  -4   6  -3   -0.21    0.15
  -4   6  -3   -0.27    0.15
   4  -6   3    0.04    0.19
   4   6   3    0.03    0.18
   4   6   3   -0.28    0.14
   4   6   3    0.13    0.17
  -4  -6  -4    0.52    0.17
  -4  -6  -4   -0.14    0.16
  -4   6  -4    0.05    0.13
  -4   6  -4    0.16    0.16
  -4   6  -4   -0.24    0.16
   4  -6   4   -0.11    0.19
   4   6   4    0.13    0.19
   4   6   4   -0.08    0.15
   4   6   4    0.12    0.17
  -4  -6  -5    0.16    0.16
  -4  -6  -5    0.08    0.19
  -4   6  -5    0.15    0.13
  -4   6  -5    0.17    0.15
  -4   6  -5   -0.32    0.16
   4  -6   5    0.01    0.21
   4   6   5   -0.25    0.31
   4   6   5    0.18    0.16
   4   6   5    0.44    0.18
  -4  -6  -6    0.33    0.15
  -4  -6  -6    0.08    0.15
  -4   6  -6    0.15    0.12
  -4   6  -6   -0.16    0.14
  -4   6  -6   -0.18    0.17
   4  -6   6   -0.29    0.20
   4   6   6    0.35    0.21
   4   6   6   -0.03    0.16
   4   6   6    0.21    0.18
  -4  -6  -7    3.97    0.27
  -4   6  -7    4.91    0.20
  -4   6  -7    5.18    0.23
  -4   6  -7    4.70    0.32
   4  -6   7    5.25    0.35
   4   6   7    5.15    0.34
   4   6   7    4.34    0.31
   4   6   7    4.45    0.30
  -4  -6  -8   -0.09    0.17
  -4   6  -8   -0.06    0.09
  -4   6  -8   -0.23    0.18
   4  -6   8    0.13    0.22
   4   6   8    0.20    0.20
   4   6   8    0.01    0.16
   4   6   8    0.26    0.19
  -4  -6  -9    2.51    0.30
  -4   6  -9    2.22    0.23
   4  -6   9    2.87    0.33
   4   6   9    2.94    0.33
   4   6   9    2.01    0.23
  -4   6 -10    0.86    0.22
   4  -6  10    1.17    0.27
   4   6  10    1.06    0.25
  -4   6 -11    4.90    0.39
   4  -6  11    4.76    0.37
   4  -6  11    3.82    0.38
   4   6  11    5.24    0.37
  -4   6 -12    1.10    0.24
   4  -6  12    1.43    0.27
   4  -6  12    0.34    0.23
   4   6  12    1.35    0.25
  -4   6 -13    0.93    0.26
   4  -6  13    0.98    0.28
   4  -6  13    0.69    0.26
   4   6  13    0.33    0.23
  -4   6 -14   10.10    0.50
   4  -6  14    7.89    0.44
   4  -6  14    6.67    0.51
   4   6  14    7.40    0.42
  -4   6 -15    0.62    0.47
   4  -6  15    0.75    0.30
   4  -6  15    0.66    0.33
   4   6  15    0.28    0.23
  -4   6 -16    0.63    0.32
   4  -6  16    0.50    0.29
   4   6  16    0.25    0.25
  -4   6 -17    5.51    0.59
   4  -6  17    2.51    0.36
   4   6  17    2.18    0.29
  -4  -7  16    0.49    0.29
  -4   7  16    0.52    0.26
  -4  -7  15    3.54    0.39
  -4   7  15    3.42    0.41
   4   7 -15    1.33    0.30
  -4  -7  14   -0.08    0.25
  -4   7  14    0.31    0.24
  -4  -7  13    1.24    0.28
  -4   7  13    1.48    0.27
   4   7 -13    0.24    0.24
  -4  -7  12    0.33    0.24
  -4   7  12    1.11    0.25
   4   7 -12    0.67    0.17
   4   7 -12   -0.28    0.23
  -4  -7  11    3.32    0.35
  -4   7  11    5.33    0.41
   4   7 -11    3.28    0.30
   4   7 -11    2.50    0.28
  -4  -7  10    0.46    0.23
  -4   7  10    1.41    0.25
   4   7 -10    1.27    0.21
   4   7 -10   -0.30    0.22
  -4  -7   9    2.68    0.33
  -4   7   9    4.70    0.37
  -4   7   9    3.86    0.41
   4  -7  -9    3.72    0.39
   4   7  -9    2.74    0.24
   4   7  -9    2.66    0.27
  -4  -7   8   -0.16    0.21
  -4   7   8    0.99    0.24
  -4   7   8   -0.29    0.20
  -4   7   8    0.26    0.23
   4  -7  -8    0.34    0.24
   4   7  -8   -0.03    0.22
   4   7  -8   -0.19    0.19
  -4  -7   7    0.61    0.23
  -4   7   7    1.32    0.25
  -4   7   7    2.08    0.30
  -4   7   7    0.89    0.22
  -4   7   7    0.95    0.24
   4  -7  -7    1.65    0.27
   4   7  -7    0.48    0.23
   4   7  -7    0.95    0.22
  -4  -7   6    8.15    0.38
  -4   7   6   10.64    0.44
  -4   7   6    9.99    0.42
  -4   7   6   10.89    0.46
   4  -7  -6   12.35    0.46
   4   7  -6    9.70    0.41
   4   7  -6   10.17    0.42
  -4  -7   5    1.02    0.25
  -4   7   5    1.40    0.24
  -4   7   5    1.76    0.27
  -4   7   5    0.62    0.22
  -4   7   5    0.95    0.24
   4  -7  -5    1.34    0.27
   4   7  -5    0.71    0.23
   4   7  -5    1.35    0.22
  -4  -7   4    3.68    0.32
  -4   7   4    5.34    0.40
  -4   7   4    3.56    0.31
  -4   7   4    4.82    0.40
   4  -7  -4    5.41    0.38
   4   7  -4    3.41    0.37
   4   7  -4    3.91    0.33
  -4  -7   3   19.41    0.47
  -4   7   3   21.29    0.50
  -4   7   3   20.85    0.51
  -4   7   3   19.54    0.46
  -4   7   3   23.13    0.51
   4  -7  -3   23.08    0.51
   4   7  -3   21.57    0.49
   4   7  -3   20.57    0.50
  -4  -7   2    3.58    0.31
  -4   7   2    3.89    0.34
  -4   7   2    3.98    0.37
  -4   7   2    3.71    0.35
  -4   7   2    3.51    0.34
   4  -7  -2    4.16    0.37
   4   7  -2    3.39    0.36
   4   7  -2    3.07    0.31
  -4  -7   1    7.08    0.37
  -4   7   1    8.17    0.37
  -4   7   1    8.24    0.42
  -4   7   1    7.17    0.37
  -4   7   1    8.66    0.41
   4  -7  -1    9.14    0.39
   4   7  -1    7.76    0.38
   4   7  -1    6.67    0.36
  -4  -7   0    6.84    0.36
  -4   7   0    7.77    0.37
  -4   7   0    7.48    0.41
  -4   7   0    5.99    0.37
  -4   7   0    7.29    0.41
   4  -7   0    8.01    0.38
   4   7   0    7.01    0.42
   4   7   0    6.37    0.35
  -4  -7  -1    0.10    0.21
  -4   7  -1    0.36    0.20
  -4   7  -1    0.58    0.23
  -4   7  -1   -0.48    0.18
  -4   7  -1    0.22    0.21
   4  -7   1    0.30    0.21
   4   7   1    0.17    0.28
   4   7   1   -0.08    0.16
  -4  -7  -2    1.70    0.24
  -4   7  -2    2.55    0.31
  -4   7  -2    2.26    0.26
  -4   7  -2    1.47    0.21
  -4   7  -2    1.57    0.24
   4  -7   2    2.32    0.27
   4   7   2    2.23    0.28
   4   7   2    1.91    0.22
  -4  -7  -3    3.82    0.31
  -4   7  -3    4.24    0.32
  -4   7  -3    4.81    0.36
  -4   7  -3    4.03    0.35
  -4   7  -3    3.98    0.39
   4  -7   3    5.18    0.35
   4   7   3    5.31    0.39
   4   7   3    3.47    0.32
  -4  -7  -4   15.89    0.42
  -4   7  -4   17.11    0.39
  -4   7  -4   19.01    0.43
  -4   7  -4   18.47    0.46
  -4   7  -4   18.21    0.48
   4  -7   4   19.02    0.50
   4   7   4   19.52    0.52
   4   7   4   16.75    0.47
  -4  -7  -5    0.22    0.21
  -4   7  -5    0.01    0.17
  -4   7  -5    0.51    0.21
  -4   7  -5   -0.24    0.21
   4  -7   5    0.71    0.25
   4   7   5    0.58    0.23
   4   7   5    0.13    0.18
  -4  -7  -6   -0.08    0.21
  -4   7  -6   -0.01    0.15
  -4   7  -6    0.00    0.22
  -4   7  -6   -0.31    0.22
   4  -7   6    0.78    0.25
   4   7   6    0.21    0.22
   4   7   6   -0.14    0.18
  -4  -7  -7   12.07    0.40
  -4   7  -7   12.42    0.28
  -4   7  -7   13.60    0.48
   4  -7   7   14.40    0.51
   4   7   7   14.77    0.48
   4   7   7   12.71    0.44
  -4   7  -8   -0.23    0.14
  -4   7  -8    0.17    0.25
   4  -7   8    0.45    0.26
   4   7   8    0.72    0.25
   4   7   8    0.53    0.19
  -4   7  -9    0.09    0.26
   4  -7   9    1.44    0.28
   4   7   9    0.71    0.24
   4   7   9    1.22    0.22
  -4   7 -10   -0.23    0.26
   4  -7  10    0.85    0.29
   4   7  10    0.88    0.25
   4   7  10    0.69    0.20
  -4   7 -11    1.19    0.31
   4  -7  11    2.11    0.32
   4   7  11    2.24    0.30
   4   7  11    1.53    0.22
  -4   7 -12   -0.41    0.34
   4  -7  12    0.60    0.29
   4   7  12    0.34    0.26
   4   7  12    0.53    0.22
  -4   7 -13    2.14    0.34
   4  -7  13    1.94    0.34
   4   7  13    1.91    0.30
   4   7  13    1.54    0.24
  -4   7 -14    1.93    0.37
   4  -7  14    1.14    0.32
   4   7  14    1.72    0.31
  -4  -8  11   -0.44    0.26
  -4   8  11    1.10    0.31
  -4   8  11   -0.55    0.32
   4   8 -11   -0.69    0.26
  -4  -8  10   -0.17    0.27
  -4   8  10    0.59    0.32
  -4   8  10   -0.12    0.28
  -4  -8   9    0.77    0.29
  -4   8   9    1.95    0.34
  -4   8   9    1.55    0.33
   4  -8  -9    1.89    0.35
   4   8  -9    1.52    0.44
   4   8  -9    0.28    0.26
  -4  -8   8   -0.35    0.26
  -4   8   8    0.08    0.28
  -4   8   8    0.37    0.29
   4  -8  -8   -0.07    0.29
   4   8  -8   -0.38    0.28
  -4  -8   7   -0.45    0.26
  -4   8   7    0.27    0.28
  -4   8   7   -0.06    0.27
   4  -8  -7    0.49    0.29
   4   8  -7   -0.46    0.29
   4   8  -7   -0.24    0.22
  -4  -8   6    2.54    0.31
  -4   8   6    4.33    0.46
  -4   8   6    2.71    0.30
   4  -8  -6    3.63    0.40
   4   8  -6    2.78    0.33
   4   8  -6    3.73    0.37
  -4  -8   5    1.77    0.29
  -4   8   5    3.12    0.35
  -4   8   5    2.34    0.29
   4  -8  -5    3.85    0.43
   4   8  -5    1.87    0.32
   4   8  -5    3.50    0.36
  -4  -8   4    2.48    0.32
  -4   8   4    2.67    0.33
  -4   8   4    3.66    0.46
  -4   8   4    2.80    0.36
   4  -8  -4    3.20    0.35
   4   8  -4    1.91    0.33
   4   8  -4    3.02    0.35
  -4  -8   3    1.72    0.28
  -4   8   3    1.62    0.30
  -4   8   3    2.33    0.39
  -4   8   3    1.60    0.29
  -4   8   3    2.36    0.34
   4  -8  -3    2.06    0.31
   4   8  -3    1.15    0.38
   4   8  -3    1.19    0.23
  -4  -8   2    0.61    0.26
  -4   8   2    0.47    0.28
  -4   8   2    1.41    0.37
  -4   8   2    0.77    0.26
  -4   8   2    0.66    0.32
   4  -8  -2    0.23    0.28
   4   8  -2   -0.12    0.30
   4   8  -2    0.75    0.20
  -4  -8   1    0.08    0.25
  -4   8   1    0.25    0.32
  -4   8   1    1.01    0.36
  -4   8   1   -0.11    0.26
  -4   8   1    0.26    0.31
   4  -8  -1    0.37    0.26
   4   8  -1   -0.04    0.31
   4   8  -1    0.83    0.19
  -4  -8   0    7.43    0.43
  -4   8   0    8.23    0.46
  -4   8   0   10.72    0.55
  -4   8   0    8.74    0.48
  -4   8   0    9.47    0.57
   4  -8   0    9.49    0.44
   4   8   0    7.22    0.50
   4   8   0    7.62    0.38
  -4  -8  -1    1.95    0.29
  -4   8  -1    2.20    0.29
  -4   8  -1    1.65    0.27
  -4   8  -1    2.24    0.34
   4  -8   1    2.16    0.31
   4   8   1    1.99    0.33
   4   8   1    2.12    0.23
  -4  -8  -2    0.27    0.24
  -4   8  -2   -0.01    0.24
  -4   8  -2    0.64    0.39
  -4   8  -2   -0.05    0.25
  -4   8  -2    0.47    0.31
   4  -8   2    0.59    0.26
   4   8   2   -0.17    0.27
   4   8   2    0.16    0.20
  -4  -8  -3    0.30    0.25
  -4   8  -3   -0.07    0.24
  -4   8  -3   -0.32    0.27
  -4   8  -3    0.98    0.32
   4  -8   3    0.10    0.25
   4   8   3   -0.14    0.27
   4   8   3    0.24    0.19
  -4  -8  -4    0.27    0.25
  -4   8  -4   -0.05    0.23
  -4   8  -4   -0.10    0.29
  -4   8  -4    0.72    0.48
   4  -8   4    0.07    0.27
   4   8   4   -0.69    0.27
   4   8   4    0.18    0.18
  -4  -8  -5    5.37    0.42
  -4   8  -5    6.02    0.37
  -4   8  -5    4.41    0.50
   4  -8   5    6.04    0.41
   4   8   5    6.85    0.47
   4   8   5    6.93    0.37
  -4  -8  -6    0.23    0.24
  -4   8  -6   -0.78    0.29
  -4   8  -6    1.02    0.42
   4  -8   6    0.56    0.27
   4   8   6    0.30    0.30
   4   8   6    0.42    0.18
  -4  -8  -7    0.05    0.25
  -4   8  -7   -0.28    0.32
   4  -8   7    0.76    0.28
   4   8   7   -0.08    0.26
   4   8   7    1.33    0.21
  -4   8  -8    1.75    0.36
   4  -8   8    4.03    0.45
   4   8   8    2.31    0.33
   4   8   8    3.24    0.34
  -4   8  -9    2.62    0.37
   4  -8   9    5.47    0.44
   4   8   9    3.38    0.35
   4   8   9    5.31    0.41
  -5   0  25    0.04    0.31
  -5   0  25    0.49    0.49
  -5   0  25    0.23    0.30
  -5   0  24    2.27    0.38
  -5   0  24    1.37    0.29
   5   0 -24    1.99    0.23
  -5   0  23    0.92    0.30
  -5   0  23   -0.26    0.24
   5   0 -23    0.11    0.19
  -5   0  22    6.10    0.44
  -5   0  22    3.44    0.35
   5   0 -22    5.01    0.36
  -5   0  21    0.15    0.21
  -5   0  21   -0.21    0.21
   5   0 -21   -0.47    0.18
  -5   0  20    0.13    0.20
  -5   0  20   -0.14    0.20
   5   0 -20   -0.11    0.18
  -5   0  19    0.41    0.19
  -5   0  19   -0.03    0.20
   5   0 -19   -0.18    0.17
  -5   0  18    7.11    0.34
  -5   0  18    5.95    0.31
  -5   0  18    5.84    0.31
   5   0 -18    7.51    0.36
  -5   0  17    0.15    0.16
  -5   0  17   -0.13    0.16
   5   0 -17    0.04    0.17
  -5   0  16    1.74    0.19
  -5   0  16    1.95    0.24
  -5   0  16    1.75    0.18
   5   0 -16    1.08    0.17
   5   0 -16    2.50    0.27
  -5   0  15   -0.13    0.13
  -5   0  15    0.08    0.15
  -5   0  15   -0.17    0.12
   5   0 -15   -0.19    0.14
   5   0 -15   -0.24    0.14
  -5   0  14   35.82    0.44
  -5   0  14   33.56    0.43
  -5   0  14   37.83    0.49
   5   0 -14   31.35    0.42
   5   0 -14   42.84    0.53
  -5   0  13    0.02    0.12
  -5   0  13    0.13    0.13
  -5   0  13    0.04    0.12
   5   0 -13   -0.02    0.12
   5   0 -13   -0.16    0.12
  -5   0  12   50.51    0.58
  -5   0  12   43.51    0.57
  -5   0  12   55.81    0.54
   5   0 -12   48.36    0.50
   5   0 -12   65.91    0.59
  -5   0  11    0.44    0.13
  -5   0  11    0.19    0.11
  -5   0  11    0.27    0.11
   5   0 -11   -0.11    0.12
   5   0 -11    0.08    0.11
  -5   0  10   44.19    0.44
  -5   0  10   42.11    0.43
  -5   0  10   44.11    0.44
   5   0 -10   39.75    0.43
   5   0 -10   50.56    0.47
  -5   0   9    0.09    0.10
  -5   0   9    0.04    0.10
  -5   0   9    0.24    0.09
   5   0  -9    0.14    0.11
   5   0  -9    0.08    0.10
  -5   0   8   24.80    0.33
  -5   0   8   24.34    0.32
  -5   0   8   24.96    0.32
   5   0  -8   22.50    0.33
   5   0  -8   28.62    0.34
  -5   0   7   -0.26    0.10
  -5   0   7    0.19    0.09
   5   0  -7   -0.27    0.09
   5   0  -7    0.14    0.09
  -5   0   6   87.74    0.56
  -5   0   6   86.57    0.55
  -5   0   6   78.10    0.46
   5   0  -6   74.92    0.52
   5   0  -6   93.65    0.51
  -5   0   5   -0.19    0.10
  -5   0   5    0.30    0.11
  -5   0   5    0.29    0.07
   5   0  -5   -0.04    0.07
  -5   0   4   57.84    0.45
  -5   0   4   63.72    0.47
  -5   0   4   52.33    0.34
   5   0  -4   52.91    0.44
   5   0  -4   61.60    0.37
  -5   0   3    0.29    0.11
  -5   0   3    0.55    0.11
  -5   0   3    0.12    0.06
   5   0  -3   -0.02    0.10
   5   0  -3    0.17    0.07
  -5   0   2  297.48    0.96
  -5   0   2  358.52    1.06
  -5   0   2  258.14    0.63
   5   0  -2  297.19    0.97
   5   0  -2  292.44    0.73
  -5   0   1    0.13    0.11
  -5   0   1   -0.03    0.09
  -5   0   1   -0.13    0.04
   5   0  -1   -0.16    0.10
   5   0  -1    0.13    0.05
  -5   0   0   82.85    0.52
  -5   0   0   97.30    0.54
   5   0   0   89.26    0.54
  -5   0  -1    0.94    0.12
   5   0   1    1.02    0.12
  -5   0  -2   56.22    0.44
   5   0   2   58.04    0.45
   5   0   2   58.01    0.28
  -5   0  -3    0.08    0.09
   5   0   3    0.06    0.10
   5   0   3   -0.02    0.05
  -5   0  -4  258.85    0.91
   5   0   4  263.52    0.93
   5   0   4  296.83    0.68
  -5   0  -5   -0.09    0.08
   5   0   5   -0.03    0.10
   5   0   5    0.22    0.06
  -5   0  -6   -0.03    0.09
  -5   0  -6    0.16    0.06
   5   0   6    0.67    0.12
   5   0   6    0.32    0.06
  -5   0  -7   -0.19    0.09
  -5   0  -7   -0.03    0.07
   5   0   7    0.06    0.11
   5   0   7    0.01    0.07
  -5   0  -8   18.86    0.29
  -5   0  -8   20.20    0.26
   5   0   8   20.07    0.33
   5   0   8   23.73    0.28
  -5   0  -9    0.31    0.10
  -5   0  -9    0.00    0.08
   5   0   9    0.22    0.12
   5   0   9   -0.08    0.10
   5   0   9   -0.14    0.08
  -5   0 -10    9.39    0.25
  -5   0 -10    9.64    0.23
   5   0  10   11.66    0.27
   5   0  10   10.81    0.24
   5   0  10   10.46    0.24
  -5   0 -11   -0.12    0.10
   5   0  11    0.24    0.13
   5   0  11   -0.09    0.12
   5   0  11    0.00    0.09
  -5   0 -12   28.34    0.39
  -5   0 -12   34.66    0.41
   5   0  12   32.43    0.43
   5   0  12   36.19    0.39
   5   0  12   35.66    0.42
  -5   0 -13   -0.06    0.12
   5   0  13   -0.02    0.15
   5   0  13   -0.07    0.14
   5   0  13   -0.14    0.12
  -5   0 -14   63.00    0.59
  -5   0 -14   78.89    0.65
   5   0  14   72.60    0.63
   5   0  14   79.95    0.55
   5   0  14   79.85    0.65
  -5   0 -15   -0.19    0.16
  -5   0 -15    0.21    0.15
   5   0  15   -0.16    0.16
   5   0  15   -0.05    0.16
   5   0  15    0.09    0.14
  -5   0 -16   45.13    0.54
  -5   0 -16   56.23    0.62
   5   0  16   51.14    0.58
   5   0  16   58.69    0.51
   5   0  16   54.14    0.59
  -5   0 -17    0.02    0.17
   5   0  17   -0.10    0.18
   5   0  17   -0.12    0.18
   5   0  17   -0.16    0.16
  -5   0 -18   27.51    0.51
   5   0  18   24.28    0.47
   5   0  18   26.28    0.51
  -5   0 -19   -0.35    0.21
   5   0  19   -0.12    0.21
   5   0  19   -0.29    0.20
  -5   0 -20   10.62    0.41
   5   0  20    8.49    0.44
   5   0  20    9.64    0.45
  -5   0 -21    0.17    0.22
   5   0  21   -0.73    0.26
  -5   0 -22    6.91    0.48
   5   0  22    4.01    0.59
  -5   0 -23   -0.06    0.27
   5   0  23   -0.87    0.34
  -5  -1  25   -0.21    0.33
  -5  -1  25   -0.47    0.28
  -5   1  25    0.05    0.33
  -5   1  25   -0.40    0.29
   5  -1 -25    0.78    0.22
   5   1 -25   -0.48    0.20
  -5  -1  24    0.58    0.38
  -5  -1  24   -0.14    0.27
  -5   1  24    0.49    0.30
  -5   1  24   -0.27    0.27
   5  -1 -24    0.22    0.19
   5   1 -24   -0.09    0.20
  -5  -1  23    0.48    0.30
  -5  -1  23    0.38    0.25
  -5   1  23    0.51    0.26
   5  -1 -23    0.93    0.20
   5   1 -23    0.88    0.21
  -5  -1  22    2.57    0.29
  -5  -1  22    1.69    0.28
  -5   1  22    1.82    0.28
  -5   1  22    2.00    0.27
   5  -1 -22    2.67    0.31
   5   1 -22    2.41    0.25
  -5  -1  21    4.01    0.38
  -5  -1  21    2.22    0.28
  -5   1  21    3.03    0.37
  -5   1  21    2.39    0.26
   5  -1 -21    2.94    0.32
   5   1 -21    3.69    0.35
  -5  -1  20    0.45    0.20
  -5  -1  20   -0.12    0.23
  -5   1  20    0.89    0.22
  -5   1  20    0.23    0.20
   5  -1 -20   -0.21    0.17
   5   1 -20    0.26    0.19
  -5  -1  19    1.98    0.21
  -5  -1  19    1.48    0.25
  -5  -1  19    0.86    0.19
  -5   1  19    2.89    0.30
  -5   1  19    1.96    0.23
  -5   1  19    1.44    0.20
   5  -1 -19    1.82    0.23
   5   1 -19    3.23    0.34
  -5  -1  18    3.93    0.28
  -5  -1  18    3.14    0.31
  -5  -1  18    2.00    0.20
  -5   1  18    4.44    0.30
  -5   1  18    3.23    0.29
  -5   1  18    2.73    0.29
   5  -1 -18    3.77    0.32
   5   1 -18    5.17    0.35
  -5  -1  17   66.26    0.61
  -5  -1  17   55.56    0.62
  -5  -1  17   63.58    0.70
  -5   1  17   60.95    0.66
  -5   1  17   58.61    0.58
  -5   1  17   70.02    0.72
   5  -1 -17   80.72    0.80
   5   1 -17   58.41    0.58
  -5  -1  16    0.28    0.15
  -5  -1  16   -0.03    0.16
  -5   1  16   -0.04    0.15
  -5   1  16    0.19    0.15
  -5   1  16    0.01    0.13
   5  -1 -16    0.33    0.15
   5   1 -16    0.12    0.15
   5   1 -16   -0.01    0.16
  -5  -1  15    3.69    0.23
  -5  -1  15    3.09    0.23
  -5  -1  15    2.39    0.24
  -5   1  15    3.45    0.24
  -5   1  15    3.12    0.23
  -5   1  15    3.85    0.25
   5  -1 -15    2.42    0.24
   5  -1 -15    3.66    0.26
   5   1 -15    2.71    0.23
   5   1 -15    3.60    0.28
  -5  -1  14    3.98    0.29
  -5  -1  14    3.79    0.23
  -5  -1  14    3.62    0.24
  -5   1  14    3.78    0.23
  -5   1  14    3.95    0.23
  -5   1  14    4.84    0.25
   5  -1 -14    3.53    0.24
   5  -1 -14    4.75    0.26
   5   1 -14    3.49    0.23
   5   1 -14    4.87    0.27
  -5  -1  13    4.70    0.24
  -5  -1  13    4.23    0.22
  -5  -1  13    4.34    0.24
  -5   1  13    4.48    0.24
  -5   1  13    3.57    0.37
  -5   1  13    5.12    0.24
   5  -1 -13    3.91    0.23
   5  -1 -13    5.74    0.25
   5   1 -13    3.62    0.23
   5   1 -13    6.21    0.30
  -5  -1  12   63.59    0.53
  -5  -1  12   52.57    0.52
  -5  -1  12   55.86    0.55
  -5   1  12   56.46    0.55
  -5   1  12   57.53    0.51
  -5   1  12   64.18    0.58
   5  -1 -12   52.31    0.54
   5  -1 -12   69.66    0.60
   5   1 -12   51.63    0.48
   5   1 -12   71.69    0.63
  -5  -1  11   13.99    0.28
  -5  -1  11   12.47    0.28
  -5  -1  11   13.34    0.30
  -5   1  11   12.69    0.30
  -5   1  11   13.42    0.27
  -5   1  11   12.81    0.46
   5  -1 -11   11.48    0.29
   5  -1 -11   15.80    0.31
   5   1 -11   12.55    0.28
   5   1 -11   16.02    0.33
  -5  -1  10   14.44    0.28
  -5  -1  10   10.90    0.33
  -5  -1  10   11.87    0.33
  -5   1  10   13.15    0.29
  -5   1  10   13.21    0.26
  -5   1  10   15.13    0.29
   5  -1 -10   11.47    0.28
   5  -1 -10   16.16    0.30
   5   1 -10   11.86    0.26
   5   1 -10   15.47    0.31
  -5  -1   9    0.47    0.11
  -5  -1   9    0.31    0.11
  -5  -1   9    0.68    0.11
  -5   1   9    0.43    0.18
  -5   1   9    0.55    0.11
  -5   1   9    0.62    0.10
   5  -1  -9    0.22    0.11
   5  -1  -9    0.91    0.11
   5   1  -9    0.20    0.12
   5   1  -9    0.66    0.12
  -5  -1   8    6.65    0.21
  -5  -1   8    6.27    0.20
  -5  -1   8    6.84    0.21
  -5   1   8    6.60    0.21
  -5   1   8    7.65    0.21
  -5   1   8    7.58    0.21
   5  -1  -8    5.61    0.21
   5  -1  -8    8.20    0.20
   5   1  -8    6.00    0.20
   5   1  -8    7.50    0.22
  -5  -1   7   84.32    0.55
  -5  -1   7   77.90    0.56
  -5  -1   7   75.10    0.51
  -5   1   7   79.46    0.57
  -5   1   7   85.53    0.56
  -5   1   7   87.84    0.51
   5  -1  -7   72.40    0.55
   5  -1  -7   95.52    0.53
   5   1  -7   75.72    0.52
   5   1  -7   88.81    0.57
  -5  -1   6  141.45    0.69
  -5  -1   6  137.25    0.72
  -5  -1   6  125.63    0.63
  -5   1   6  134.45    0.71
  -5   1   6  154.11    0.73
  -5   1   6  147.38    0.61
   5  -1  -6  125.99    0.70
   5  -1  -6  160.93    0.64
   5   1  -6  134.41    0.68
   5   1  -6  142.55    0.68
  -5  -1   5   21.90    0.30
  -5  -1   5   21.54    0.30
  -5  -1   5   19.79    0.26
  -5   1   5   22.13    0.32
  -5   1   5   23.10    0.30
  -5   1   5   23.81    0.25
   5  -1  -5   20.30    0.31
   5  -1  -5   27.04    0.26
   5   1  -5   22.29    0.31
   5   1  -5   22.62    0.29
  -5  -1   4   20.86    0.29
  -5  -1   4   19.04    0.28
  -5  -1   4   17.04    0.23
  -5   1   4   18.92    0.30
  -5   1   4   19.86    0.21
   5  -1  -4   16.31    0.28
   5  -1  -4   23.04    0.22
   5   1  -4   19.84    0.29
   5   1  -4   19.34    0.26
  -5  -1   3  214.63    0.84
  -5  -1   3  220.17    0.85
  -5  -1   3  185.88    0.68
  -5   1   3  217.05    0.85
  -5   1   3  208.48    0.54
   5  -1  -3  197.12    0.82
   5  -1  -3  244.27    1.08
   5   1  -3  212.47    0.84
   5   1  -3  198.48    0.71
  -5  -1   2  539.89    1.32
  -5  -1   2  559.16    1.31
  -5  -1   2  461.25    1.03
  -5   1   2  547.84    1.32
  -5   1   2  497.73    1.63
   5  -1  -2  502.04    1.27
   5  -1  -2  566.49    2.28
   5   1  -2  552.73    1.56
   5   1  -2  491.18    1.60
  -5  -1   1   98.11    0.58
  -5  -1   1  103.76    0.56
  -5  -1   1   83.26    0.44
  -5   1   1  103.19    0.58
  -5   1   1   85.49    0.24
   5  -1  -1   93.94    0.55
   5  -1  -1  109.72    0.28
   5   1  -1   98.16    0.58
   5   1  -1   85.40    0.45
  -5  -1   0   52.87    0.44
  -5  -1   0   58.12    0.42
  -5   1   0   54.29    0.43
   5  -1   0   53.31    0.42
   5   1   0   54.37    0.45
   5   1   0   47.06    0.34
  -5  -1  -1  537.01    1.34
  -5  -1  -1  597.30    1.28
  -5   1  -1  544.88    1.27
   5  -1   1  541.22    1.92
   5   1   1  520.24    1.33
   5   1   1  472.52    1.70
  -5  -1  -2   68.64    0.51
  -5  -1  -2   72.71    0.45
  -5   1  -2   65.71    0.46
   5  -1   2   68.83    0.47
   5  -1   2   74.26    0.50
   5   1   2   67.16    0.51
   5   1   2   55.80    0.37
  -5  -1  -3   24.78    0.32
  -5  -1  -3   27.08    0.28
  -5   1  -3   24.26    0.30
   5  -1   3   25.15    0.31
   5  -1   3   26.43    0.32
   5  -1   3   15.13    0.08
   5   1   3   23.59    0.33
   5   1   3   19.23    0.24
   5   1   3   23.97    0.26
  -5  -1  -4   15.56    0.27
  -5  -1  -4   17.72    0.24
  -5   1  -4   15.74    0.24
   5  -1   4   17.17    0.26
   5  -1   4   17.22    0.27
   5  -1   4   17.34    0.12
   5   1   4   14.96    0.28
   5   1   4   16.70    0.23
  -5  -1  -5    4.30    0.18
  -5  -1  -5    5.45    0.16
  -5   1  -5    4.53    0.18
  -5   1  -5    4.25    0.15
   5  -1   5    4.54    0.18
   5  -1   5    4.85    0.19
   5  -1   5    5.52    0.10
   5   1   5    4.80    0.21
   5   1   5    4.99    0.16
  -5  -1  -6   10.64    0.24
  -5  -1  -6   13.16    0.21
  -5   1  -6   10.89    0.21
  -5   1  -6   11.97    0.16
   5  -1   6   11.37    0.23
   5  -1   6   12.09    0.24
   5  -1   6   12.65    0.16
   5   1   6   11.62    0.27
   5   1   6   11.92    0.22
  -5  -1  -7   92.51    0.65
  -5   1  -7   99.62    0.57
  -5   1  -7  105.10    0.45
   5  -1   7   97.35    0.57
   5  -1   7  107.55    0.63
   5  -1   7  105.85    0.45
   5   1   7   95.95    0.65
   5   1   7  110.06    0.59
  -5  -1  -8    0.53    0.13
  -5  -1  -8    0.46    0.10
  -5   1  -8    0.35    0.10
  -5   1  -8    0.60    0.08
   5  -1   8    0.62    0.12
   5  -1   8    0.72    0.12
   5  -1   8    0.60    0.08
   5   1   8    0.90    0.15
   5   1   8    0.52    0.10
  -5  -1  -9    0.26    0.11
  -5  -1  -9    0.15    0.09
  -5   1  -9    0.17    0.09
  -5   1  -9    0.03    0.08
   5  -1   9    0.29    0.11
   5  -1   9    0.12    0.11
   5  -1   9    0.23    0.08
   5   1   9    0.35    0.14
   5   1   9    0.16    0.10
  -5  -1 -10   44.95    0.48
  -5  -1 -10   48.97    0.47
  -5   1 -10   46.90    0.42
  -5   1 -10   53.69    0.42
   5  -1  10   49.02    0.44
   5  -1  10   52.87    0.48
   5  -1  10   52.34    0.41
   5   1  10   48.19    0.51
   5   1  10   56.82    0.50
  -5  -1 -11   55.94    0.55
  -5  -1 -11   61.45    0.54
  -5   1 -11   57.37    0.47
  -5   1 -11   69.17    0.50
   5  -1  11   62.58    0.50
   5  -1  11   64.31    0.53
   5  -1  11   64.35    0.48
   5   1  11   60.33    0.57
   5   1  11   64.28    0.66
  -5  -1 -12    5.98    0.25
  -5  -1 -12    6.93    0.27
  -5   1 -12    6.15    0.24
  -5   1 -12    7.99    0.25
   5  -1  12    7.21    0.25
   5  -1  12    7.27    0.26
   5  -1  12    7.19    0.24
   5   1  12    7.20    0.31
   5   1  12    7.47    0.27
  -5  -1 -13   28.58    0.44
  -5  -1 -13   32.24    0.46
  -5   1 -13   28.39    0.38
  -5   1 -13   35.52    0.42
   5  -1  13   30.86    0.40
   5  -1  13   29.96    0.64
   5  -1  13   33.87    0.43
   5   1  13   31.29    0.46
   5   1  13   37.66    0.49
  -5  -1 -14    1.24    0.18
  -5  -1 -14    2.35    0.26
  -5   1 -14    1.66    0.17
  -5   1 -14    2.45    0.24
   5  -1  14    1.61    0.17
   5  -1  14    1.93    0.20
   5  -1  14    2.05    0.24
   5   1  14    1.39    0.20
   5   1  14    2.39    0.27
  -5  -1 -15   -0.16    0.17
  -5  -1 -15    1.42    0.19
  -5   1 -15    0.05    0.19
  -5   1 -15    0.21    0.14
   5  -1  15   -0.17    0.15
   5  -1  15    0.07    0.18
   5  -1  15   -0.01    0.14
   5   1  15   -0.10    0.17
   5   1  15    0.25    0.16
  -5  -1 -16    0.69    0.20
  -5  -1 -16    0.22    0.16
  -5   1 -16    0.55    0.16
  -5   1 -16    0.27    0.16
   5  -1  16    0.22    0.16
   5  -1  16    0.30    0.19
   5  -1  16    0.07    0.15
   5   1  16    0.23    0.18
   5   1  16    0.30    0.15
  -5  -1 -17   20.03    0.46
  -5   1 -17   21.38    0.44
   5  -1  17   18.42    0.39
   5  -1  17   20.87    0.42
   5  -1  17   18.37    0.42
   5   1  17   18.81    0.43
   5   1  17   19.67    0.44
  -5  -1 -18    3.55    0.39
  -5   1 -18    4.22    0.33
   5  -1  18    3.26    0.31
   5  -1  18    4.15    0.31
   5  -1  18    3.55    0.35
   5   1  18    3.87    0.36
   5   1  18    5.24    0.37
  -5  -1 -19    0.94    0.22
  -5   1 -19    0.88    0.22
   5  -1  19    0.62    0.20
   5  -1  19    1.15    0.24
   5  -1  19    0.75    0.24
   5   1  19    0.79    0.39
   5   1  19    1.28    0.22
  -5  -1 -20    1.25    0.24
  -5   1 -20    0.45    0.22
   5  -1  20    0.24    0.22
   5  -1  20    0.77    0.26
   5  -1  20    0.56    0.28
   5   1  20    0.64    0.26
  -5  -1 -21    1.16    0.25
  -5   1 -21    0.93    0.26
   5  -1  21   -0.11    0.23
   5  -1  21    1.78    0.29
   5  -1  21    0.59    0.32
   5   1  21    0.56    0.30
  -5  -1 -22    0.36    0.25
  -5   1 -22   -0.31    0.27
   5   1  22    0.16    0.32
  -5  -1 -23    6.23    0.53
  -5   1 -23    6.76    0.52
   5   1  23    5.05    0.58
  -5  -2  25   -0.82    0.29
  -5   2  25    0.43    0.33
   5  -2 -25    0.48    0.22
   5   2 -25    0.32    0.23
  -5  -2  24   -0.10    0.24
  -5  -2  24   -0.48    0.27
  -5   2  24    0.50    0.30
  -5   2  24    0.32    0.34
   5  -2 -24    0.71    0.21
   5   2 -24    0.74    0.22
  -5  -2  23    1.63    0.29
  -5   2  23    3.59    0.38
  -5   2  23    2.26    0.30
   5  -2 -23    3.78    0.33
   5   2 -23    3.54    0.38
  -5  -2  22    1.92    0.28
  -5  -2  22    1.70    0.29
  -5   2  22    1.43    0.26
   5  -2 -22    1.81    0.23
   5   2 -22    3.55    0.40
  -5  -2  21   -0.13    0.22
  -5  -2  21   -0.26    0.23
  -5   2  21   -0.15    0.22
   5  -2 -21   -0.25    0.17
   5   2 -21    0.34    0.21
  -5  -2  20    0.34    0.21
  -5  -2  20   -0.01    0.22
  -5   2  20    1.41    0.24
  -5   2  20    0.00    0.21
   5   2 -20    0.20    0.20
  -5  -2  19   21.19    0.42
  -5  -2  19   18.09    0.48
  -5   2  19   20.76    0.47
  -5   2  19   18.34    0.41
  -5   2  19   20.74    0.47
   5  -2 -19   23.10    0.53
   5   2 -19   26.39    0.55
  -5  -2  18    0.96    0.18
  -5  -2  18    1.07    0.23
  -5  -2  18    0.86    0.20
  -5   2  18    1.30    0.21
  -5   2  18    0.84    0.20
  -5   2  18    0.57    0.18
   5  -2 -18    0.82    0.20
   5   2 -18    3.29    0.33
  -5  -2  17   44.47    0.51
  -5  -2  17   37.11    0.58
  -5  -2  17   40.45    0.60
  -5   2  17   39.97    0.57
  -5   2  17   40.09    0.49
  -5   2  17   45.67    0.61
   5   2 -17   39.37    0.47
   5   2 -17   53.83    0.70
  -5  -2  16   22.44    0.60
  -5  -2  16   20.16    0.43
  -5  -2  16   22.18    0.46
  -5   2  16   23.79    0.47
  -5   2  16   22.84    0.39
  -5   2  16   25.62    0.46
   5  -2 -16   29.57    0.50
   5   2 -16   21.94    0.37
   5   2 -16   26.42    0.64
  -5  -2  15    3.40    0.23
  -5  -2  15    2.16    0.25
  -5  -2  15    2.33    0.25
  -5   2  15    2.56    0.27
  -5   2  15    2.79    0.24
  -5   2  15    2.67    0.24
   5  -2 -15    3.72    0.27
   5   2 -15    2.55    0.22
   5   2 -15    3.57    0.30
  -5  -2  14    1.03    0.15
  -5  -2  14    0.80    0.17
  -5  -2  14    0.99    0.16
  -5   2  14    0.72    0.16
  -5   2  14    1.03    0.26
  -5   2  14    0.93    0.15
   5  -2 -14    1.09    0.15
   5   2 -14    0.79    0.15
   5   2 -14    1.05    0.18
  -5  -2  13   12.35    0.28
  -5  -2  13    9.74    0.30
  -5  -2  13    9.99    0.30
  -5   2  13    9.81    0.30
  -5   2  13   12.69    0.30
  -5   2  13   12.34    0.31
   5  -2 -13    9.00    0.30
   5  -2 -13   13.64    0.34
   5   2 -13   10.58    0.27
   5   2 -13   14.02    0.36
  -5  -2  12   10.12    0.26
  -5  -2  12    7.69    0.27
  -5  -2  12    8.43    0.27
  -5   2  12    9.24    0.28
  -5   2  12   10.25    0.28
  -5   2  12   10.34    0.28
   5  -2 -12    8.02    0.30
   5  -2 -12   11.41    0.31
   5   2 -12    8.96    0.25
   5   2 -12   11.00    0.32
  -5  -2  11   14.49    0.29
  -5  -2  11   11.67    0.30
  -5  -2  11   12.97    0.31
  -5   2  11   12.68    0.31
  -5   2  11   14.82    0.30
  -5   2  11   14.33    0.31
   5  -2 -11   11.72    0.31
   5  -2 -11   15.21    0.31
   5   2 -11   12.63    0.27
   5   2 -11   15.49    0.35
  -5  -2  10    8.95    0.24
  -5  -2  10    7.25    0.25
  -5  -2  10    8.51    0.26
  -5   2  10    7.35    0.25
  -5   2  10    9.37    0.24
  -5   2  10    9.52    0.26
   5  -2 -10    7.47    0.26
   5  -2 -10   10.00    0.25
   5   2 -10    7.44    0.24
   5   2 -10   10.00    0.29
  -5  -2   9    8.15    0.23
  -5  -2   9    7.04    0.23
  -5  -2   9    6.83    0.24
  -5   2   9    7.94    0.25
  -5   2   9    8.81    0.24
  -5   2   9    9.24    0.23
   5  -2  -9    6.74    0.24
   5  -2  -9    8.58    0.24
   5   2  -9    6.64    0.22
   5   2  -9    9.11    0.27
  -5  -2   8    2.82    0.19
  -5  -2   8    2.61    0.17
  -5  -2   8    3.07    0.22
  -5   2   8    3.62    0.21
  -5   2   8    3.67    0.19
  -5   2   8    4.30    0.19
   5  -2  -8    2.43    0.19
   5  -2  -8    4.21    0.18
   5   2  -8    2.03    0.19
   5   2  -8    3.77    0.21
  -5  -2   7   11.00    0.24
  -5  -2   7    9.48    0.39
  -5  -2   7   10.79    0.25
  -5   2   7    9.96    0.42
  -5   2   7   12.75    0.25
  -5   2   7   13.09    0.23
   5  -2  -7    9.82    0.25
   5  -2  -7   13.18    0.23
   5   2  -7    9.96    0.25
   5   2  -7   11.83    0.27
  -5  -2   6   45.92    0.41
  -5  -2   6   40.16    0.42
  -5  -2   6   39.82    0.40
  -5   2   6   43.43    0.45
  -5   2   6   53.32    0.39
   5  -2  -6   40.63    0.43
   5  -2  -6   50.90    0.38
   5   2  -6   47.74    0.43
   5   2  -6   43.78    0.43
  -5  -2   5   22.88    0.32
  -5  -2   5   20.15    0.30
  -5  -2   5   19.98    0.29
  -5   2   5   20.93    0.32
  -5   2   5   26.50    0.26
   5  -2  -5   20.01    0.31
   5  -2  -5   25.48    0.26
   5   2  -5   23.19    0.33
   5   2  -5   21.41    0.31
  -5  -2   4   14.61    0.26
  -5  -2   4   13.09    0.25
  -5  -2   4   12.13    0.23
  -5   2   4   13.29    0.26
  -5   2   4   17.17    0.20
   5  -2  -4   12.37    0.27
   5  -2  -4   15.65    0.19
   5   2  -4   15.19    0.28
   5   2  -4   14.14    0.27
  -5  -2   3   63.14    0.48
  -5  -2   3   55.04    0.45
  -5  -2   3   52.56    0.43
  -5   2   3   59.49    0.48
  -5   2   3   71.51    0.34
   5  -2  -3   54.03    0.46
   5  -2  -3   65.62    0.32
   5   2  -3   63.30    0.49
   5   2  -3   57.70    0.45
  -5  -2   2    0.19    0.10
  -5  -2   2   -0.17    0.08
  -5  -2   2    0.15    0.08
  -5   2   2    1.14    0.08
   5   2  -2    0.30    0.12
   5   2  -2   -0.12    0.08
  -5  -2   1    4.04    0.18
  -5  -2   1    3.05    0.16
  -5  -2   1    3.55    0.16
  -5   2   1    3.20    0.17
  -5   2   1    4.18    0.08
   5  -2  -1    2.78    0.17
   5  -2  -1    4.58    0.18
   5   2  -1    4.63    0.20
   5   2  -1    3.01    0.17
  -5  -2   0   63.95    0.50
  -5  -2   0   59.26    0.43
  -5   2   0   65.80    0.48
  -5   2   0   59.68    0.13
   5  -2   0   59.52    0.46
   5   2   0   62.26    0.50
   5   2   0   54.01    0.42
  -5  -2  -1  119.40    0.68
  -5  -2  -1  116.58    0.59
  -5   2  -1  128.75    0.64
   5  -2   1  117.17    0.61
   5  -2   1  134.65    0.72
   5   2   1  123.43    0.70
   5   2   1  110.80    0.60
  -5  -2  -2    7.82    0.24
  -5  -2  -2    8.00    0.18
  -5   2  -2    8.75    0.22
   5  -2   2    7.61    0.20
   5  -2   2    8.03    0.22
   5   2   2    9.19    0.26
   5   2   2    6.50    0.19
  -5  -2  -3   13.90    0.28
  -5  -2  -3   13.48    0.21
  -5   2  -3   14.39    0.25
   5  -2   3   13.36    0.23
   5  -2   3   14.32    0.28
   5   2   3   13.37    0.29
   5   2   3   11.98    0.23
   5   2   3   12.83    0.25
  -5  -2  -4    0.19    0.19
  -5  -2  -4    0.62    0.09
  -5   2  -4    0.32    0.10
  -5   2  -4    0.37    0.04
   5  -2   4    0.16    0.09
   5  -2   4    0.17    0.11
   5   2   4    0.90    0.14
   5   2   4    0.01    0.09
  -5  -2  -5   37.73    0.45
  -5  -2  -5   41.62    0.33
  -5   2  -5   42.36    0.37
  -5   2  -5   50.11    0.22
   5  -2   5   42.48    0.37
   5  -2   5   45.13    0.45
   5  -2   5   38.92    0.20
   5   2   5   42.76    0.47
   5   2   5   44.61    0.42
  -5  -2  -6    9.25    0.25
  -5  -2  -6    9.44    0.18
  -5   2  -6    9.57    0.22
   5  -2   6    9.12    0.21
   5  -2   6    9.27    0.28
   5  -2   6    8.51    0.13
   5   2   6    9.88    0.28
   5   2   6   10.16    0.24
  -5  -2  -7   18.83    0.33
  -5  -2  -7   19.55    0.23
  -5   2  -7   20.13    0.27
  -5   2  -7   23.36    0.22
   5  -2   7   19.28    0.27
   5  -2   7   20.90    0.55
   5  -2   7   18.63    0.20
   5   2   7   20.21    0.36
   5   2   7   22.53    0.33
  -5  -2  -8    8.31    0.25
  -5  -2  -8    7.41    0.17
  -5   2  -8    7.73    0.20
  -5   2  -8    9.33    0.18
   5  -2   8    8.03    0.21
   5  -2   8    9.34    0.25
   5  -2   8    8.12    0.17
   5   2   8    8.78    0.28
   5   2   8    8.92    0.43
  -5  -2  -9   11.01    0.28
  -5  -2  -9   11.00    0.19
  -5   2  -9   11.35    0.23
  -5   2  -9   13.20    0.23
   5  -2   9   11.54    0.23
   5  -2   9   12.38    0.29
   5  -2   9   11.55    0.21
   5   2   9   11.95    0.32
   5   2   9   12.79    0.30
  -5  -2 -10   20.58    0.38
  -5  -2 -10   22.40    0.23
  -5   2 -10   21.17    0.28
  -5   2 -10   27.38    0.31
   5  -2  10   24.07    0.30
   5  -2  10   24.46    0.39
   5  -2  10   21.93    0.29
   5   2  10   22.11    0.40
   5   2  10   25.93    0.40
  -5  -2 -11    0.14    0.10
  -5  -2 -11    0.17    0.13
  -5   2 -11    0.09    0.10
  -5   2 -11    0.07    0.10
   5  -2  11    0.12    0.11
   5  -2  11   -0.08    0.14
   5  -2  11    0.16    0.10
   5   2  11   -0.24    0.15
   5   2  11    0.21    0.14
  -5  -2 -12   62.73    0.63
  -5  -2 -12   64.27    0.32
  -5  -2 -12   70.51    0.65
  -5   2 -12   65.71    0.47
  -5   2 -12   83.14    0.57
   5  -2  12   74.37    0.50
   5  -2  12   72.45    0.63
   5  -2  12   69.35    0.53
   5   2  12   70.17    0.68
   5   2  12   79.83    0.68
  -5  -2 -13   -0.26    0.13
  -5  -2 -13    0.15    0.14
  -5   2 -13    0.02    0.12
  -5   2 -13    0.20    0.13
   5  -2  13    0.70    0.13
   5  -2  13   -0.40    0.15
   5  -2  13    0.01    0.12
   5   2  13   -0.13    0.18
   5   2  13    0.06    0.16
  -5  -2 -14   37.85    0.53
  -5  -2 -14   43.91    0.57
  -5   2 -14   39.06    0.40
  -5   2 -14   50.80    0.52
   5  -2  14   46.21    0.42
   5  -2  14   44.75    0.54
   5  -2  14   43.09    0.48
   5   2  14   43.99    0.61
   5   2  14   49.29    0.59
  -5  -2 -15    0.96    0.17
  -5  -2 -15    0.75    0.18
  -5   2 -15    0.42    0.13
  -5   2 -15    0.76    0.17
   5  -2  15    0.68    0.14
   5  -2  15    0.54    0.19
   5  -2  15    0.45    0.15
   5   2  15    0.60    0.21
   5   2  15    0.51    0.17
  -5  -2 -16    0.07    0.18
  -5  -2 -16   -0.08    0.16
  -5   2 -16   -0.19    0.16
   5  -2  16    0.04    0.13
   5  -2  16   -0.06    0.20
   5  -2  16   -0.31    0.16
   5   2  16   -0.12    0.33
   5   2  16    0.09    0.17
  -5  -2 -17    7.71    0.37
  -5   2 -17    7.34    0.36
   5  -2  17    6.65    0.26
   5  -2  17    7.06    0.35
   5  -2  17    5.94    0.36
   5   2  17    6.41    0.36
   5   2  17    7.34    0.37
  -5  -2 -18    2.72    0.33
  -5   2 -18    2.09    0.22
   5  -2  18    2.17    0.24
   5  -2  18    2.69    0.33
   5  -2  18    1.88    0.25
   5   2  18    2.19    0.26
   5   2  18    2.24    0.25
  -5  -2 -19    0.35    0.19
  -5   2 -19   -0.02    0.21
   5  -2  19   -0.04    0.14
   5  -2  19    0.36    0.24
   5  -2  19   -0.21    0.24
   5   2  19    0.01    0.25
  -5  -2 -20    0.09    0.20
  -5   2 -20    0.24    0.24
   5  -2  20   -0.08    0.15
   5  -2  20    0.06    0.25
   5  -2  20    0.14    0.29
   5   2  20   -0.12    0.26
  -5  -2 -21    1.60    0.25
  -5   2 -21    2.04    0.30
   5  -2  21    1.82    0.31
   5  -2  21    0.78    0.36
   5   2  21    0.82    0.32
  -5  -2 -22    1.35    0.26
  -5   2 -22    1.56    0.31
   5  -2  22    1.53    0.33
   5   2  22    0.42    0.34
  -5  -3  24    1.25    0.33
  -5   3  24    2.19    0.33
   5  -3 -24    2.30    0.26
   5   3 -24    3.13    0.39
  -5  -3  23   -0.14    0.25
  -5   3  23    0.38    0.25
   5  -3 -23    0.62    0.21
   5   3 -23    0.67    0.22
  -5  -3  22    1.52    0.31
  -5   3  22    3.79    0.41
  -5   3  22    1.94    0.31
   5  -3 -22    2.01    0.24
   5   3 -22    3.35    0.36
  -5  -3  21    2.00    0.29
  -5   3  21    2.06    0.31
   5  -3 -21    3.08    0.36
   5   3 -21    4.25    0.38
  -5  -3  20    0.16    0.25
  -5  -3  20    0.06    0.24
  -5   3  20    0.14    0.22
   5  -3 -20   -0.07    0.17
   5   3 -20   -0.30    0.18
  -5  -3  19    0.05    0.19
  -5  -3  19   -0.29    0.22
  -5   3  19   -0.20    0.21
   5  -3 -19    0.02    0.18
   5   3 -19    0.11    0.19
  -5  -3  18    0.40    0.17
  -5  -3  18    0.50    0.23
  -5   3  18    2.96    0.28
  -5   3  18    0.82    0.21
  -5   3  18    0.58    0.18
   5  -3 -18    0.22    0.19
   5   3 -18    0.90    0.17
   5   3 -18    1.22    0.22
  -5  -3  17    0.71    0.17
  -5  -3  17    0.59    0.22
  -5  -3  17    0.73    0.19
  -5   3  17    2.33    0.26
  -5   3  17    0.82    0.20
  -5   3  17    0.56    0.18
   5  -3 -17    0.45    0.19
   5   3 -17    0.83    0.16
   5   3 -17    1.55    0.22
  -5  -3  16   25.00    0.38
  -5  -3  16   21.91    0.49
  -5  -3  16   22.92    0.49
  -5   3  16   23.93    0.47
  -5   3  16   25.78    0.42
  -5   3  16   28.17    0.50
   5  -3 -16   27.61    0.61
   5   3 -16   23.38    0.36
   5   3 -16   29.31    0.55
  -5  -3  15    1.92    0.17
  -5  -3  15    0.93    0.21
  -5  -3  15    1.12    0.19
  -5   3  15    1.76    0.20
  -5   3  15    2.16    0.23
  -5   3  15    2.61    0.26
   5  -3 -15    1.75    0.20
   5   3 -15    1.50    0.16
   5   3 -15    1.16    0.25
  -5  -3  14   10.03    0.28
  -5  -3  14    7.38    0.33
  -5  -3  14    9.48    0.34
  -5   3  14    7.99    0.31
  -5   3  14   11.53    0.33
   5  -3 -14   10.49    0.34
   5   3 -14    9.85    0.28
   5   3 -14   11.33    0.39
  -5  -3  13    0.12    0.13
  -5  -3  13    0.33    0.14
  -5   3  13   -0.35    0.13
  -5   3  13    0.08    0.14
   5  -3 -13   -0.22    0.13
   5   3 -13   -0.05    0.13
   5   3 -13    0.21    0.17
  -5  -3  12   -0.02    0.12
  -5  -3  12   -0.43    0.15
  -5  -3  12    0.09    0.13
  -5   3  12   -0.24    0.14
  -5   3  12    0.02    0.16
  -5   3  12   -0.05    0.13
   5  -3 -12   -0.28    0.11
   5   3 -12   -0.11    0.12
   5   3 -12    0.14    0.15
  -5  -3  11    0.00    0.11
  -5  -3  11   -0.22    0.13
  -5  -3  11    0.25    0.13
  -5   3  11   -0.13    0.14
  -5   3  11    0.25    0.15
  -5   3  11    0.08    0.13
   5  -3 -11    0.03    0.11
   5   3 -11   -0.28    0.12
   5   3 -11    0.20    0.16
  -5  -3  10   18.81    0.30
  -5  -3  10   15.79    0.35
  -5  -3  10   18.22    0.36
  -5   3  10   16.90    0.37
  -5   3  10   18.62    0.33
  -5   3  10   22.15    0.35
   5  -3 -10   16.43    0.36
   5  -3 -10   21.37    0.35
   5   3 -10   18.48    0.31
   5   3 -10   21.27    0.41
  -5  -3   9    5.43    0.22
  -5  -3   9    4.72    0.23
  -5  -3   9    6.09    0.24
  -5   3   9    5.56    0.28
  -5   3   9    6.20    0.23
   5  -3  -9    4.98    0.24
   5  -3  -9    6.14    0.24
   5   3  -9    4.88    0.22
   5   3  -9    6.72    0.28
  -5  -3   8    4.19    0.20
  -5  -3   8    3.66    0.21
  -5  -3   8    4.23    0.22
  -5   3   8    4.32    0.23
  -5   3   8    5.11    0.22
   5  -3  -8    3.84    0.23
   5  -3  -8    4.87    0.20
   5   3  -8    3.73    0.22
   5   3  -8    4.72    0.25
  -5  -3   7   13.14    0.27
  -5  -3   7   11.34    0.28
  -5  -3   7   12.33    0.29
  -5   3   7   12.78    0.30
  -5   3   7   15.46    0.28
   5  -3  -7   11.33    0.29
   5  -3  -7   14.21    0.26
   5   3  -7   13.17    0.29
   5   3  -7   12.70    0.31
  -5  -3   6   23.33    0.33
  -5  -3   6   20.60    0.34
  -5  -3   6   21.14    0.34
  -5   3   6   21.87    0.35
  -5   3   6   26.96    0.32
   5  -3  -6   20.37    0.35
   5  -3  -6   24.69    0.30
   5   3  -6   24.19    0.35
   5   3  -6   22.38    0.37
  -5  -3   5    2.08    0.18
  -5  -3   5    2.44    0.17
  -5  -3   5    1.76    0.16
  -5   3   5    1.91    0.18
  -5   3   5    3.05    0.16
   5  -3  -5    1.80    0.18
   5  -3  -5    2.69    0.15
   5   3  -5    2.22    0.20
   5   3  -5    2.43    0.20
  -5  -3   4   43.74    0.43
  -5  -3   4   30.32    0.60
  -5  -3   4   34.92    0.43
  -5   3   4   35.07    0.60
  -5   3   4   49.07    0.36
   5  -3  -4   37.26    0.42
   5  -3  -4   45.65    0.49
   5  -3  -4   42.82    0.34
   5   3  -4   44.08    0.45
   5   3  -4   38.59    0.44
  -5  -3   3    2.32    0.17
  -5  -3   3    2.07    0.16
  -5   3   3    1.84    0.16
  -5   3   3    2.94    0.13
   5  -3  -3    2.14    0.17
   5  -3  -3    2.30    0.21
   5   3  -3    2.78    0.20
   5   3  -3    1.71    0.18
  -5  -3   2    0.18    0.10
  -5  -3   2    0.31    0.11
  -5  -3   2    0.01    0.10
  -5   3   2   -0.26    0.10
  -5   3   2    1.02    0.11
   5  -3  -2    0.08    0.10
   5  -3  -2    0.20    0.19
   5   3  -2    0.39    0.13
  -5  -3   1    1.45    0.16
  -5  -3   1    1.48    0.15
  -5   3   1    0.91    0.12
  -5   3   1    0.26    0.07
  -5   3   1    1.12    0.11
   5  -3  -1    0.90    0.12
   5  -3  -1    1.23    0.24
   5   3  -1    2.37    0.23
   5   3  -1    0.62    0.11
  -5  -3   0  271.50    1.53
  -5  -3   0  271.64    0.98
  -5   3   0  305.05    1.03
  -5   3   0  260.15    0.79
  -5   3   0  340.76    1.10
   5  -3   0  268.74    0.98
   5  -3   0  316.98    1.47
   5   3   0  293.46    1.12
   5   3   0  263.96    1.05
  -5  -3  -1   44.81    0.48
  -5  -3  -1   41.29    0.39
  -5   3  -1   48.31    0.43
  -5   3  -1   50.65    0.26
   5  -3   1   42.63    0.41
   5  -3   1   49.54    0.50
   5   3   1   46.71    0.49
   5   3   1   41.35    0.45
  -5  -3  -2   18.99    0.33
  -5  -3  -2   18.19    0.26
  -5   3  -2   19.31    0.29
  -5   3  -2   19.14    0.17
   5  -3   2   17.57    0.27
   5  -3   2   21.10    0.35
   5   3   2   20.33    0.36
   5   3   2   15.48    0.30
  -5  -3  -3   18.75    0.33
  -5  -3  -3   17.58    0.26
  -5   3  -3   20.38    0.29
   5  -3   3   17.97    0.27
   5  -3   3   19.87    0.34
   5   3   3   20.25    0.36
   5   3   3   15.56    0.31
   5   3   3   16.48    0.46
  -5  -3  -4   12.71    0.29
  -5  -3  -4   11.64    0.22
  -5   3  -4   13.49    0.25
   5  -3   4   11.73    0.23
   5  -3   4   13.75    0.30
   5   3   4   13.93    0.33
   5   3   4   10.15    0.27
   5   3   4   13.15    0.29
  -5  -3  -5   19.75    0.35
  -5  -3  -5   18.76    0.25
  -5   3  -5   21.27    0.29
  -5   3  -5   24.67    0.21
   5  -3   5   19.09    0.27
   5  -3   5   22.80    0.37
   5   3   5   21.93    0.39
   5   3   5   21.91    0.35
  -5  -3  -6    8.54    0.28
  -5  -3  -6    7.69    0.18
  -5   3  -6    9.14    0.22
  -5   3  -6   10.33    0.18
   5  -3   6    7.81    0.20
   5  -3   6    9.52    0.28
   5  -3   6    7.45    0.15
   5   3   6    8.99    0.29
   5   3   6    9.49    0.29
  -5  -3  -7    0.91    0.15
  -5  -3  -7    0.93    0.10
  -5   3  -7    0.77    0.11
  -5   3  -7    1.58    0.14
   5  -3   7    0.56    0.10
   5  -3   7    1.03    0.16
   5  -3   7    0.62    0.08
   5   3   7    1.08    0.17
   5   3   7    0.97    0.14
  -5  -3  -8   32.51    0.46
  -5  -3  -8   29.74    0.26
  -5   3  -8   34.44    0.33
  -5   3  -8   42.95    0.34
   5  -3   8   32.42    0.31
   5  -3   8   36.80    0.48
   5  -3   8   31.92    0.30
   5   3   8   37.10    0.52
   5   3   8   39.24    0.48
  -5  -3  -9    1.10    0.15
  -5  -3  -9    1.10    0.14
  -5   3  -9    1.27    0.16
  -5   3  -9    1.40    0.17
   5  -3   9    0.86    0.10
   5  -3   9    1.78    0.22
   5  -3   9    0.91    0.10
   5   3   9    1.32    0.18
   5   3   9    1.25    0.16
  -5  -3 -10    5.94    0.26
  -5  -3 -10    5.41    0.16
  -5   3 -10    7.57    0.20
  -5   3 -10    9.40    0.25
   5  -3  10    6.24    0.18
   5  -3  10    7.69    0.31
   5  -3  10    6.91    0.21
   5   3  10    7.90    0.33
   5   3  10    7.68    0.30
  -5  -3 -11   32.57    0.49
  -5   3 -11   37.18    0.33
  -5   3 -11   47.35    0.44
   5  -3  11   35.81    0.31
   5  -3  11   38.38    0.53
   5  -3  11   36.30    0.38
   5   3  11   38.13    0.56
   5   3  11   44.73    0.57
  -5  -3 -12    0.34    0.16
  -5   3 -12    0.74    0.11
  -5   3 -12    1.07    0.15
   5  -3  12    0.86    0.10
   5  -3  12    0.74    0.20
   5  -3  12    0.86    0.13
   5   3  12    0.81    0.20
   5   3  12    0.62    0.17
  -5  -3 -13   -0.02    0.14
  -5   3 -13    0.16    0.10
  -5   3 -13    0.09    0.14
   5  -3  13    0.17    0.09
   5  -3  13   -0.22    0.18
   5  -3  13    0.27    0.14
   5   3  13    0.07    0.23
   5   3  13    0.55    0.18
  -5  -3 -14    7.18    0.30
  -5   3 -14    5.74    0.19
  -5   3 -14    7.95    0.33
   5  -3  14    6.66    0.18
   5  -3  14    6.53    0.33
   5  -3  14    5.74    0.28
   5   3  14    7.02    0.38
   5   3  14    7.59    0.36
  -5  -3 -15    0.52    0.17
  -5   3 -15   -0.32    0.17
   5  -3  15    0.23    0.09
   5  -3  15   -0.19    0.19
   5  -3  15    0.04    0.16
   5   3  15    0.00    0.20
   5   3  15    0.07    0.17
  -5  -3 -16   10.27    0.39
  -5   3 -16   10.73    0.37
   5  -3  16    9.34    0.18
   5  -3  16    9.92    0.40
   5  -3  16    8.10    0.36
   5   3  16   10.49    0.43
   5   3  16    9.89    0.40
  -5  -3 -17    0.69    0.20
  -5   3 -17    0.73    0.20
   5  -3  17    0.21    0.08
   5  -3  17    0.76    0.24
   5  -3  17    0.37    0.22
   5   3  17    1.04    0.23
  -5  -3 -18    1.11    0.21
  -5   3 -18    0.56    0.22
   5  -3  18    0.07    0.08
   5  -3  18    1.17    0.27
   5  -3  18    0.30    0.24
   5   3  18    0.87    0.24
  -5  -3 -19    0.34    0.20
  -5   3 -19   -0.23    0.23
   5  -3  19    0.08    0.25
   5  -3  19    0.05    0.27
   5   3  19    0.09    0.25
  -5  -3 -20    5.17    0.43
  -5   3 -20    5.20    0.44
   5  -3  20    5.84    0.44
   5  -3  20    3.97    0.38
   5   3  20    5.53    0.44
  -5  -3 -21    0.23    0.25
  -5   3 -21    0.38    0.29
   5  -3  21    0.14    0.29
   5   3  21    0.33    0.32
  -5  -4  22    0.14    0.30
  -5   4  22    0.31    0.26
   5  -4 -22    0.42    0.21
   5   4 -22    0.80    0.24
  -5  -4  21    3.53    0.38
  -5   4  21    5.81    0.38
   5  -4 -21    5.23    0.41
   5   4 -21    6.12    0.40
  -5  -4  20    1.82    0.29
  -5   4  20    3.35    0.34
   5  -4 -20    2.30    0.25
   5   4 -20    3.16    0.36
  -5  -4  19    0.34    0.17
  -5  -4  19    0.37    0.24
  -5   4  19    0.43    0.26
   5  -4 -19    0.34    0.20
   5   4 -19    0.52    0.21
  -5  -4  18    0.39    0.16
  -5  -4  18    0.13    0.23
  -5   4  18    0.42    0.23
   5  -4 -18   -0.18    0.17
  -5  -4  17    4.18    0.26
  -5  -4  17    3.76    0.33
  -5   4  17    4.57    0.33
  -5   4  17    4.94    0.36
   5  -4 -17    3.47    0.33
   5   4 -17    3.69    0.25
   5   4 -17    4.80    0.36
  -5  -4  16    0.21    0.14
  -5  -4  16    0.02    0.20
  -5   4  16    0.83    0.19
  -5   4  16   -0.07    0.20
  -5   4  16    0.30    0.19
   5  -4 -16   -0.26    0.16
   5   4 -16   -0.22    0.14
   5   4 -16   -0.34    0.18
  -5  -4  15    2.49    0.23
  -5  -4  15    1.66    0.24
  -5  -4  15    2.49    0.27
  -5   4  15    2.37    0.25
  -5   4  15    2.56    0.30
  -5   4  15    3.02    0.32
   5   4 -15    2.18    0.24
   5   4 -15    1.79    0.23
  -5  -4  14    0.68    0.14
  -5  -4  14    0.05    0.20
  -5  -4  14    0.34    0.16
  -5   4  14    0.67    0.19
  -5   4  14    0.85    0.20
  -5   4  14    0.66    0.17
   5  -4 -14    0.56    0.16
   5   4 -14    0.79    0.15
   5   4 -14   -0.09    0.19
  -5  -4  13    1.40    0.15
  -5  -4  13    0.01    0.21
  -5  -4  13    1.03    0.18
  -5   4  13    1.31    0.21
  -5   4  13    1.51    0.21
  -5   4  13    1.47    0.18
   5  -4 -13    1.20    0.17
   5   4 -13    1.32    0.16
   5   4 -13    0.99    0.21
  -5  -4  12    1.17    0.15
  -5  -4  12    0.08    0.20
  -5  -4  12    0.96    0.17
  -5   4  12    0.90    0.19
  -5   4  12    1.48    0.20
  -5   4  12    1.63    0.19
   5  -4 -12    0.95    0.16
   5   4 -12    1.23    0.16
   5   4 -12    1.03    0.21
  -5  -4  11    2.86    0.21
  -5  -4  11    2.09    0.23
  -5  -4  11    2.16    0.20
  -5   4  11    2.43    0.23
  -5   4  11    2.80    0.26
  -5   4  11    4.21    0.27
   5  -4 -11    3.41    0.25
   5   4 -11    2.45    0.23
   5   4 -11    3.05    0.29
  -5  -4  10    0.53    0.13
  -5  -4  10   -0.01    0.16
  -5  -4  10    0.35    0.14
  -5   4  10   -0.20    0.15
  -5   4  10    0.75    0.16
   5  -4 -10    0.51    0.14
   5   4 -10   -0.19    0.14
   5   4 -10    0.67    0.18
  -5  -4   9    1.53    0.15
  -5  -4   9    0.82    0.18
  -5  -4   9    0.95    0.16
  -5   4   9    1.11    0.16
  -5   4   9    1.42    0.15
   5  -4  -9    1.30    0.15
   5   4  -9    0.91    0.16
   5   4  -9    1.13    0.18
  -5  -4   8   20.04    0.33
  -5  -4   8   16.23    0.36
  -5  -4   8   17.73    0.38
  -5   4   8   17.64    0.36
  -5   4   8   22.24    0.37
   5  -4  -8   19.59    0.35
   5   4  -8   21.02    0.36
   5   4  -8   19.68    0.41
  -5  -4   7   52.97    0.48
  -5  -4   7   44.24    0.54
  -5  -4   7   46.34    0.54
  -5   4   7   47.86    0.54
  -5   4   7   60.06    0.53
   5  -4  -7   51.11    0.49
   5   4  -7   55.71    0.51
   5   4  -7   51.37    0.58
  -5  -4   6    4.81    0.22
  -5  -4   6    3.57    0.22
  -5  -4   6    4.33    0.25
  -5   4   6    4.49    0.23
  -5   4   6    5.29    0.23
   5  -4  -6    5.21    0.24
   5   4  -6    5.15    0.26
   5   4  -6    5.98    0.27
  -5  -4   5    1.09    0.13
  -5  -4   5    0.53    0.15
  -5  -4   5    0.46    0.13
  -5   4   5    0.38    0.14
  -5   4   5    0.83    0.11
   5  -4  -5    0.43    0.14
   5  -4  -5    1.00    0.17
   5   4  -5    0.94    0.16
   5   4  -5    0.73    0.14
  -5  -4   4    1.69    0.19
  -5  -4   4    2.11    0.20
  -5   4   4    1.82    0.19
  -5   4   4    2.63    0.19
   5  -4  -4    1.69    0.19
   5  -4  -4    2.55    0.21
   5   4  -4    3.36    0.26
   5   4  -4    2.36    0.22
  -5  -4   3    4.18    0.20
  -5  -4   3    3.42    0.21
  -5  -4   3    3.89    0.23
  -5   4   3    4.41    0.22
  -5   4   3    4.87    0.19
   5  -4  -3    3.21    0.21
   5  -4  -3    5.65    0.24
   5   4  -3    5.13    0.28
   5   4  -3    3.99    0.23
  -5  -4   2    0.86    0.13
  -5  -4   2    0.32    0.14
  -5   4   2   -0.06    0.13
  -5   4   2    0.32    0.09
  -5   4   2    0.42    0.09
   5  -4  -2    0.12    0.12
   5  -4  -2    0.57    0.14
   5   4  -2    0.76    0.15
   5   4  -2    0.48    0.13
  -5  -4   1   13.22    0.29
  -5  -4   1   10.35    0.33
  -5   4   1   10.14    0.40
  -5   4   1   11.88    0.21
  -5   4   1   15.02    0.23
   5  -4  -1   11.90    0.27
   5  -4  -1   14.33    0.32
   5   4  -1   14.34    0.35
   5   4  -1   12.61    0.31
  -5  -4   0   11.18    0.29
  -5  -4   0    8.60    0.26
  -5   4   0   10.95    0.28
  -5   4   0    9.75    0.19
  -5   4   0   12.17    0.21
   5  -4   0   10.00    0.26
   5  -4   0   12.48    0.32
   5   4   0   11.40    0.31
   5   4   0   10.40    0.29
  -5  -4  -1    1.60    0.18
  -5  -4  -1    1.20    0.14
  -5   4  -1    1.61    0.20
  -5   4  -1    1.04    0.09
  -5   4  -1    1.39    0.14
   5  -4   1    1.16    0.13
   5  -4   1    1.34    0.17
   5   4   1    1.39    0.17
   5   4   1    1.24    0.15
  -5  -4  -2   15.88    0.33
  -5  -4  -2   13.85    0.28
  -5   4  -2   16.65    0.30
  -5   4  -2   14.91    0.22
  -5   4  -2   15.81    0.22
   5  -4   2   13.49    0.27
   5  -4   2   17.12    0.36
   5   4   2   16.81    0.38
   5   4   2   14.33    0.33
  -5  -4  -3    0.28    0.13
  -5  -4  -3    0.21    0.11
  -5   4  -3    0.08    0.12
  -5   4  -3   -0.08    0.08
  -5   4  -3   -0.21    0.07
   5  -4   3    0.12    0.10
   5  -4   3   -0.09    0.14
   5   4   3    0.04    0.15
   5   4   3   -0.21    0.12
   5   4   3   -0.11    0.12
  -5  -4  -4   10.82    0.30
  -5  -4  -4    9.62    0.24
  -5   4  -4   11.37    0.26
  -5   4  -4   12.08    0.22
   5  -4   4   10.07    0.22
   5  -4   4   11.67    0.32
   5   4   4   11.39    0.33
   5   4   4    9.55    0.30
   5   4   4   11.60    0.31
  -5  -4  -5    2.30    0.21
  -5  -4  -5    2.31    0.18
  -5   4  -5    2.42    0.20
  -5   4  -5    3.00    0.17
   5  -4   5    2.13    0.16
   5  -4   5    2.82    0.24
   5   4   5    2.89    0.26
   5   4   5    1.67    0.17
   5   4   5    2.55    0.23
  -5  -4  -6   25.09    0.43
  -5  -4  -6   22.07    0.29
  -5   4  -6   27.59    0.33
  -5   4  -6   30.11    0.31
   5  -4   6   23.18    0.29
   5  -4   6   28.69    0.47
   5   4   6   28.05    0.48
   5   4   6   22.78    0.42
   5   4   6   28.79    0.45
  -5  -4  -7   19.59    0.40
  -5  -4  -7   18.19    0.26
  -5   4  -7   21.09    0.29
  -5   4  -7   24.62    0.30
   5  -4   7   18.51    0.25
   5  -4   7   21.52    0.42
   5  -4   7   18.86    0.26
   5   4   7   22.33    0.44
   5   4   7   23.51    0.43
  -5  -4  -8    7.09    0.30
  -5  -4  -8    6.51    0.20
  -5   4  -8    7.50    0.22
  -5   4  -8    9.98    0.25
   5  -4   8    7.01    0.18
   5  -4   8    8.82    0.35
   5  -4   8    7.27    0.21
   5   4   8    8.63    0.34
   5   4   8    9.21    0.35
  -5  -4  -9    5.23    0.30
  -5  -4  -9    4.74    0.19
  -5   4  -9    6.26    0.19
  -5   4  -9    7.74    0.25
   5  -4   9    5.23    0.16
   5  -4   9    6.71    0.32
   5  -4   9    5.50    0.22
   5   4   9    6.69    0.33
   5   4   9    8.14    0.32
  -5  -4 -10    4.92    0.30
  -5   4 -10    7.06    0.18
  -5   4 -10    9.53    0.28
   5  -4  10    5.77    0.16
   5  -4  10    7.66    0.33
   5  -4  10    6.33    0.23
   5   4  10    7.40    0.59
   5   4  10    8.11    0.34
  -5  -4 -11   15.29    0.40
  -5   4 -11   18.33    0.21
  -5   4 -11   24.54    0.38
   5  -4  11   15.92    0.19
   5  -4  11   19.58    0.47
   5  -4  11   17.06    0.32
   5   4  11   19.84    0.47
   5   4  11   22.27    0.49
  -5  -4 -12    0.52    0.14
  -5   4 -12    0.40    0.07
  -5   4 -12    0.61    0.16
   5  -4  12    0.42    0.22
   5  -4  12    0.28    0.15
   5   4  12    0.55    0.21
   5   4  12    0.95    0.19
  -5  -4 -13   16.90    0.40
  -5   4 -13   22.56    0.42
   5  -4  13   17.69    0.48
   5  -4  13   17.45    0.37
   5   4  13   18.23    0.50
   5   4  13   20.48    0.48
  -5   4 -14   24.13    0.45
   5  -4  14   20.25    0.51
   5  -4  14   17.76    0.40
   5   4  14   20.33    0.52
   5   4  14   21.79    0.53
  -5   4 -15    4.24    0.34
   5  -4  15    3.83    0.37
   5  -4  15    3.50    0.34
   5   4  15    4.10    0.38
  -5   4 -16    2.21    0.24
   5  -4  16    1.86    0.27
   5  -4  16    1.92    0.24
   5   4  16    2.79    0.33
  -5   4 -17    9.85    0.45
   5  -4  17    8.64    0.41
   5  -4  17    7.37    0.46
   5   4  17    8.59    0.43
  -5   4 -18   -0.17    0.24
   5  -4  18    0.26    0.27
   5  -4  18    0.23    0.28
   5   4  18    0.63    0.24
  -5   4 -19   -0.11    0.33
   5  -4  19    0.11    0.27
   5  -4  19    0.46    0.44
   5   4  19    0.59    0.28
  -5   4 -20   -0.12    0.30
   5  -4  20    0.47    0.30
   5   4  20    0.37    0.29
  -5  -5  21    0.40    0.29
  -5   5  21    1.08    0.26
   5  -5 -21    0.90    0.25
   5   5 -21    0.15    0.24
  -5  -5  20    1.51    0.32
  -5   5  20    1.52    0.25
   5  -5 -20    3.14    0.39
   5   5 -20    4.35    0.43
  -5  -5  19    0.80    0.29
  -5   5  19    0.91    0.23
   5  -5 -19    1.51    0.24
   5   5 -19    1.41    0.23
  -5  -5  18    1.11    0.28
  -5   5  18    1.05    0.22
   5  -5 -18    1.47    0.22
   5   5 -18    1.39    0.25
  -5  -5  17    3.07    0.23
  -5  -5  17    8.78    0.42
  -5   5  17    9.95    0.41
  -5   5  17   10.15    0.41
   5  -5 -17   12.07    0.46
   5   5 -17    9.47    0.26
   5   5 -17   11.24    0.46
  -5  -5  16    7.24    0.28
  -5  -5  16    6.74    0.38
  -5   5  16    7.67    0.39
   5  -5 -16    8.11    0.38
   5   5 -16    6.38    0.25
   5   5 -16    6.91    0.40
  -5  -5  15    0.06    0.15
  -5  -5  15    0.06    0.22
  -5   5  15   -0.16    0.23
  -5   5  15    0.47    0.20
   5  -5 -15    0.14    0.17
   5   5 -15   -0.01    0.15
   5   5 -15   -0.39    0.18
  -5  -5  14    0.61    0.15
  -5  -5  14    0.34    0.23
  -5   5  14    0.70    0.23
  -5   5  14    0.25    0.20
   5  -5 -14    0.32    0.18
   5   5 -14    0.46    0.16
   5   5 -14    0.18    0.20
  -5  -5  13    2.61    0.25
  -5  -5  13    1.87    0.25
  -5  -5  13    1.96    0.23
  -5   5  13    2.16    0.25
  -5   5  13    3.10    0.32
  -5   5  13    2.88    0.30
   5   5 -13    2.96    0.25
   5   5 -13    2.64    0.26
  -5  -5  12    3.29    0.25
  -5  -5  12    1.91    0.25
  -5  -5  12    2.26    0.27
  -5   5  12    2.86    0.23
  -5   5  12    5.05    0.33
   5  -5 -12    4.30    0.29
   5   5 -12    3.86    0.26
   5   5 -12    2.77    0.32
  -5  -5  11    0.17    0.14
  -5  -5  11   -0.26    0.14
  -5   5  11   -0.36    0.14
  -5   5  11    0.38    0.16
   5  -5 -11    0.37    0.15
   5   5 -11   -0.08    0.15
   5   5 -11   -0.29    0.19
  -5  -5  10    0.16    0.14
  -5  -5  10    0.11    0.15
  -5   5  10   -0.01    0.15
  -5   5  10    0.65    0.17
   5   5 -10    0.16    0.16
   5   5 -10   -0.36    0.17
  -5  -5   9   16.84    0.35
  -5  -5   9   12.51    0.40
  -5  -5   9   13.64    0.39
  -5   5   9   15.18    0.39
  -5   5   9   18.63    0.39
   5   5  -9   18.16    0.37
   5   5  -9   15.77    0.66
  -5  -5   8    2.37    0.27
  -5   5   8    2.31    0.25
  -5   5   8    1.14    0.17
   5   5  -8    2.24    0.27
   5   5  -8    1.66    0.25
  -5  -5   7  140.52    0.84
  -5  -5   7  120.43    0.92
  -5  -5   7  121.21    0.93
  -5   5   7  131.76    0.94
  -5   5   7  164.23    0.91
   5  -5  -7  167.11    0.99
   5   5  -7  149.39    0.84
   5   5  -7  142.15    1.01
  -5  -5   6   38.75    0.47
  -5  -5   6   33.31    0.52
  -5  -5   6   37.13    0.55
  -5   5   6   36.95    0.53
  -5   5   6   43.69    0.50
   5  -5  -6   44.56    0.55
   5   5  -6   40.37    0.51
   5   5  -6   38.94    0.56
  -5  -5   5   12.77    0.32
  -5  -5   5   10.56    0.33
  -5  -5   5   11.35    0.35
  -5   5   5   12.84    0.37
  -5   5   5   13.66    0.33
   5  -5  -5   14.61    0.39
   5   5  -5   13.97    0.37
   5   5  -5   12.63    0.37
  -5  -5   4    3.96    0.24
  -5  -5   4    4.12    0.26
  -5   5   4    4.51    0.29
  -5   5   4    4.00    0.26
   5  -5  -4    4.17    0.31
   5   5  -4    4.30    0.30
   5   5  -4    2.84    0.27
  -5  -5   3   13.83    0.33
  -5  -5   3   12.96    0.33
  -5   5   3   14.22    0.34
  -5   5   3   13.59    0.29
  -5   5   3   16.12    0.32
   5  -5  -3   16.16    0.39
   5   5  -3   14.93    0.38
   5   5  -3   13.57    0.37
  -5  -5   2    8.08    0.28
  -5  -5   2    7.79    0.30
  -5   5   2    8.62    0.31
  -5   5   2    6.97    0.25
  -5   5   2    8.47    0.27
   5  -5  -2    9.46    0.32
   5   5  -2    8.71    0.32
   5   5  -2    7.80    0.32
  -5  -5   1   53.76    0.57
  -5  -5   1   50.01    0.55
  -5   5   1   56.95    0.57
  -5   5   1   52.59    0.46
  -5   5   1   62.92    0.50
   5  -5  -1   62.27    0.65
   5   5  -1   60.88    0.63
   5   5  -1   53.07    0.62
  -5  -5   0   16.99    0.36
  -5  -5   0   15.17    0.33
  -5   5   0   17.12    0.36
  -5   5   0   15.66    0.29
  -5   5   0   17.98    0.31
   5  -5   0   19.91    0.41
   5   5   0   18.84    0.40
   5   5   0   16.78    0.40
  -5  -5  -1   28.99    0.45
  -5  -5  -1   27.27    0.41
  -5   5  -1   31.51    0.45
  -5   5  -1   29.39    0.35
  -5   5  -1   33.07    0.37
   5  -5   1   35.14    0.53
   5   5   1   33.08    0.50
   5   5   1   28.21    0.48
  -5  -5  -2    1.16    0.16
  -5  -5  -2    1.28    0.17
  -5   5  -2    1.64    0.20
  -5   5  -2    1.70    0.21
  -5   5  -2    1.66    0.21
   5  -5   2    3.01    0.27
   5   5   2    3.57    0.32
   5   5   2    1.39    0.18
  -5  -5  -3   60.07    0.64
  -5  -5  -3   46.08    0.76
  -5   5  -3   64.45    0.54
  -5   5  -3   61.02    0.47
  -5   5  -3   63.48    0.47
   5  -5   3   67.69    0.71
   5   5   3   64.18    0.68
   5   5   3   57.22    0.66
   5   5   3   64.19    0.68
  -5  -5  -4    0.22    0.13
  -5  -5  -4   -0.21    0.14
  -5   5  -4    0.12    0.14
  -5   5  -4   -0.05    0.12
   5  -5   4    0.37    0.18
   5   5   4    0.34    0.18
   5   5   4   -0.01    0.15
   5   5   4    0.34    0.16
  -5  -5  -5    1.29    0.17
  -5  -5  -5    0.99    0.16
  -5   5  -5    0.91    0.16
  -5   5  -5    0.89    0.14
   5  -5   5    1.28    0.22
   5   5   5    1.21    0.21
   5   5   5    0.63    0.18
   5   5   5    1.32    0.18
  -5  -5  -6    1.40    0.17
  -5  -5  -6    1.44    0.16
  -5   5  -6    1.58    0.16
  -5   5  -6    1.61    0.15
   5  -5   6    1.78    0.23
   5   5   6    1.78    0.22
   5   5   6    1.36    0.19
   5   5   6    2.68    0.27
  -5  -5  -7    7.12    0.29
  -5  -5  -7    6.60    0.25
  -5   5  -7    7.90    0.25
  -5   5  -7    9.19    0.28
   5  -5   7    7.78    0.35
   5   5   7    8.29    0.54
   5   5   7    9.10    0.35
  -5  -5  -8   -0.19    0.14
  -5   5  -8   -0.18    0.12
  -5   5  -8   -0.18    0.14
   5  -5   8   -0.08    0.20
   5   5   8    0.06    0.18
   5   5   8   -0.19    0.16
   5   5   8    0.50    0.18
  -5  -5  -9   -0.11    0.14
  -5  -5  -9    0.26    0.14
  -5   5  -9    0.28    0.11
  -5   5  -9    0.42    0.16
   5  -5   9    0.14    0.21
   5  -5   9    0.45    0.14
   5   5   9    0.56    0.20
   5   5   9    0.77    0.18
  -5  -5 -10    0.65    0.18
  -5   5 -10    0.98    0.08
  -5   5 -10    1.33    0.18
   5  -5  10    1.13    0.25
   5  -5  10    0.79    0.19
   5   5  10    1.11    0.22
   5   5  10    2.52    0.30
  -5   5 -11    8.49    0.34
   5  -5  11    6.69    0.38
   5  -5  11    5.67    0.29
   5   5  11    7.08    0.38
   5   5  11    8.13    0.39
  -5   5 -12    0.55    0.20
   5  -5  12    0.39    0.24
   5  -5  12    0.42    0.18
   5   5  12    0.23    0.22
  -5   5 -13    0.33    0.21
   5  -5  13   -0.13    0.23
   5  -5  13   -0.09    0.19
   5   5  13    0.18    0.20
  -5   5 -14    3.16    0.36
   5  -5  14    2.51    0.31
   5  -5  14    2.25    0.24
   5   5  14    2.52    0.27
  -5   5 -15    5.09    0.42
   5  -5  15    3.68    0.37
   5  -5  15    3.61    0.42
   5   5  15    4.19    0.36
  -5   5 -16   -0.40    0.25
   5  -5  16    0.24    0.26
   5  -5  16   -0.11    0.27
   5   5  16    0.58    0.23
  -5   5 -17   12.63    0.51
   5  -5  17    9.63    0.50
   5   5  17    8.89    0.44
  -5   5 -18    0.13    0.36
   5  -5  18    0.09    0.28
   5   5  18    0.37    0.25
  -5  -6  18    0.44    0.27
  -5   6  18    0.34    0.24
   5  -6 -18    1.30    0.25
   5   6 -18   -0.58    0.25
  -5  -6  17    0.41    0.26
  -5   6  17    0.24    0.48
   5  -6 -17    0.97    0.23
   5   6 -17   -0.56    0.23
  -5  -6  16    0.71    0.27
  -5   6  16    0.56    0.23
  -5   6  16    1.34    0.51
   5   6 -16    0.38    0.23
  -5  -6  15   -0.11    0.23
  -5   6  15    0.06    0.20
  -5   6  15    0.21    0.28
   5   6 -15    0.35    0.15
   5   6 -15   -0.60    0.21
  -5  -6  14    4.07    0.29
  -5  -6  14    5.16    0.37
  -5   6  14    6.14    0.40
  -5   6  14    6.01    0.43
   5   6 -14    6.40    0.29
   5   6 -14    5.38    0.39
  -5  -6  13    0.67    0.18
  -5  -6  13    0.50    0.25
  -5   6  13    0.95    0.22
  -5   6  13    1.10    0.24
   5   6 -13    1.04    0.19
   5   6 -13    0.60    0.22
  -5  -6  12   -0.06    0.17
  -5  -6  12   -0.31    0.20
  -5   6  12    0.56    0.23
   5   6 -12    0.19    0.18
  -5  -6  11    0.04    0.18
  -5  -6  11   -0.03    0.20
  -5   6  11    0.76    0.22
   5   6 -11   -0.11    0.18
   5   6 -11   -0.23    0.19
  -5  -6  10   13.08    0.59
  -5  -6  10   11.98    0.41
  -5   6  10   17.26    0.45
   5   6 -10   15.59    0.38
   5   6 -10   14.16    0.46
  -5  -6   9    1.61    0.20
  -5  -6   9    1.44    0.23
  -5   6   9    3.55    0.29
  -5   6   9    4.01    0.36
   5   6  -9    1.71    0.22
   5   6  -9    1.39    0.22
  -5  -6   8   16.43    0.39
  -5  -6   8   14.12    0.42
  -5  -6   8   14.15    0.42
  -5   6   8   18.22    0.46
  -5   6   8   21.86    0.48
   5  -6  -8   21.50    0.49
   5   6  -8   18.54    0.42
   5   6  -8   16.61    0.47
  -5  -6   7    2.50    0.31
  -5  -6   7    2.70    0.29
  -5  -6   7    4.11    0.30
  -5   6   7    4.11    0.31
  -5   6   7    4.08    0.35
   5  -6  -7    4.55    0.36
   5   6  -7    3.67    0.35
   5   6  -7    3.37    0.32
  -5  -6   6   47.21    0.56
  -5  -6   6   41.76    0.61
  -5   6   6   46.50    0.63
  -5   6   6   59.02    0.64
   5  -6  -6   59.43    0.67
   5   6  -6   52.69    0.60
   5   6  -6   49.42    0.68
  -5  -6   5    1.54    0.21
  -5   6   5    3.68    0.31
  -5   6   5    3.05    0.30
  -5   6   5    2.87    0.33
   5  -6  -5    3.38    0.32
   5   6  -5    2.73    0.34
   5   6  -5    3.26    0.31
  -5  -6   4   54.91    0.61
  -5  -6   4   49.68    0.63
  -5   6   4   55.76    0.65
  -5   6   4   54.05    0.58
  -5   6   4   66.75    0.64
   5  -6  -4   66.23    0.72
   5   6  -4   60.70    0.65
   5   6  -4   55.10    0.70
  -5  -6   3    5.79    0.33
  -5  -6   3    5.98    0.33
  -5   6   3    7.73    0.36
  -5   6   3    5.23    0.30
  -5   6   3    5.78    0.32
   5  -6  -3    7.97    0.39
   5   6  -3    6.70    0.37
   5   6  -3    6.88    0.34
  -5  -6   2    0.80    0.18
  -5  -6   2    0.82    0.19
  -5   6   2    1.29    0.22
  -5   6   2    0.13    0.15
  -5   6   2    0.13    0.17
   5  -6  -2    0.70    0.21
   5   6  -2    0.55    0.20
   5   6  -2    0.46    0.17
  -5  -6   1    1.37    0.21
  -5  -6   1    1.50    0.22
  -5   6   1    2.62    0.31
  -5   6   1    1.00    0.17
  -5   6   1    1.05    0.18
   5  -6  -1    1.92    0.25
   5   6  -1    1.44    0.22
   5   6  -1    1.21    0.19
  -5  -6   0   11.86    0.38
  -5  -6   0   10.65    0.34
  -5   6   0   13.07    0.38
  -5   6   0   10.98    0.33
  -5   6   0   12.70    0.35
   5  -6   0   13.81    0.41
   5   6   0   13.43    0.43
   5   6   0   11.45    0.38
  -5  -6  -1    8.47    0.34
  -5  -6  -1    7.85    0.32
  -5   6  -1    9.47    0.36
  -5   6  -1    8.66    0.31
  -5   6  -1    8.47    0.33
   5  -6   1    9.66    0.37
   5   6   1    9.53    0.37
   5   6   1    8.46    0.35
  -5  -6  -2    1.33    0.20
  -5  -6  -2    1.21    0.20
  -5   6  -2    1.67    0.21
  -5   6  -2    0.74    0.16
  -5   6  -2    1.02    0.20
   5  -6   2    1.51    0.24
   5   6   2    1.15    0.23
   5   6   2    0.89    0.19
   5   6   2    2.30    0.26
  -5  -6  -3    0.29    0.18
  -5  -6  -3   -0.07    0.16
  -5   6  -3    0.25    0.19
  -5   6  -3   -0.04    0.15
  -5   6  -3   -0.20    0.17
   5  -6   3    0.21    0.21
   5   6   3    0.14    0.32
   5   6   3    0.07    0.16
   5   6   3    0.73    0.16
  -5  -6  -4   21.25    0.48
  -5  -6  -4   19.53    0.39
  -5   6  -4   21.32    0.64
  -5   6  -4   22.19    0.40
  -5   6  -4   20.40    0.46
   5  -6   4   23.85    0.52
   5   6   4   23.26    0.50
   5   6   4   21.27    0.48
   5   6   4   23.97    0.49
  -5  -6  -5    7.95    0.34
  -5  -6  -5    6.16    0.30
  -5   6  -5    6.71    0.31
  -5   6  -5    6.51    0.32
   5  -6   5    7.80    0.38
   5   6   5    7.17    0.36
   5   6   5    6.01    0.34
   5   6   5    9.34    0.35
  -5  -6  -6    0.76    0.16
  -5   6  -6   -0.02    0.17
  -5   6  -6    0.10    0.18
   5  -6   6    0.53    0.23
   5   6   6    0.28    0.21
   5   6   6   -0.12    0.18
   5   6   6    0.75    0.22
  -5  -6  -7    7.38    0.37
  -5  -6  -7    5.92    0.31
  -5   6  -7    6.46    0.24
  -5   6  -7    6.64    0.29
  -5   6  -7    7.67    0.34
   5  -6   7    7.82    0.39
   5   6   7    7.19    0.37
   5   6   7    6.17    0.35
  -5  -6  -8    2.20    0.21
  -5   6  -8    2.98    0.19
  -5   6  -8    1.92    0.23
  -5   6  -8    2.85    0.33
   5  -6   8    3.53    0.35
   5   6   8    3.76    0.35
   5   6   8    3.30    0.32
  -5   6  -9    3.03    0.17
  -5   6  -9    3.14    0.34
   5  -6   9    4.19    0.40
   5   6   9    4.19    0.36
   5   6   9    3.77    0.33
  -5   6 -10    0.40    0.21
   5  -6  10    0.72    0.26
   5   6  10    0.58    0.22
   5   6  10   -0.31    0.18
  -5   6 -11   20.41    0.47
   5  -6  11   16.95    0.52
   5   6  11   17.51    0.50
  -5   6 -12    4.78    0.40
   5  -6  12    3.69    0.38
   5  -6  12    2.42    0.27
   5   6  12    4.14    0.37
  -5   6 -13    0.59    0.26
   5  -6  13    1.22    0.29
   5  -6  13    0.38    0.27
   5   6  13    0.90    0.25
  -5   6 -14    6.92    0.48
   5  -6  14    5.57    0.42
   5   6  14    4.83    0.39
[truncated: 333,579 more chars]
