# Supplementary material for: Crystal structure of 2-{[1-(2-methyl-5-nitro-1H-imidazol-1-yl)propan-2-yl­oxy]carbon­yl}benzoic acid
Source: Acta Crystallogr Sect E Struct Rep Online. 2014 Nov 5;70(Pt 12):o1237–8. doi: 10.1107/S1600536814023927 (PMC4257427; doi:10.1107/S1600536814023927)
Supplement: Supplementary file 2 [file e-70-o1237-Isup2.hkl]

#
# h,k,l, Fc-squared, Fo-squared, sigma(Fo-squared), status flag
#
data_I
_shelx_title ' a in P2(1)/c'
_shelx_refln_list_code          4
_shelx_F_calc_maximum      196.14
_exptl_crystal_F_000       696.00
_reflns_d_resolution_high  0.8256

loop_
 _space_group_symop_operation_xyz
 'x, y, z'
 '-x, y+1/2, -z+1/2'
 '-x, -y, -z'
 'x, -y-1/2, z-1/2'

_cell_length_a    11.1885
_cell_length_b     6.9489
_cell_length_c    19.9792
_cell_angle_alpha  90.000
_cell_angle_beta   98.056
_cell_angle_gamma  90.000

_shelx_F_squared_multiplier     1.000

loop_
 _refln_index_h
 _refln_index_k
 _refln_index_l
 _refln_F_squared_calc
 _refln_F_squared_meas
 _refln_F_squared_sigma
 _refln_observed_status
   2   0   0          2.20          7.45         1.11 o
   3   0   0        197.65        131.35         6.58 o
   4   0   0        201.48        194.99         8.78 o
   5   0   0        642.73        731.20        29.12 o
   6   0   0       8649.08      10016.66       381.00 o
   7   0   0        118.61         96.10         2.78 o
   8   0   0        166.37        187.60         5.04 o
   9   0   0         18.47         18.03         0.89 o
  10   0   0        122.13        117.62         5.54 o
  11   0   0         85.89         90.41         3.50 o
  12   0   0        273.96        275.34         7.40 o
  13   0   0         16.94         23.44         7.94 o
   1   1   0       6790.99       5771.32       540.13 o
   2   1   0        596.74        546.22        16.45 o
   3   1   0       1466.87       1491.51        33.24 o
   4   1   0       2304.41       2455.11        61.96 o
   5   1   0        418.34        430.31         8.52 o
   6   1   0       1706.17       1957.89        40.56 o
   7   1   0        669.06        723.10        17.60 o
   8   1   0         55.09         39.49         1.29 o
   9   1   0        166.22        139.24         4.44 o
  10   1   0         49.64         40.91         3.53 o
  11   1   0         11.42         14.92         1.14 o
  12   1   0          0.13          6.58         3.64 o
  13   1   0          0.97          1.90         1.28 o
   0   2   0       4680.11       4148.53        73.75 o
   1   2   0      14860.51      13902.64       207.20 o
   2   2   0       1292.24       1159.02        30.74 o
   3   2   0          6.80          5.99         0.66 o
   4   2   0          0.01          1.33         0.90 o
   5   2   0        471.01        486.62         9.24 o
   6   2   0          8.34         15.40         1.20 o
   7   2   0        284.99        297.45         9.18 o
   8   2   0        105.79        116.71         2.27 o
   9   2   0          0.10         -0.16         0.75 o
  10   2   0          8.47          5.85         1.23 o
  11   2   0          2.44          1.58         0.86 o
  12   2   0          3.64          6.09         0.92 o
  13   2   0         53.34         65.45         4.93 o
   1   3   0        539.10        527.79         7.31 o
   2   3   0         19.90         14.34         0.81 o
   3   3   0        602.99        591.21        12.91 o
   4   3   0         72.36         64.98         2.23 o
   5   3   0       2290.09       2336.75        66.22 o
   6   3   0       1290.35       1411.63        40.49 o
   7   3   0          5.66          7.97         0.63 o
   8   3   0        541.89        520.44        12.34 o
   9   3   0         93.06         73.36         2.09 o
  10   3   0        298.74        275.96         4.72 o
  11   3   0         17.38         11.20         1.74 o
  12   3   0         29.08         39.83         4.08 o
   0   4   0        242.02        244.22         6.48 o
   1   4   0       1401.08       1301.60        18.41 o
   2   4   0         95.28         93.96         1.45 o
   3   4   0         80.91         85.69         1.70 o
   4   4   0        165.56        173.64         4.24 o
   5   4   0         80.76         87.44         2.75 o
   6   4   0         12.86         19.41         1.55 o
   7   4   0        131.54        141.13         5.73 o
   8   4   0         17.11         15.70         1.75 o
   9   4   0        164.32        151.32         4.34 o
  10   4   0          6.96          5.79         0.85 o
  11   4   0          0.45          1.07         1.28 o
   1   5   0         90.91         92.51         2.86 o
   2   5   0          0.94          1.34         0.57 o
   3   5   0          9.92         12.65         0.56 o
   4   5   0         41.50         45.84         1.81 o
   5   5   0        130.43        139.38         3.61 o
   6   5   0        137.88        129.52         5.10 o
   7   5   0         60.16         67.82         2.77 o
   8   5   0          0.13          0.84         0.49 o
   9   5   0         38.05         45.11         4.20 o
  10   5   0         65.92         62.30         1.55 o
   0   6   0       1694.23       1656.62        27.12 o
   1   6   0        959.79        930.03        13.99 o
   2   6   0          0.05          4.10         1.16 o
   3   6   0         37.53         32.81         1.41 o
   4   6   0          0.56          0.96         0.55 o
   5   6   0        106.45         98.80         3.09 o
   6   6   0          0.95          3.53         0.87 o
   7   6   0         97.89        101.55         4.64 o
   8   6   0         26.39         28.36         3.29 o
   9   6   0         21.93         24.85         4.14 o
   1   7   0          1.82          1.21         0.50 o
   2   7   0         38.36         40.50         1.98 o
   3   7   0         44.90         47.27         1.59 o
   4   7   0         58.74         57.70         1.66 o
   5   7   0         27.93         27.31         1.45 o
   6   7   0          0.40         -0.01         0.86 o
   7   7   0          6.61         13.10         2.50 o
   0   8   0        236.46        239.46         6.68 o
   1   8   0         30.54         31.33         1.11 o
   2   8   0          7.16          4.81         1.10 o
   3   8   0         10.53         11.96         1.36 o
   4   8   0         69.29         69.55         3.03 o
 -13   1   1         69.09         81.26         9.17 o
 -12   1   1         79.70         93.86         2.45 o
 -11   1   1        214.00        191.53         4.31 o
 -10   1   1        547.04        482.88        10.61 o
  -9   1   1         85.92         82.04         2.11 o
  -8   1   1        473.44        534.43        14.93 o
  -7   1   1        774.48        882.56        24.88 o
  -6   1   1        391.58        417.94        11.81 o
  -5   1   1        762.10        778.63        22.04 o
  -4   1   1       3453.77       3552.02        83.94 o
  -3   1   1       2425.56       2476.32        68.76 o
  -2   1   1       9060.04       9006.80       205.90 o
  -1   1   1       3114.05       2867.59       162.10 o
   0   1   1       1991.78       1744.19         8.24 o
   1   1   1          3.61          1.02         0.33 o
   2   1   1          0.03          3.81         1.24 o
   3   1   1       1813.58       1911.19        42.39 o
   4   1   1       1076.61       1152.48        29.75 o
   5   1   1       3928.71       4476.12        96.69 o
   6   1   1          9.60         17.46         1.29 o
   7   1   1        435.80        415.11        13.04 o
   8   1   1         19.49         14.31         1.92 o
   9   1   1          0.28         -1.03         0.69 o
  10   1   1         10.95          6.53         0.94 o
  11   1   1          2.37          4.02         0.86 o
  12   1   1          8.39         11.50         2.64 o
  13   1   1         13.43         22.77         6.73 o
 -13   2   1         33.36         39.17         4.30 o
 -12   2   1          6.42          8.51         1.19 o
 -11   2   1        197.50        178.08         4.86 o
 -10   2   1         13.92          7.83         0.80 o
  -9   2   1         97.19         94.95         2.34 o
  -8   2   1         13.71         16.70         1.76 o
  -7   2   1       1589.47       1691.41        34.81 o
  -6   2   1         95.79         78.20         2.20 o
  -5   2   1         42.78         31.35         1.82 o
  -4   2   1        305.61        323.72         9.62 o
  -3   2   1          1.16          0.72         0.29 o
  -2   2   1       2254.63       2144.71        48.43 o
  -1   2   1      38471.79      38930.27       735.07 o
   0   2   1       8493.10       7912.58       126.23 o
   1   2   1       1734.56       1545.37        27.96 o
   2   2   1       2823.39       2729.00        45.72 o
   3   2   1       2426.95       2228.60        54.19 o
   4   2   1        146.66        147.88         3.81 o
   5   2   1        922.90        984.87        20.88 o
   6   2   1         40.28         41.22         0.68 o
   7   2   1          8.14          6.30         0.71 o
   8   2   1         29.92         22.09         1.55 o
   9   2   1         90.44         79.66         2.72 o
  10   2   1         50.28         44.24         1.41 o
  11   2   1          0.05          2.69         1.28 o
  12   2   1         16.07         19.30         2.38 o
 -12   3   1          1.27          1.45         1.96 o
 -11   3   1          4.14          5.38         2.02 o
 -10   3   1          1.10          3.57         0.98 o
  -9   3   1          3.22          2.58         0.82 o
  -8   3   1         77.55         82.22         2.67 o
  -7   3   1         71.59         71.15         2.86 o
  -6   3   1          5.85         13.44         1.49 o
  -5   3   1          5.33          9.11         1.22 o
  -4   3   1          1.90          2.47         0.33 o
  -3   3   1        138.53        110.38         3.87 o
  -2   3   1       1284.59       1274.45        30.07 o
  -1   3   1       1118.77       1090.76        16.35 o
   0   3   1         44.20         31.74         0.47 o
   1   3   1         24.18         31.61         0.91 o
   2   3   1        240.51        216.82         4.18 o
   3   3   1        754.72        704.81        12.81 o
   4   3   1         42.41         48.75         2.32 o
   5   3   1        399.44        378.62         9.63 o
   6   3   1        272.27        264.14         8.48 o
   7   3   1          0.02          2.08         0.63 o
   8   3   1         24.01         23.50         2.11 o
   9   3   1         79.58         76.64         2.44 o
  10   3   1         53.21         56.79         2.38 o
  11   3   1          0.71          0.22         0.73 o
  12   3   1          9.89         13.78         3.53 o
 -11   4   1          9.03          7.06         1.72 o
 -10   4   1         65.35         57.44         2.03 o
  -9   4   1         40.71         40.44         2.30 o
  -8   4   1          0.02         -1.05         0.70 o
  -7   4   1        364.16        387.75        13.19 o
  -6   4   1        196.87        200.75         7.08 o
  -5   4   1         95.55        105.21         4.14 o
  -4   4   1        209.29        199.46         5.35 o
  -3   4   1       1182.61       1116.90        26.48 o
  -2   4   1        644.83        624.76         9.81 o
  -1   4   1       2878.67       2721.36        28.08 o
   0   4   1       4215.66       4138.41        36.76 o
   1   4   1       1936.39       1830.53        18.54 o
   2   4   1        283.55        256.16         4.31 o
   3   4   1         93.56         77.11         2.26 o
   4   4   1        407.82        405.52         7.79 o
   5   4   1         12.40         10.35         0.45 o
   6   4   1        459.16        483.37        14.34 o
   7   4   1          1.71         -0.46         0.52 o
   8   4   1        282.90        268.13         9.06 o
   9   4   1         42.89         35.31         1.60 o
  10   4   1          2.75          2.42         1.39 o
  11   4   1          3.51          3.17         1.84 o
 -10   5   1        133.86        131.31         2.23 o
  -9   5   1         14.78         14.00         1.53 o
  -8   5   1         17.85         18.65         1.45 o
  -7   5   1         42.07         44.71         2.56 o
  -6   5   1         42.44         45.20         1.18 o
  -5   5   1        491.54        459.48        12.87 o
  -4   5   1          0.06         -0.58         0.38 o
  -3   5   1         85.50         84.66         1.74 o
  -2   5   1         22.42         26.01         1.11 o
  -1   5   1        501.96        475.48         7.42 o
   0   5   1         12.24          8.97         1.41 o
   1   5   1         63.02         48.74         1.07 o
   2   5   1         13.71         17.01         1.65 o
   3   5   1         46.73         39.36         0.71 o
   4   5   1         12.33         12.07         0.68 o
   5   5   1        248.17        249.66         7.25 o
   6   5   1        286.87        277.83         7.88 o
   7   5   1        199.77        191.31         5.90 o
   8   5   1          4.79          2.63         0.66 o
   9   5   1          3.83          1.27         1.06 o
  10   5   1         12.91         17.24         3.09 o
  -9   6   1         17.27         20.38         3.61 o
  -8   6   1          5.45          3.59         1.43 o
  -7   6   1         35.24         35.13         2.50 o
  -6   6   1          2.02          2.69         0.65 o
  -5   6   1         11.72         12.02         1.12 o
  -4   6   1         66.23         58.26         1.49 o
  -3   6   1          4.15          3.35         0.66 o
  -2   6   1          0.92          0.99         0.89 o
  -1   6   1        412.61        408.43         5.66 o
   0   6   1         23.80         44.80         2.56 o
   1   6   1        133.11        149.95         2.41 o
   2   6   1        437.22        434.38         5.79 o
   3   6   1         71.26         74.55         2.46 o
   4   6   1         13.24         11.97         1.18 o
   5   6   1         78.84         71.29         1.67 o
   6   6   1         64.99         62.09         2.91 o
   7   6   1          0.77          0.83         1.01 o
   8   6   1         53.21         48.20         2.88 o
   9   6   1         25.77         30.75         3.93 o
  -7   7   1          4.40          4.67         1.56 o
  -6   7   1         16.28         12.43         0.91 o
  -5   7   1          2.17          3.77         1.14 o
  -4   7   1         63.50         63.87         2.12 o
  -3   7   1          0.09          0.55         0.75 o
  -2   7   1        144.99        144.07         2.43 o
  -1   7   1         23.68         24.59         1.07 o
   0   7   1          9.92          9.93         0.58 o
   1   7   1         29.80         22.95         1.08 o
   2   7   1          5.63          6.32         1.62 o
   3   7   1         91.52         91.07         1.90 o
   4   7   1          0.41          0.98         0.71 o
   5   7   1         30.10         37.41         1.68 o
   6   7   1         20.07         20.35         2.12 o
   7   7   1          5.14          3.37         1.27 o
  -4   8   1          0.98          3.06         0.97 o
  -3   8   1          0.41          0.23         1.14 o
  -2   8   1          4.00          2.56         0.96 o
  -1   8   1         40.32         39.98         1.77 o
   0   8   1        179.04        172.53         2.75 o
   1   8   1         48.30         43.64         1.18 o
   2   8   1         34.02         36.13         1.82 o
   3   8   1          3.83          4.80         0.98 o
   4   8   1         14.91         16.62         0.88 o
 -13   0   2          2.00          1.00         1.71 o
 -12   0   2        322.77        288.31        10.06 o
 -11   0   2         38.73         35.51         2.97 o
 -10   0   2        193.45        230.38         9.24 o
  -9   0   2        259.33        257.43         8.87 o
  -8   0   2        491.94        542.74        21.44 o
  -7   0   2          0.92          1.44         0.33 o
  -6   0   2       1167.74       1390.08        54.51 o
  -5   0   2       2221.84       2400.97        89.46 o
  -4   0   2         41.62         44.79         1.98 o
  -3   0   2       1215.95       1219.26        41.28 o
  -2   0   2       5777.40       5612.27       221.70 o
   2   0   2       5984.97       6228.98       186.17 o
   3   0   2       1231.37       1175.30        35.94 o
   4   0   2        496.67        571.10        31.57 o
   5   0   2        481.98        467.62         4.22 o
   6   0   2        252.21        237.12         8.05 o
   7   0   2        369.27        360.07        10.06 o
   8   0   2        522.67        541.99        16.70 o
   9   0   2         15.10         11.06         1.12 o
  10   0   2         45.32         41.88         2.56 o
  11   0   2        139.80        127.51         3.10 o
  12   0   2          4.48          2.79         2.07 o
  13   0   2         46.38         60.97         9.68 o
 -13   1   2          7.29         11.85         4.24 o
 -12   1   2          8.27         11.12         2.49 o
 -11   1   2         50.93         37.64         2.96 o
 -10   1   2         11.86          9.20         1.08 o
  -9   1   2          1.26          3.95         0.55 o
  -8   1   2        393.43        380.46        11.77 o
  -7   1   2        171.99        162.85         4.84 o
  -6   1   2       1732.44       1778.83        45.10 o
  -5   1   2       4280.55       4292.17        95.44 o
  -4   1   2       2237.88       2236.34        52.10 o
  -3   1   2       2009.31       2012.06        55.25 o
  -2   1   2        307.18        314.13         9.81 o
  -1   1   2         54.68         47.95         1.84 o
   0   1   2       5242.85       5109.62       571.15 o
   1   1   2       2532.79       2219.28        60.91 o
   2   1   2        364.49        371.27         6.32 o
   3   1   2       1488.25       1496.75        32.38 o
   4   1   2       1700.38       1642.10        34.99 o
   5   1   2        526.62        544.83        13.59 o
   6   1   2         12.60         16.41         0.52 o
   7   1   2        177.16        173.56         4.98 o
   8   1   2         32.68         26.89         2.08 o
   9   1   2         64.99         43.85         2.63 o
  10   1   2         55.85         37.84         2.26 o
  11   1   2          0.00          0.93         0.78 o
  12   1   2         23.06         26.77         3.07 o
  13   1   2          0.67          8.77         5.62 o
 -13   2   2          3.67          5.01         2.31 o
 -12   2   2          1.78          1.98         0.95 o
 -11   2   2        152.08        136.53         4.70 o
 -10   2   2          0.39         -0.69         0.73 o
  -9   2   2        149.56        139.42         3.13 o
  -8   2   2        557.08        546.19        12.63 o
  -7   2   2         91.43         91.68         3.78 o
  -6   2   2         50.84         53.42         1.33 o
  -5   2   2          0.20          4.94         1.95 o
  -4   2   2        115.80        125.67         4.01 o
  -3   2   2        745.74        746.10        22.11 o
  -2   2   2      10172.54      10211.44       301.11 o
  -1   2   2        765.92        676.12        13.57 o
   0   2   2       4750.92       4244.06        81.01 o
   1   2   2         77.85         49.99         1.11 o
   2   2   2         47.61         38.43         1.43 o
   3   2   2         19.81         21.10         0.77 o
   4   2   2        217.36        212.61         4.37 o
   5   2   2         69.59         64.36         1.93 o
   6   2   2         66.17         53.00         1.24 o
   7   2   2        126.59        115.35         3.34 o
   8   2   2        113.76        103.21         2.86 o
   9   2   2          1.64         -1.07         0.71 o
  10   2   2        101.87         81.47         2.81 o
  11   2   2          9.19          8.05         2.12 o
  12   2   2          2.04         10.84         3.72 o
 -12   3   2          0.17         -0.92         0.78 o
 -11   3   2         24.92         16.23         1.55 o
 -10   3   2        404.26        382.77         8.97 o
  -9   3   2         39.08         32.03         2.20 o
  -8   3   2         67.55         58.10         1.88 o
  -7   3   2         22.12         20.52         1.49 o
  -6   3   2        716.72        741.02        31.00 o
  -5   3   2          0.80          3.20         0.95 o
  -4   3   2        305.65        316.11         9.04 o
  -3   3   2        734.89        738.51        20.44 o
  -2   3   2       2426.92       2520.49        58.89 o
  -1   3   2        365.35        333.95         8.00 o
   0   3   2         32.36         26.22         3.14 o
   1   3   2        918.86        862.32         9.13 o
   2   3   2        188.45        164.61         2.32 o
   3   3   2         93.95         87.05         1.91 o
   4   3   2        467.72        495.68         9.40 o
   5   3   2        149.24        152.23         3.85 o
   6   3   2        286.28        265.55         7.89 o
   7   3   2        225.05        236.47         8.53 o
   8   3   2          0.01          1.27         1.05 o
   9   3   2        326.06        295.33         5.12 o
  10   3   2         93.80         87.00         2.35 o
  11   3   2         19.87         19.66         2.31 o
  12   3   2         10.12         10.99         0.98 o
 -11   4   2          1.74          2.00         1.33 o
 -10   4   2          6.85          8.40         0.77 o
  -9   4   2         23.05         24.05         2.23 o
  -8   4   2         16.44         10.37         0.95 o
  -7   4   2        204.45        214.85         7.74 o
  -6   4   2         85.12         99.01         3.41 o
  -5   4   2          1.99          3.81         0.64 o
  -4   4   2         90.47         88.10         3.73 o
  -3   4   2        628.56        633.11        17.07 o
  -2   4   2        623.59        612.85        14.04 o
  -1   4   2         93.60         83.50         5.93 o
   0   4   2        110.51        117.76         4.44 o
   1   4   2        226.85        198.77         3.62 o
   2   4   2        110.86        114.14         2.84 o
   3   4   2         68.22         64.27         2.89 o
   4   4   2         36.53         43.37         1.27 o
   5   4   2        127.36        124.31         3.29 o
   6   4   2         38.01         42.30         1.40 o
   7   4   2         26.54         25.44         2.08 o
   8   4   2        138.12        130.40         3.88 o
   9   4   2          9.23          8.32         0.82 o
  10   4   2         11.63         12.16         3.34 o
  11   4   2          2.70          1.01         0.93 o
 -10   5   2          2.02          3.22         1.34 o
  -9   5   2         33.65         34.42         3.85 o
  -8   5   2          3.72          4.89         0.71 o
  -7   5   2         12.93         10.77         1.25 o
  -6   5   2         37.07         36.57         1.61 o
  -5   5   2         65.35         66.55         1.77 o
  -4   5   2          3.91          2.78         0.44 o
  -3   5   2          4.49          4.14         0.42 o
  -2   5   2        363.35        351.37         7.23 o
  -1   5   2         14.34         15.16         0.85 o
   0   5   2        201.54        202.68         4.60 o
   1   5   2         16.66         14.50         0.69 o
   2   5   2         14.24         12.51         0.49 o
   3   5   2          0.35         -0.42         0.36 o
   4   5   2          6.46          4.82         0.41 o
   5   5   2          8.53         15.23         2.02 o
   6   5   2         20.21         26.38         1.39 o
   7   5   2          3.32          3.34         0.51 o
   8   5   2          1.40          0.07         0.77 o
   9   5   2          3.48          5.80         1.49 o
  10   5   2          4.46          3.65         1.96 o
  -9   6   2          3.19          2.43         1.79 o
  -8   6   2          2.34          3.07         0.95 o
  -7   6   2          8.20         12.03         2.16 o
  -6   6   2        333.14        332.70         9.59 o
  -5   6   2          4.43          5.31         0.90 o
  -4   6   2         52.17         38.71         1.22 o
  -3   6   2         69.21         66.24         1.40 o
  -2   6   2         10.40          8.32         0.97 o
  -1   6   2        223.54        220.21         4.69 o
   0   6   2        207.39        183.65         4.72 o
   1   6   2         51.76         55.88         1.90 o
   2   6   2          7.52         10.78         1.39 o
   3   6   2         88.94         86.14         1.39 o
   4   6   2         56.95         50.45         1.05 o
   5   6   2          8.85         10.99         1.02 o
   6   6   2         93.24         98.56         2.55 o
   7   6   2         65.52         72.36         3.11 o
   8   6   2         72.56         79.58         3.41 o
   9   6   2         23.67         26.10         2.92 o
  -7   7   2          0.52          0.48         1.61 o
  -6   7   2          0.65         -0.23         1.32 o
  -5   7   2          0.15          0.05         0.92 o
  -4   7   2         25.28         29.65         0.98 o
  -3   7   2          3.35          3.82         0.91 o
  -2   7   2          0.46          2.99         0.60 o
  -1   7   2         76.03         72.76         1.97 o
   0   7   2         30.29         23.69         1.15 o
   1   7   2          1.73          1.44         0.61 o
   2   7   2         14.10         11.33         0.58 o
   3   7   2          3.26          4.13         0.60 o
   4   7   2         16.99         16.14         1.04 o
   5   7   2        110.71        113.18         2.57 o
   6   7   2         35.93         42.56         2.41 o
   7   7   2          0.93          0.61         1.08 o
  -4   8   2          3.83          4.97         0.92 o
  -3   8   2         16.29         11.74         1.15 o
  -2   8   2         29.16         26.97         1.62 o
  -1   8   2         57.93         52.48         1.46 o
   0   8   2         13.99         20.32         1.94 o
   1   8   2         36.99         40.30         1.90 o
   2   8   2          5.67          9.42         0.97 o
   3   8   2          0.85          0.94         0.72 o
 -13   1   3         10.51         10.94         2.81 o
 -12   1   3          5.17          6.43         1.22 o
 -11   1   3         62.18         56.12         3.05 o
 -10   1   3          2.93         -1.00         0.70 o
  -9   1   3        286.65        270.66         6.78 o
  -8   1   3         60.94         60.45         2.08 o
  -7   1   3         26.63         20.87         0.93 o
  -6   1   3        331.06        301.48         7.47 o
  -5   1   3       1602.83       1701.49        35.26 o
  -4   1   3         41.15         42.47         1.62 o
  -3   1   3         76.55         82.75         2.86 o
  -2   1   3       2149.62       1946.58        57.19 o
  -1   1   3       5975.48       5835.36       144.53 o
   0   1   3       4073.51       3854.56       235.55 o
   1   1   3          0.80          6.55         1.74 o
   2   1   3       5198.73       5332.14        99.85 o
   3   1   3         16.88         22.71         0.84 o
   4   1   3        819.29        787.23        12.21 o
   5   1   3        191.50        158.89        13.65 o
   6   1   3         31.80         17.51         0.90 o
   7   1   3        168.93        155.78         4.85 o
   8   1   3          1.40          3.26         0.85 o
   9   1   3        133.13        129.98         4.19 o
  10   1   3         51.63         40.78         1.77 o
  11   1   3         35.27         30.89         1.53 o
  12   1   3         42.49         51.20         4.14 o
 -13   2   3         30.22         37.55         3.66 o
 -12   2   3         72.10         58.37         2.89 o
 -11   2   3          1.19          1.92         0.73 o
 -10   2   3        254.18        230.05         4.46 o
  -9   2   3          6.35          8.22         0.59 o
  -8   2   3        335.38        305.59         9.69 o
  -7   2   3        311.12        343.24         6.46 o
  -6   2   3        457.28        493.93        14.27 o
  -5   2   3        448.83        503.92        14.94 o
  -4   2   3        108.59        104.52         3.75 o
  -3   2   3        263.15        256.64         8.44 o
  -2   2   3       1780.85       1807.00        54.89 o
  -1   2   3         31.37         25.85         2.58 o
   0   2   3        430.29        377.39        10.58 o
   1   2   3        102.94         72.65         1.01 o
   2   2   3       2704.61       2524.71        61.01 o
   3   2   3        376.57        408.89         5.29 o
   4   2   3        689.12        755.02        16.52 o
   5   2   3        124.01        108.81         1.74 o
   6   2   3          8.09          8.79         0.70 o
   7   2   3        124.28        108.30         3.20 o
   8   2   3        159.04        136.11         3.89 o
   9   2   3         51.69         42.70         2.79 o
  10   2   3        120.93        122.19         3.05 o
  11   2   3          1.50          3.20         1.49 o
  12   2   3          2.93          3.60         1.10 o
 -12   3   3         23.77         21.67         2.55 o
 -11   3   3         16.74         14.56         1.93 o
 -10   3   3          0.76          3.29         0.90 o
  -9   3   3         13.37         14.87         1.64 o
  -8   3   3          2.78          1.13         0.37 o
  -7   3   3         36.57         31.96         1.14 o
  -6   3   3         53.33         50.37         2.43 o
  -5   3   3         17.26         19.26         1.09 o
  -4   3   3         70.60         95.28         6.40 o
  -3   3   3         29.27         45.61         1.28 o
  -2   3   3        372.25        376.98        11.33 o
  -1   3   3         37.82         32.31         0.61 o
   0   3   3        503.56        473.36        11.51 o
   1   3   3        856.71        780.09        11.18 o
   2   3   3          0.79          1.86         0.83 o
   3   3   3          1.44          3.05         0.91 o
   4   3   3        412.51        400.82         6.32 o
   5   3   3        158.81        149.90         4.46 o
   6   3   3        113.93        105.19         3.25 o
   7   3   3        173.38        178.14         4.51 o
   8   3   3         53.83         40.16         3.79 o
   9   3   3         99.98         92.91         3.11 o
  10   3   3         78.46         81.50         2.13 o
  11   3   3         93.11         93.91         4.15 o
  12   3   3          0.60          0.29         0.85 o
 -11   4   3         35.37         23.98         1.49 o
 -10   4   3          5.25          4.57         0.81 o
  -9   4   3         98.60         89.57         3.69 o
  -8   4   3         79.38         68.12         2.56 o
  -7   4   3          1.07          3.06         0.59 o
  -6   4   3        597.20        631.53        20.46 o
  -5   4   3         40.67         35.43         1.83 o
  -4   4   3        174.75        196.82         8.15 o
  -3   4   3       1570.28       1623.58        45.52 o
  -2   4   3         12.92          9.56         0.97 o
  -1   4   3          6.03          3.01         0.80 o
   0   4   3        568.48        583.99        14.73 o
   1   4   3        585.01        553.74         8.32 o
   2   4   3         96.88         67.84         2.28 o
   3   4   3        183.28        174.63         3.93 o
   4   4   3         43.03         37.96         1.17 o
   5   4   3          0.42         -0.10         0.39 o
   6   4   3        115.16        109.19         2.82 o
   7   4   3        379.71        351.44         9.93 o
   8   4   3         52.16         54.84         2.82 o
   9   4   3         92.02         86.30         2.36 o
  10   4   3         73.82         65.85         3.76 o
  11   4   3          4.45          3.06         2.02 o
 -10   5   3          1.00          0.43         1.15 o
  -9   5   3         23.94         28.86         3.19 o
  -8   5   3         57.51         54.39         3.29 o
  -7   5   3          0.07          0.26         0.64 o
  -6   5   3         14.20         11.01         1.13 o
  -5   5   3        118.84        116.91         3.03 o
  -4   5   3        195.96        188.59         5.39 o
  -3   5   3         84.97         82.35         1.74 o
  -2   5   3          0.11          0.75         0.33 o
  -1   5   3        102.76         97.60         2.07 o
   0   5   3        693.07        646.82        12.28 o
   1   5   3         39.88         31.10         1.17 o
   2   5   3         27.49         23.07         0.72 o
   3   5   3         32.33         35.43         1.12 o
   4   5   3         65.97         63.22         1.27 o
   5   5   3        484.13        502.07        12.00 o
   6   5   3          8.79          6.81         0.65 o
   7   5   3         53.66         45.19         1.85 o
   8   5   3         56.82         48.79         1.94 o
   9   5   3         93.93         90.88         5.27 o
  10   5   3          1.60          1.57         1.49 o
  -9   6   3          3.05          0.52         1.84 o
  -8   6   3         41.44         45.12         4.43 o
  -7   6   3         51.98         48.54         2.96 o
  -6   6   3         26.81         31.51         1.31 o
  -5   6   3         43.80         52.67         2.49 o
  -4   6   3         26.27         25.99         0.83 o
  -3   6   3         70.21         65.72         1.75 o
  -2   6   3          0.33          0.45         0.89 o
  -1   6   3        214.35        201.80         5.85 o
   0   6   3         35.96         30.74         2.29 o
   1   6   3         58.13         60.45         2.58 o
   2   6   3         21.40         18.74         1.20 o
   3   6   3         22.78         18.88         1.28 o
   4   6   3          0.26         -0.07         0.49 o
   5   6   3          0.49          1.50         0.56 o
   6   6   3         43.71         43.18         2.34 o
   7   6   3         80.91         79.94         3.71 o
   8   6   3          8.52         13.41         0.96 o
   9   6   3          0.39          3.81         1.43 o
  -7   7   3          0.75          1.94         1.71 o
  -6   7   3          0.54         -0.12         0.81 o
  -5   7   3         11.75         14.29         1.39 o
  -4   7   3        155.67        171.59         3.33 o
  -3   7   3         51.38         54.54         1.60 o
  -2   7   3         18.41         21.67         2.56 o
  -1   7   3         64.42         61.97         2.30 o
   0   7   3         39.60         28.75         1.28 o
   1   7   3         13.21         15.74         1.31 o
   2   7   3         12.83          9.38         0.59 o
   3   7   3          6.43          9.53         0.76 o
   4   7   3         29.72         35.51         1.73 o
   5   7   3         16.04         23.58         1.79 o
   6   7   3         19.59         24.23         1.82 o
   7   7   3          3.92          1.05         1.48 o
  -4   8   3         18.00         14.43         1.16 o
  -3   8   3          1.30         -0.35         1.24 o
  -2   8   3         22.87         20.36         1.54 o
  -1   8   3          4.09          5.35         0.73 o
   0   8   3         29.20         35.43         1.99 o
   1   8   3          8.79          7.83         1.03 o
   2   8   3          6.24          6.20         0.75 o
   3   8   3         40.52         41.34         2.08 o
 -13   0   4         58.80         41.86        14.74 o
 -12   0   4          0.01          0.98         1.26 o
 -11   0   4        452.23        438.81        19.70 o
 -10   0   4        278.94        271.76        11.99 o
  -9   0   4        676.36        685.20        28.68 o
  -8   0   4         48.98         57.44         3.39 o
  -7   0   4         43.90         32.37         2.12 o
  -6   0   4          3.97         -0.24         0.32 o
  -5   0   4        499.39        467.34        16.51 o
  -4   0   4         22.86         17.87         2.04 o
  -3   0   4         92.03         98.29         3.20 o
  -2   0   4       8926.13       9370.46       412.97 o
  -1   0   4       6582.31       6589.79       492.76 o
   0   0   4        443.38        458.70        16.92 o
   1   0   4       2034.71       1985.40        91.74 o
   2   0   4       2343.01       2279.56        55.55 o
   3   0   4       3115.62       3324.94       101.46 o
   4   0   4        713.07        653.06        33.22 o
   5   0   4       1969.60       2280.85       103.54 o
   6   0   4        291.95        307.86        14.20 o
   7   0   4        460.25        415.81        18.13 o
   8   0   4         28.17         21.34         2.03 o
   9   0   4         21.00         18.49         2.70 o
  10   0   4        278.61        271.06        10.87 o
  11   0   4         61.04         51.60         2.62 o
  12   0   4          1.54          1.82         3.93 o
 -13   1   4          2.75          3.43         1.48 o
 -12   1   4         56.53         65.57         1.56 o
 -11   1   4          1.11          1.95         0.77 o
 -10   1   4         66.82         60.48         2.01 o
  -9   1   4         55.34         56.68         1.69 o
  -8   1   4        130.96        127.08         3.64 o
  -7   1   4         52.51         50.55         1.51 o
  -6   1   4          0.07         -0.35         0.40 o
  -5   1   4        166.57        159.62         4.03 o
  -4   1   4          3.60          7.36         1.12 o
  -3   1   4         16.15         22.12         1.13 o
  -2   1   4       4612.42       4506.51       105.69 o
  -1   1   4        624.50        627.33        20.59 o
   0   1   4       1334.42       1296.19        51.61 o
   1   1   4          0.07         21.61         6.54 o
   2   1   4       1226.13       1193.98        18.64 o
   3   1   4         72.69         65.15         1.45 o
   4   1   4        266.79        296.56         4.85 o
   5   1   4        135.28        136.62         2.48 o
   6   1   4         23.24         28.39         1.07 o
   7   1   4          7.35          7.08         0.84 o
   8   1   4         20.72         21.35         1.93 o
   9   1   4         17.02         10.27         1.37 o
  10   1   4        301.76        303.50         8.93 o
  11   1   4         27.08         21.45         1.62 o
  12   1   4          7.79         12.76         1.78 o
 -13   2   4         23.93         28.98         3.50 o
 -12   2   4          7.75          5.20         1.35 o
 -11   2   4        123.89        128.54         4.31 o
 -10   2   4        198.72        174.86         6.16 o
  -9   2   4        360.04        346.46         7.79 o
  -8   2   4         89.72         74.55         1.60 o
  -7   2   4        391.90        394.26         8.11 o
  -6   2   4         17.44         16.28         1.04 o
  -5   2   4        124.97        118.52         3.90 o
  -4   2   4          6.61          9.49         0.74 o
  -3   2   4        149.43        136.06         4.44 o
  -2   2   4       2535.35       2609.60        75.54 o
  -1   2   4       8102.37       8252.46       195.78 o
   0   2   4       1388.14       1354.03        25.95 o
   1   2   4       1326.82       1335.44        19.83 o
   2   2   4        132.26        123.55         2.18 o
   3   2   4        106.22         95.67         1.68 o
   4   2   4        313.72        316.51         6.62 o
   5   2   4          4.42          3.23         0.73 o
   6   2   4         87.85         77.55         1.80 o
   7   2   4          0.07         -0.76         0.83 o
   8   2   4         29.54         27.86         3.04 o
   9   2   4        116.11        115.20         2.51 o
  10   2   4         64.78         60.41         2.71 o
  11   2   4         75.66         70.90         3.56 o
  12   2   4         16.02         18.53         1.76 o
 -12   3   4         30.89         35.51         4.32 o
 -11   3   4          2.48          2.44         0.71 o
 -10   3   4         26.92         24.84         1.77 o
  -9   3   4        367.52        325.46         8.11 o
  -8   3   4        335.92        341.67         7.58 o
  -7   3   4         24.10         21.91         1.07 o
  -6   3   4        209.75        208.27         5.74 o
  -5   3   4        308.35        339.94        13.29 o
  -4   3   4        210.30        205.85         5.56 o
  -3   3   4       5471.01       5527.99       140.00 o
  -2   3   4        541.63        591.28        19.17 o
  -1   3   4        491.89        481.09        15.27 o
   0   3   4        185.74        158.63         3.82 o
   1   3   4        276.81        232.20         4.88 o
   2   3   4        797.87        736.41        13.74 o
   3   3   4        116.19        120.71         2.80 o
   4   3   4         19.99         16.27         0.47 o
   5   3   4        103.14        101.34         3.25 o
   6   3   4        192.90        208.79         5.58 o
   7   3   4          4.34          1.42         0.99 o
   8   3   4        265.34        272.32         9.03 o
   9   3   4        513.20        491.82         8.30 o
  10   3   4          8.08          5.48         1.21 o
  11   3   4         67.86         70.16         3.62 o
  12   3   4         12.33         14.07         1.22 o
 -11   4   4         25.39         29.86         2.58 o
 -10   4   4         19.97         15.91         1.09 o
  -9   4   4          5.88          4.33         0.75 o
  -8   4   4         11.73         11.19         0.74 o
  -7   4   4        279.43        289.24         9.77 o
  -6   4   4        467.54        516.54        19.04 o
  -5   4   4         20.96         18.68         1.37 o
  -4   4   4         57.46         46.83         1.99 o
  -3   4   4        331.57        309.84        13.01 o
  -2   4   4        372.85        356.31        12.00 o
  -1   4   4         10.63          9.95         0.96 o
   0   4   4        193.10        160.66         4.12 o
   1   4   4        933.87        879.59        17.65 o
   2   4   4        170.35        178.08         2.90 o
   3   4   4         59.64         49.98         1.42 o
   4   4   4         11.34          9.82         0.42 o
   5   4   4         94.34         88.63         2.26 o
   6   4   4          8.64          7.08         0.63 o
   7   4   4         35.99         33.15         2.33 o
   8   4   4        184.83        189.04         5.46 o
   9   4   4         41.79         40.57         1.63 o
  10   4   4         51.44         52.57         3.54 o
  11   4   4          0.20         -0.11         1.01 o
 -10   5   4         18.38         18.32         2.55 o
  -9   5   4          1.66          1.23         1.44 o
  -8   5   4          2.53          2.07         0.82 o
  -7   5   4         12.68         11.22         0.87 o
  -6   5   4         13.35         14.58         0.91 o
  -5   5   4         29.42         32.57         1.08 o
  -4   5   4          0.51          1.33         0.51 o
  -3   5   4        142.02        136.15         4.54 o
  -2   5   4          2.62          0.63         0.35 o
  -1   5   4        481.91        458.58         9.14 o
   0   5   4        348.92        355.38         7.20 o
   1   5   4         32.22         33.52         0.85 o
   2   5   4          2.46          2.98         0.46 o
   3   5   4         47.54         40.68         0.95 o
   4   5   4          0.09          0.40         0.40 o
   5   5   4          0.25          0.99         0.54 o
   6   5   4         28.65         33.04         1.65 o
   7   5   4          6.23          4.65         0.57 o
   8   5   4         54.90         54.12         2.44 o
   9   5   4         66.99         64.96         4.20 o
  10   5   4         24.51         24.97         1.74 o
  -9   6   4          0.50         -2.52         1.68 o
  -8   6   4         11.11         14.35         2.64 o
  -7   6   4          2.41          6.01         2.14 o
  -6   6   4         46.98         50.94         2.43 o
  -5   6   4        466.87        470.97        15.46 o
  -4   6   4         21.95         25.72         1.41 o
  -3   6   4         19.69         14.30         0.93 o
  -2   6   4          0.59         -1.15         0.77 o
  -1   6   4          1.27          2.55         0.52 o
   0   6   4         13.02         18.83         1.67 o
   1   6   4         23.36         25.18         1.71 o
   2   6   4          4.35          3.19         0.67 o
   3   6   4         23.35         19.62         1.09 o
   4   6   4          0.03          0.35         0.48 o
   5   6   4        180.87        176.93         3.61 o
   6   6   4          0.52         -0.29         0.54 o
   7   6   4         48.34         58.27         2.44 o
   8   6   4          6.05          7.12         1.33 o
  -7   7   4          0.11         -1.04         1.19 o
  -6   7   4          3.70          2.17         1.77 o
  -5   7   4         26.69         28.05         1.97 o
  -4   7   4         25.76         35.03         2.52 o
  -3   7   4          3.06          5.96         0.73 o
  -2   7   4        150.41        162.41         5.00 o
  -1   7   4          9.31          8.33         0.70 o
   0   7   4          7.68          6.64         0.60 o
   1   7   4        126.44        119.56         3.05 o
   2   7   4         50.35         49.27         1.64 o
   3   7   4        121.76        123.20         4.38 o
   4   7   4        132.58        145.37         3.28 o
   5   7   4          2.43          0.75         0.64 o
   6   7   4         45.24         41.28         1.44 o
  -3   8   4          5.62          9.24         1.35 o
  -2   8   4          6.26          6.25         0.95 o
  -1   8   4          5.54          4.46         1.05 o
   0   8   4         13.11          9.66         0.84 o
   1   8   4          9.20          7.04         0.82 o
   2   8   4          8.22          8.05         0.77 o
   3   8   4          6.88          4.70         0.85 o
 -13   1   5         21.45         27.72         4.19 o
 -12   1   5         22.01         16.44         2.45 o
 -11   1   5         99.48        105.35         3.00 o
 -10   1   5        269.24        275.50         8.40 o
  -9   1   5         51.50         53.74         1.62 o
  -8   1   5        134.87        142.58         3.78 o
  -7   1   5          5.82          6.46         0.75 o
  -6   1   5        368.80        392.76         8.33 o
  -5   1   5        182.93        184.52         3.91 o
  -4   1   5       3719.04       4060.34        85.87 o
  -3   1   5        112.56        121.71         3.68 o
  -2   1   5        179.62        228.60         7.01 o
  -1   1   5       4540.87       4541.78       154.70 o
   0   1   5        877.67        795.00        48.45 o
   1   1   5        320.99        339.03        13.35 o
   2   1   5       2263.72       2430.77        58.52 o
   3   1   5        333.27        404.60         9.48 o
   4   1   5         70.13         64.27         1.99 o
   5   1   5         51.72         40.38         1.16 o
   6   1   5          1.71          4.43         0.30 o
   7   1   5         33.60         40.30         1.53 o
   8   1   5       1195.62       1228.47        33.11 o
   9   1   5        449.06        467.16        12.26 o
  10   1   5        123.50        124.12         5.41 o
  11   1   5          7.50          3.16         0.70 o
  12   1   5         41.24         44.23         5.16 o
 -13   2   5         18.95         31.95         4.21 o
 -12   2   5         40.30         44.24         3.04 o
 -11   2   5         91.61         79.93         3.21 o
 -10   2   5         44.66         41.53         1.36 o
  -9   2   5         14.76         15.91         0.73 o
  -8   2   5        232.62        236.65         5.02 o
  -7   2   5         11.91         14.02         1.22 o
  -6   2   5        108.17        107.68         3.43 o
  -5   2   5        139.66        184.81         5.85 o
  -4   2   5         20.80         26.08         1.22 o
  -3   2   5          8.02         10.59         0.63 o
  -2   2   5       1987.17       2078.02        54.10 o
  -1   2   5       3046.92       3218.80        79.32 o
   0   2   5        253.37        240.33         8.81 o
   1   2   5        638.49        649.22        15.47 o
   2   2   5        266.54        265.33         4.26 o
   3   2   5        134.63        139.62         2.68 o
   4   2   5       1065.62       1188.42        17.90 o
   5   2   5        334.26        353.55         7.90 o
   6   2   5         32.44         29.43         1.08 o
   7   2   5        239.18        233.33         6.30 o
   8   2   5          0.63          2.26         1.01 o
   9   2   5        178.87        179.99         3.96 o
  10   2   5          1.91          3.21         0.72 o
  11   2   5         16.26         16.32         2.57 o
  12   2   5         10.44          8.53         1.47 o
 -12   3   5          0.00          4.30         1.29 o
 -11   3   5          0.17          1.20         0.76 o
 -10   3   5         71.99         72.46         2.21 o
  -9   3   5        111.19        102.19         3.41 o
  -8   3   5          0.05          0.54         0.36 o
  -7   3   5         92.17         89.23         2.11 o
  -6   3   5          4.83          2.81         0.57 o
  -5   3   5         28.05         19.21         1.02 o
  -4   3   5       1145.88       1232.47        40.60 o
  -3   3   5        934.95        945.49        24.57 o
  -2   3   5        223.38        236.43         6.62 o
  -1   3   5       1215.16       1247.71        31.03 o
   0   3   5        121.71        116.26         3.11 o
   1   3   5        260.76        246.24         4.52 o
   2   3   5          8.95          6.29         1.19 o
   3   3   5         85.25         81.88         2.88 o
   4   3   5         25.96         23.32         0.68 o
   5   3   5        178.19        175.52         4.76 o
   6   3   5         66.83         71.61         2.16 o
   7   3   5          3.28          3.34         1.15 o
   8   3   5          1.22         15.07         5.54 o
   9   3   5         16.15         18.85         2.00 o
  10   3   5         17.04         20.43         1.96 o
  11   3   5         22.43         17.39         0.88 o
 -11   4   5         81.03         94.81         2.82 o
 -10   4   5         74.10         70.01         2.96 o
  -9   4   5         13.81         14.42         1.19 o
  -8   4   5        155.88        143.82         5.06 o
  -7   4   5        395.85        381.12        12.59 o
  -6   4   5         36.08         42.98         1.40 o
  -5   4   5          4.35          6.42         0.68 o
  -4   4   5        123.27        131.03         4.42 o
  -3   4   5       1005.88       1037.46        34.10 o
  -2   4   5        846.20        867.93        33.13 o
  -1   4   5          8.89          5.21         0.64 o
   0   4   5        309.57        297.34         6.33 o
   1   4   5         14.61          8.70         0.41 o
   2   4   5        220.93        191.20         3.17 o
   3   4   5        183.23        185.56         4.92 o
   4   4   5          4.73          2.55         0.44 o
   5   4   5         21.23         19.95         0.92 o
   6   4   5          0.00         -0.32         0.59 o
   7   4   5        111.17        115.49         5.12 o
   8   4   5          7.14         14.82         2.68 o
   9   4   5         91.39         99.10         4.83 o
  10   4   5          3.03          3.64         1.43 o
  11   4   5          1.80          1.47         1.56 o
 -10   5   5          3.84          4.78         0.99 o
  -9   5   5         19.33         24.43         2.88 o
  -8   5   5          2.54          5.84         2.75 o
  -7   5   5         18.32         16.16         1.47 o
  -6   5   5        249.94        241.89         7.82 o
  -5   5   5         97.23        104.00         2.97 o
  -4   5   5         96.41        102.95         5.50 o
  -3   5   5         38.93         33.28         1.76 o
  -2   5   5         10.47          8.54         0.41 o
  -1   5   5        440.21        417.73         9.21 o
   0   5   5         49.02         46.40         0.87 o
   1   5   5         65.02         58.74         1.06 o
   2   5   5        126.65        116.26         2.28 o
   3   5   5        377.41        338.44         5.91 o
   4   5   5         32.33         30.04         1.17 o
   5   5   5         11.11          8.78         0.64 o
   6   5   5         12.50          9.78         0.70 o
   7   5   5         45.66         52.29         2.71 o
   8   5   5        117.50        119.55         5.86 o
   9   5   5        135.65        136.13         5.69 o
  10   5   5         48.13         46.66         5.17 o
  -9   6   5         16.21         18.72         1.37 o
  -8   6   5          6.20         11.46         3.69 o
  -7   6   5          2.74          1.61         1.00 o
  -6   6   5         21.05         29.71         2.38 o
  -5   6   5          9.32         23.87         1.55 o
  -4   6   5          0.11          6.93         1.25 o
  -3   6   5          0.00         -0.03         0.57 o
  -2   6   5          0.72          0.01         0.51 o
  -1   6   5          2.35          1.47         0.54 o
   0   6   5        277.71        276.19         7.32 o
   1   6   5        364.88        385.16        10.01 o
   2   6   5          0.05          0.99         0.59 o
   3   6   5         84.74         88.15         1.02 o
   4   6   5          0.24          0.70         0.47 o
   5   6   5         44.67         58.85         2.70 o
   6   6   5          0.76         -0.79         0.53 o
   7   6   5         47.34         54.44         2.76 o
   8   6   5          4.33          5.52         2.11 o
  -7   7   5         26.21         24.27         1.66 o
  -6   7   5         17.55         20.60         3.33 o
  -5   7   5         16.80         16.83         2.30 o
  -4   7   5          7.47          9.90         0.98 o
  -3   7   5         88.64         99.27         3.99 o
  -2   7   5          5.68         10.51         1.82 o
  -1   7   5          0.13         -0.24         0.59 o
   0   7   5         29.82         27.36         1.55 o
   1   7   5          8.29          8.38         0.57 o
   2   7   5          4.65          5.66         0.98 o
   3   7   5         86.10         87.01         2.06 o
   4   7   5          1.56          2.01         0.91 o
   5   7   5         15.21         11.01         0.82 o
   6   7   5         18.32         22.20         1.20 o
  -3   8   5         13.58         13.68         1.36 o
  -2   8   5          0.72         -1.16         0.77 o
  -1   8   5          0.07         -1.28         0.85 o
   0   8   5          0.27         -0.38         0.77 o
   1   8   5          0.30         -0.29         0.70 o
   2   8   5          0.36         -0.38         0.76 o
 -13   0   6         11.53         15.58         6.61 o
 -12   0   6        234.42        241.15        12.08 o
 -11   0   6        181.18        182.12         8.52 o
 -10   0   6         75.50         68.55         3.71 o
  -9   0   6        370.77        374.09        13.22 o
  -8   0   6        820.18        859.66        33.43 o
  -7   0   6          5.49          8.43         1.00 o
  -6   0   6       1357.91       1619.72        55.78 o
  -5   0   6        658.75        685.03        24.83 o
  -4   0   6       1860.77       1929.95        51.94 o
  -3   0   6        779.74        932.77        33.29 o
  -2   0   6       3625.72       3716.27       162.60 o
  -1   0   6       1085.10       1107.77        93.75 o
   0   0   6       4929.29       4780.74       411.99 o
   1   0   6        229.93        294.36        18.25 o
   2   0   6       4852.10       5499.75       191.11 o
   3   0   6       2589.71       3010.65        81.75 o
   4   0   6        704.01        621.76        19.55 o
   5   0   6          2.13          2.47         1.01 o
   6   0   6       1499.36       1707.03       110.04 o
   7   0   6        163.88        159.63         4.96 o
   8   0   6         51.01         35.98         1.80 o
   9   0   6        310.14        313.19        17.44 o
  10   0   6        105.88        103.05         8.45 o
  11   0   6         58.74         50.96         6.31 o
  12   0   6         13.31          8.93         1.46 o
 -13   1   6         29.12         34.41         5.43 o
 -12   1   6          0.44          0.77         0.54 o
 -11   1   6        124.20        125.33         3.95 o
 -10   1   6          0.04         -0.62         0.41 o
  -9   1   6         33.06         26.99         1.45 o
  -8   1   6         67.56         72.35         2.59 o
  -7   1   6        854.25        877.61        20.00 o
  -6   1   6        181.01        198.14         5.62 o
  -5   1   6       1079.08       1150.53        24.05 o
  -4   1   6         40.28         54.86         2.32 o
  -3   1   6         35.23         30.83         1.32 o
  -2   1   6        505.69        518.60        15.48 o
  -1   1   6       3559.97       3429.22        99.52 o
   0   1   6        316.99        313.93        13.20 o
   1   1   6        985.51       1060.14        34.36 o
   2   1   6       1006.21        972.16        28.82 o
   3   1   6        237.97        298.65         8.77 o
   4   1   6          0.02          0.06         0.33 o
   5   1   6         93.97         96.98         1.72 o
   6   1   6         38.95         48.60         0.56 o
   7   1   6       1775.39       1928.20        45.10 o
   8   1   6         26.03         22.30         2.32 o
   9   1   6        674.42        695.94        20.13 o
  10   1   6          0.09         -1.01         0.67 o
  11   1   6         18.24         20.40         1.66 o
  12   1   6         37.60         45.34         6.16 o
 -13   2   6         16.31         26.08         4.85 o
 -12   2   6          6.90         11.17         1.25 o
 -11   2   6         56.17         51.86         1.98 o
 -10   2   6         24.53         23.81         0.88 o
  -9   2   6        204.29        182.81         4.47 o
  -8   2   6        624.46        642.40        12.96 o
  -7   2   6        422.67        427.19         9.97 o
  -6   2   6          6.43          2.71         0.35 o
  -5   2   6        343.55        371.59        11.43 o
  -4   2   6        212.41        226.44         6.19 o
  -3   2   6         17.08         13.98         0.97 o
  -2   2   6        200.24        187.66         6.54 o
  -1   2   6          9.40          8.48         0.89 o
   0   2   6         63.64         64.37         2.34 o
   1   2   6        700.30        665.26        22.30 o
   2   2   6        603.76        638.18        12.55 o
   3   2   6         70.71         78.66         1.76 o
   4   2   6        218.79        214.12         4.63 o
   5   2   6         76.15         74.74         1.16 o
   6   2   6          0.84          0.17         0.28 o
   7   2   6        442.11        431.11        10.85 o
   8   2   6          6.20         18.29         3.45 o
   9   2   6         50.37         53.08         3.94 o
  10   2   6         25.45         25.70         1.82 o
  11   2   6          1.87          0.70         0.94 o
  12   2   6          0.07          0.80         1.16 o
 -12   3   6         68.27         87.83         4.22 o
 -11   3   6         31.24         35.12         2.99 o
 -10   3   6          3.49          3.27         0.72 o
  -9   3   6         17.16         16.94         1.20 o
  -8   3   6        324.60        314.11         8.14 o
  -7   3   6        171.09        166.53         3.88 o
  -6   3   6         25.96         19.97         0.87 o
  -5   3   6        196.27        187.71         5.09 o
  -4   3   6        802.26        822.89        32.40 o
  -3   3   6       1227.05       1316.88        39.89 o
  -2   3   6       1315.54       1378.91        40.55 o
  -1   3   6         65.00         60.96         1.89 o
   0   3   6        734.59        709.50        17.08 o
   1   3   6         90.70         85.76         2.37 o
   2   3   6       3351.65       3362.31        95.72 o
   3   3   6       1760.31       1770.98        50.42 o
   4   3   6          0.57          1.61         0.31 o
   5   3   6         71.09         70.36         2.32 o
   6   3   6         36.17         34.79         1.74 o
   7   3   6        473.44        460.03        12.65 o
   8   3   6       2088.76       2243.87        79.68 o
   9   3   6        234.39        241.22         7.81 o
  10   3   6         72.97         58.42         1.93 o
  11   3   6        103.06         97.33         2.98 o
 -11   4   6         19.32         33.07         4.90 o
 -10   4   6          0.12          1.08         1.16 o
  -9   4   6          0.42          0.48         0.88 o
  -8   4   6          1.13          1.28         0.75 o
  -7   4   6          2.78          3.00         0.77 o
  -6   4   6        107.61        117.71         3.64 o
  -5   4   6         32.32         39.60         1.69 o
  -4   4   6        297.24        324.31        10.47 o
  -3   4   6        426.99        420.52        13.82 o
  -2   4   6        195.52        183.65         6.56 o
  -1   4   6         90.55         75.14         2.65 o
   0   4   6         50.95         49.93         1.43 o
   1   4   6          0.21         -0.47         0.31 o
   2   4   6        291.47        284.53         6.21 o
   3   4   6        792.96        810.01        17.96 o
   4   4   6        147.44        150.63         4.44 o
   5   4   6        207.12        212.20         7.61 o
   6   4   6          0.04         -0.07         0.53 o
   7   4   6        234.21        216.64         7.00 o
   8   4   6        126.51        123.15         5.54 o
   9   4   6         11.08         12.81         2.19 o
  10   4   6        108.88        120.17         5.50 o
 -10   5   6         47.30         51.57         4.09 o
  -9   5   6         12.52         13.21         2.33 o
  -8   5   6          2.16         10.17         3.40 o
  -7   5   6         27.88         35.41         2.68 o
  -6   5   6          0.00          3.46         0.94 o
  -5   5   6        294.12        320.24         8.64 o
  -4   5   6        125.90        112.66         5.31 o
  -3   5   6          0.04          1.03         0.55 o
  -2   5   6          1.34         -0.57         0.39 o
  -1   5   6        119.37        123.83         3.54 o
   0   5   6         51.35         49.02         1.36 o
   1   5   6          0.54          1.51         0.44 o
   2   5   6         78.56         80.05         1.47 o
   3   5   6         91.50         89.79         1.72 o
   4   5   6         68.46         58.31         2.41 o
   5   5   6         13.68         13.47         0.83 o
   6   5   6         28.52         30.58         1.87 o
   7   5   6        240.31        277.63         9.03 o
   8   5   6         94.43        120.27         5.49 o
   9   5   6         45.98         41.49         2.69 o
  -9   6   6          3.44          1.19         1.00 o
  -8   6   6         18.63         14.50         1.02 o
  -7   6   6          0.00         10.42         4.89 o
  -6   6   6         13.52         21.33         2.51 o
  -5   6   6        390.41        415.25        17.72 o
  -4   6   6        346.98        350.28        12.66 o
  -3   6   6         76.50         75.59         3.82 o
  -2   6   6        133.84        113.74         4.44 o
  -1   6   6         37.12         31.59         1.46 o
   0   6   6         14.83         20.61         1.81 o
   1   6   6         47.38         51.82         1.45 o
   2   6   6         71.82         74.55         1.53 o
   3   6   6        115.46        116.33         2.03 o
   4   6   6          1.96          0.43         0.55 o
   5   6   6          2.41          2.91         1.02 o
   6   6   6         11.76         14.00         1.28 o
   7   6   6         89.34        102.78         4.67 o
   8   6   6         42.01         44.14         4.41 o
  -7   7   6          0.31         -1.17         0.87 o
  -6   7   6         32.78         25.51         0.98 o
  -5   7   6          2.35          3.00         0.92 o
  -4   7   6         85.27         83.16         2.90 o
  -3   7   6         55.27         61.55         2.87 o
  -2   7   6          0.18          1.01         0.86 o
  -1   7   6         84.17         86.15         3.00 o
   0   7   6          2.06         -0.21         0.81 o
   1   7   6         11.41          8.86         0.65 o
   2   7   6        180.16        177.85         1.99 o
   3   7   6          6.92          8.71         0.85 o
   4   7   6          0.51          0.36         0.79 o
   5   7   6          0.56          0.63         0.62 o
   6   7   6          0.67          1.88         0.71 o
  -2   8   6         12.64         10.79         0.96 o
  -1   8   6          5.95          3.63         0.84 o
   0   8   6          8.66          8.52         0.87 o
   1   8   6         32.49         33.94         1.21 o
   2   8   6         11.28         10.46         1.80 o
 -13   1   7          3.33         15.67         5.21 o
 -12   1   7         48.76         50.73         3.08 o
 -11   1   7         17.85         15.25         0.99 o
 -10   1   7         30.36         24.20         0.95 o
  -9   1   7         88.51         83.05         2.80 o
  -8   1   7         31.93         32.75         1.57 o
  -7   1   7         70.99         75.95         1.96 o
  -6   1   7         77.67         85.93         3.18 o
  -5   1   7        637.70        672.49        16.63 o
  -4   1   7          1.23          2.35         0.46 o
  -3   1   7          0.12          0.39         0.43 o
  -2   1   7       3493.19       3608.29       123.64 o
  -1   1   7        233.06        200.20         7.59 o
   0   1   7        580.68        562.10        30.07 o
   1   1   7       1670.88       1690.57        60.27 o
   2   1   7       4600.04       5025.88       124.85 o
   3   1   7       1545.12       1754.76        34.45 o
   4   1   7          9.10          4.57         0.57 o
   5   1   7        777.70        834.56        16.55 o
   6   1   7        661.50        710.00        19.21 o
   7   1   7        692.73        749.31        18.53 o
   8   1   7       1225.33       1288.62        34.90 o
   9   1   7        918.60        975.94        28.32 o
  10   1   7        177.91        177.92         6.73 o
  11   1   7          0.91          0.93         0.81 o
  12   1   7          7.49          6.65         1.65 o
 -12   2   7          1.79          1.77         0.72 o
 -11   2   7         93.77         89.50         3.63 o
 -10   2   7        148.45        144.24         3.36 o
  -9   2   7          3.75          2.03         0.41 o
  -8   2   7        429.27        437.86        10.27 o
  -7   2   7          6.38          7.47         0.58 o
  -6   2   7          4.63          4.67         0.60 o
  -5   2   7        100.42         94.03         3.53 o
  -4   2   7         43.07         31.89         1.28 o
  -3   2   7        574.41        613.37        18.74 o
  -2   2   7        844.41        861.76        27.70 o
  -1   2   7          0.04          0.16         0.42 o
   0   2   7         60.19         51.45         1.94 o
   1   2   7        372.55        392.33        16.27 o
   2   2   7        662.60        661.73        13.41 o
   3   2   7       2653.34       2979.38        69.87 o
   4   2   7        106.53         93.11         3.05 o
   5   2   7        144.93        165.57         3.65 o
   6   2   7          1.86          2.51         0.30 o
   7   2   7        615.49        584.67        22.85 o
   8   2   7       1207.22       1307.41        35.82 o
   9   2   7         96.42        116.69         4.53 o
  10   2   7          2.56          2.28         1.05 o
  11   2   7          9.40          9.07         0.81 o
 -12   3   7         28.38         40.24         3.75 o
 -11   3   7         88.29         92.16         3.62 o
 -10   3   7         99.11         96.16         2.51 o
  -9   3   7          9.59          6.07         0.91 o
  -8   3   7        119.83        142.21         3.61 o
  -7   3   7          0.00         -0.51         0.34 o
  -6   3   7         10.62          5.97         0.39 o
  -5   3   7        120.85        106.19         2.74 o
  -4   3   7         61.62         58.59         1.78 o
  -3   3   7         41.36         47.70         2.10 o
  -2   3   7        124.08        136.74         2.89 o
  -1   3   7          0.11          0.48         0.22 o
   0   3   7          3.05          2.00         0.36 o
   1   3   7         16.88         22.75         1.36 o
   2   3   7         59.06         45.45         1.63 o
   3   3   7         10.42         16.65         0.64 o
   4   3   7          3.62          6.80         0.45 o
   5   3   7          7.67          7.56         0.57 o
   6   3   7         26.89         25.15         2.05 o
   7   3   7        310.66        299.53         8.35 o
   8   3   7         73.37         84.70         5.21 o
   9   3   7          0.23          3.18         1.02 o
  10   3   7        102.75        113.60         3.87 o
  11   3   7         57.70         65.07         2.51 o
 -11   4   7         97.55        109.29         7.23 o
 -10   4   7          2.86          2.55         0.63 o
  -9   4   7         37.34         37.17         2.62 o
  -8   4   7        200.98        197.07         6.53 o
  -7   4   7        477.94        469.32        13.47 o
  -6   4   7        498.08        465.38        12.74 o
  -5   4   7        431.70        419.95        12.03 o
  -4   4   7          8.80          7.21         0.49 o
  -3   4   7        572.17        605.62        16.86 o
  -2   4   7         29.89         30.28         1.15 o
  -1   4   7        237.46        234.14         8.36 o
   0   4   7        291.20        260.30         7.51 o
   1   4   7          1.34          0.28         0.36 o
   2   4   7        145.40        143.47         4.41 o
   3   4   7        251.14        256.77         8.11 o
   4   4   7        221.11        228.37         7.56 o
   5   4   7        166.64        167.00         5.51 o
   6   4   7        349.70        343.00        12.97 o
   7   4   7         82.06         94.82         2.71 o
   8   4   7        223.22        228.50         7.29 o
   9   4   7         41.29         38.79         2.52 o
  10   4   7         23.69         23.34         2.09 o
 -10   5   7          0.03          1.14         1.64 o
  -9   5   7          3.80          3.90         1.57 o
  -8   5   7          4.79         12.43         2.90 o
  -7   5   7        283.05        263.16         8.63 o
  -6   5   7         68.02         71.75         2.01 o
  -5   5   7       1151.96       1168.06        43.10 o
  -4   5   7        153.87        158.33         6.92 o
  -3   5   7        261.85        252.44         8.78 o
  -2   5   7          0.63          0.19         0.46 o
  -1   5   7         55.62         57.14         2.53 o
   0   5   7        142.79        141.29         4.39 o
   1   5   7        614.61        609.07        12.65 o
   2   5   7        290.44        309.20         6.97 o
   3   5   7          4.99          5.03         0.36 o
   4   5   7         40.42         33.18         1.44 o
   5   5   7         69.15         64.53         2.43 o
   6   5   7          0.95          3.45         0.81 o
   7   5   7        467.97        516.56        18.74 o
   8   5   7        301.34        316.00        14.07 o
   9   5   7         26.42         19.25         3.07 o
  -9   6   7          4.53          3.75         1.09 o
  -8   6   7          0.81          0.25         0.74 o
  -7   6   7         17.36         18.31         3.14 o
  -6   6   7        166.49        162.52         5.80 o
  -5   6   7         15.14         30.07         1.76 o
  -4   6   7        119.79        131.50         6.19 o
  -3   6   7          0.57          1.99         0.59 o
  -2   6   7         39.66         50.47         2.32 o
  -1   6   7         21.95         18.79         0.93 o
   0   6   7        123.50        129.56         2.80 o
   1   6   7         57.49         49.30         1.50 o
   2   6   7        226.39        230.72         5.50 o
   3   6   7          0.69         -0.21         0.43 o
   4   6   7         36.46         38.83         1.16 o
   5   6   7         64.96         55.46         1.86 o
   6   6   7        130.42        143.33         7.52 o
   7   6   7          3.50          4.14         1.00 o
   8   6   7         50.10         49.28         7.88 o
  -6   7   7         38.43         39.10         2.19 o
  -5   7   7         18.80         20.40         1.76 o
  -4   7   7          4.81          9.78         1.37 o
  -3   7   7         33.20         40.64         2.89 o
  -2   7   7          0.13         -0.13         0.72 o
  -1   7   7         11.23         12.06         0.77 o
   0   7   7          3.05          3.19         0.72 o
   1   7   7          1.11          0.67         0.80 o
   2   7   7        173.38        193.07         2.23 o
   3   7   7         21.23         13.73         1.14 o
   4   7   7        108.96        106.06         3.36 o
   5   7   7          2.13          3.10         0.67 o
  -2   8   7          0.03         -1.87         1.26 o
  -1   8   7         48.11         43.53         2.83 o
   0   8   7         20.72         18.32         1.26 o
 -13   0   8          4.14          3.61         0.93 o
 -12   0   8         54.31         48.39         5.12 o
 -11   0   8         35.55         34.34         4.46 o
 -10   0   8        464.26        495.14        25.36 o
  -9   0   8        297.16        290.12        11.73 o
  -8   0   8        142.73        116.04         5.05 o
  -7   0   8       1426.41       1386.74        52.52 o
  -6   0   8       1178.74       1275.13        81.68 o
  -5   0   8        189.40        203.75         6.04 o
  -4   0   8        323.08        280.82        10.54 o
  -3   0   8         36.23         50.66         3.03 o
  -2   0   8       2973.88       2874.56       162.61 o
  -1   0   8       3866.51       3775.01       344.93 o
   0   0   8        930.59        859.79        68.39 o
   1   0   8       6987.59       7807.73       539.74 o
   2   0   8       9272.02      10857.73       486.91 o
   3   0   8          2.61          6.29         0.32 o
   4   0   8        708.93        844.42        22.15 o
   5   0   8        174.61        169.63         7.57 o
   6   0   8         74.90         55.00         3.19 o
   7   0   8       4148.47       4481.32       214.18 o
   8   0   8        233.55        263.70        12.92 o
   9   0   8        146.94        160.18        10.16 o
  10   0   8         30.97         26.96         1.14 o
  11   0   8          1.27          0.08         0.69 o
  12   0   8         47.72         55.06         2.32 o
 -13   1   8         20.04         35.60         5.90 o
 -12   1   8          9.58         10.08         0.63 o
 -11   1   8         37.28         39.65         1.62 o
 -10   1   8         34.69         28.78         1.03 o
  -9   1   8         48.73         46.89         1.66 o
  -8   1   8          2.26          1.01         0.44 o
  -7   1   8        374.58        377.61        11.42 o
  -6   1   8         52.21         48.84         1.84 o
  -5   1   8         58.46         56.48         1.86 o
  -4   1   8       1296.29       1302.86        39.80 o
  -3   1   8       1882.77       1895.06        51.69 o
  -2   1   8        979.19       1027.83        36.47 o
  -1   1   8        277.49        278.42        14.91 o
   0   1   8         48.15         51.77         2.74 o
   1   1   8       1922.75       2175.28        76.15 o
   2   1   8        323.16        351.86        11.60 o
   3   1   8          0.75          3.59         0.23 o
   4   1   8         98.97        126.12         2.83 o
   5   1   8         10.35          4.81         0.31 o
   6   1   8          2.03          1.86         0.37 o
   7   1   8         88.45         93.66         1.96 o
   8   1   8        908.90       1002.08        21.14 o
   9   1   8        196.56        200.63         5.71 o
  10   1   8         13.30         10.54         0.97 o
  11   1   8          0.18         -0.56         0.84 o
 -12   2   8          1.54          1.33         0.92 o
 -11   2   8         33.93         36.66         1.80 o
 -10   2   8          0.10         -0.67         0.44 o
  -9   2   8          0.01          0.78         0.48 o
  -8   2   8        504.18        496.49        11.91 o
  -7   2   8         37.51         48.15         1.50 o
  -6   2   8        958.47        979.75        26.32 o
  -5   2   8         28.73         27.62         1.78 o
  -4   2   8        308.25        335.28        12.30 o
  -3   2   8          7.92         10.77         0.87 o
  -2   2   8        152.77        157.69         5.08 o
  -1   2   8         16.77         14.94         1.16 o
   0   2   8        536.99        509.89        22.23 o
   1   2   8        589.25        641.29        25.45 o
   2   2   8        140.68        142.42         4.48 o
   3   2   8       1771.69       1986.29        42.42 o
   4   2   8         65.16         55.45         1.48 o
   5   2   8         61.80         67.71         1.63 o
   6   2   8          0.13         -0.34         0.47 o
   7   2   8        105.06         95.57         2.90 o
   8   2   8        547.06        596.84        16.86 o
   9   2   8        180.22        176.54         5.07 o
  10   2   8         51.08         47.70         2.60 o
  11   2   8         20.36         23.77         2.46 o
 -12   3   8         16.12         23.26         2.02 o
 -11   3   8          7.41          4.48         0.92 o
 -10   3   8         36.23         38.69         1.85 o
  -9   3   8         55.87         46.76         2.79 o
  -8   3   8        167.76        176.19         3.66 o
  -7   3   8        223.58        225.86         5.49 o
  -6   3   8        179.79        169.77         5.44 o
  -5   3   8         46.78         35.23         1.20 o
  -4   3   8        271.44        295.36         8.27 o
  -3   3   8         85.92         88.50         2.92 o
  -2   3   8        653.98        709.62        30.39 o
  -1   3   8         72.25         55.16         2.01 o
   0   3   8        583.70        585.57        24.03 o
   1   3   8        436.26        435.07        10.74 o
   2   3   8        873.86        873.66        27.01 o
   3   3   8        366.92        414.39        12.85 o
   4   3   8        443.60        458.04        15.44 o
   5   3   8        263.31        281.68         9.49 o
   6   3   8         10.32          7.78         0.67 o
   7   3   8        215.56        216.34         5.31 o
   8   3   8        613.75        621.14        18.54 o
   9   3   8        145.94        147.53         5.50 o
  10   3   8         36.69         34.35         2.77 o
  11   3   8         67.39         72.24         3.30 o
 -11   4   8         36.36         34.84         3.59 o
 -10   4   8          3.92          1.39         1.00 o
  -9   4   8          0.22          5.43         2.05 o
  -8   4   8        302.24        323.63         9.55 o
  -7   4   8        172.81        169.57         3.30 o
  -6   4   8         94.74         87.36         2.18 o
  -5   4   8        160.76        157.60         4.62 o
  -4   4   8          4.71          6.99         1.05 o
  -3   4   8        447.83        452.52        14.99 o
  -2   4   8        174.50        177.46         5.11 o
  -1   4   8         53.72         51.96         1.17 o
   0   4   8         45.88         39.27         2.06 o
   1   4   8         83.04         78.83         3.60 o
   2   4   8         24.15         20.95         1.29 o
   3   4   8        114.35        108.31         3.72 o
   4   4   8         77.70         71.95         2.52 o
   5   4   8         74.59         63.30         2.89 o
   6   4   8          5.88          7.45         1.74 o
   7   4   8          7.82          9.92         0.67 o
   8   4   8         60.10         57.93         2.70 o
   9   4   8         27.75         26.78         2.18 o
  10   4   8          0.13          0.14         0.86 o
 -10   5   8         73.74         82.25         5.18 o
  -9   5   8        106.77        120.25         6.42 o
  -8   5   8          2.78         11.43         3.58 o
  -7   5   8          9.17         16.20         2.87 o
  -6   5   8         46.08         46.32         3.11 o
  -5   5   8          6.94         15.61         1.78 o
  -4   5   8        103.89        100.87         3.84 o
  -3   5   8        379.77        385.69        13.95 o
  -2   5   8         26.62         28.17         1.67 o
  -1   5   8         68.69         68.01         2.14 o
   0   5   8         44.44         35.57         1.51 o
   1   5   8        184.92        182.26         4.25 o
   2   5   8        161.29        146.48         4.85 o
   3   5   8         78.60         79.65         2.25 o
   4   5   8          0.91          1.58         0.35 o
   5   5   8          0.00         -0.47         0.57 o
   6   5   8         16.87         18.60         2.53 o
   7   5   8          9.60         13.35         1.17 o
   8   5   8        296.30        312.79        16.52 o
   9   5   8          5.57          4.15         1.28 o
  -8   6   8        133.27        136.47         6.00 o
  -7   6   8        142.12        163.96         8.00 o
  -6   6   8          3.17         11.18         4.34 o
  -5   6   8        127.69        144.24         7.20 o
  -4   6   8         93.30        100.34         3.73 o
  -3   6   8          0.90          0.94         0.51 o
  -2   6   8        360.91        360.83        14.00 o
  -1   6   8         91.53         86.68         2.33 o
   0   6   8        215.11        207.76         5.83 o
   1   6   8          0.45          1.63         0.44 o
   2   6   8          8.23          8.09         0.79 o
   3   6   8         31.44         35.65         0.85 o
   4   6   8          0.10          0.10         0.47 o
   5   6   8         23.00         23.26         1.76 o
   6   6   8         84.47        100.29         5.55 o
   7   6   8         89.17        103.84         5.13 o
  -6   7   8          6.19          1.30         1.17 o
  -5   7   8         10.89         10.35         1.45 o
  -4   7   8          0.61          1.17         1.14 o
  -3   7   8          0.09          1.58         0.96 o
  -2   7   8          0.55          0.77         0.98 o
  -1   7   8          0.63         -0.12         0.87 o
   0   7   8          0.00         -0.87         0.60 o
   1   7   8         40.10         40.55         1.42 o
   2   7   8          0.10          3.48         0.79 o
   3   7   8          1.98          3.15         1.26 o
   4   7   8          0.45          2.15         1.21 o
   5   7   8         75.39         75.00         2.74 o
 -13   1   9         56.69         74.48         7.96 o
 -12   1   9          7.97          3.74         0.66 o
 -11   1   9         53.12         53.26         2.43 o
 -10   1   9        189.94        198.65         7.59 o
  -9   1   9        126.70        135.83         4.01 o
  -8   1   9          1.14          5.89         0.91 o
  -7   1   9         14.47         16.65         1.21 o
  -6   1   9        117.23        122.97         3.23 o
  -5   1   9          3.76          4.73         0.50 o
  -4   1   9        145.69        193.62         5.59 o
  -3   1   9       1221.67       1411.88        44.76 o
  -2   1   9       1106.21       1157.59        37.05 o
  -1   1   9        194.35        211.23         8.32 o
   0   1   9        249.20        278.90        13.90 o
   1   1   9        806.14        885.11        30.83 o
   2   1   9        821.68        831.49        25.79 o
   3   1   9        693.68        814.70        20.44 o
   4   1   9        693.15        739.85        15.92 o
   5   1   9          0.67          1.50         0.26 o
   6   1   9         65.80         78.93         3.57 o
   7   1   9        423.48        454.94        13.40 o
   8   1   9          3.65          2.61         0.63 o
   9   1   9         15.07         13.16         1.16 o
  10   1   9          0.55          0.03         0.67 o
  11   1   9         14.74         12.71         1.97 o
 -12   2   9         19.99         21.31         2.35 o
 -11   2   9         18.63         12.38         0.85 o
 -10   2   9         16.20         17.63         0.83 o
  -9   2   9        660.58        661.14        18.22 o
  -8   2   9         63.42         71.75         2.35 o
  -7   2   9       1626.35       1689.40        45.50 o
  -6   2   9         17.13         20.99         1.18 o
  -5   2   9         79.06         64.68         2.35 o
  -4   2   9        388.73        428.09        17.63 o
  -3   2   9        571.55        669.95        23.64 o
  -2   2   9        347.19        370.75        12.38 o
  -1   2   9        374.70        339.30        11.72 o
   0   2   9        274.92        261.92        12.88 o
   1   2   9        563.60        654.67        24.27 o
   2   2   9       1076.29       1175.04        37.63 o
   3   2   9          1.35          3.50         1.31 o
   4   2   9        403.79        395.17         7.04 o
   5   2   9         92.09         95.66         1.81 o
   6   2   9        647.84        651.34        14.13 o
   7   2   9          5.52          5.55         0.48 o
   8   2   9        121.97        128.42         4.35 o
   9   2   9          9.87          9.33         0.81 o
  10   2   9         43.83         52.41         2.65 o
  11   2   9          0.52          0.20         1.27 o
 -12   3   9          0.77         -1.13         0.83 o
 -11   3   9         43.61         34.28         2.24 o
 -10   3   9         34.04         29.78         1.65 o
  -9   3   9          1.13          3.87         0.76 o
  -8   3   9        135.78        146.04         3.66 o
  -7   3   9         81.21         72.24         1.48 o
  -6   3   9         65.67         61.53         1.87 o
  -5   3   9         51.83         45.81         1.67 o
  -4   3   9         96.18        104.80         3.82 o
  -3   3   9         73.09         75.86         1.93 o
  -2   3   9        696.76        713.82        24.66 o
  -1   3   9         56.36         67.73         3.49 o
   0   3   9        536.62        499.92        22.84 o
   1   3   9        645.86        742.38        29.73 o
   2   3   9         29.61         25.00         0.92 o
   3   3   9         25.60         30.61         1.16 o
   4   3   9         91.90         95.40         3.22 o
   5   3   9          7.36          9.33         0.60 o
   6   3   9         95.06         93.65         3.32 o
   7   3   9        193.49        183.35         6.28 o
   8   3   9         37.41         33.96         2.33 o
   9   3   9         27.76         25.39         2.50 o
  10   3   9         20.97         18.36         0.93 o
 -11   4   9          0.32          0.75         1.03 o
 -10   4   9          0.28          0.59         0.67 o
  -9   4   9         23.68         26.81         2.54 o
  -8   4   9        745.84        776.05        19.01 o
  -7   4   9        330.08        356.73         7.85 o
  -6   4   9        109.31        109.73         2.42 o
  -5   4   9         11.58          9.86         0.68 o
  -4   4   9         79.74         75.64         3.01 o
  -3   4   9         14.92         17.21         1.20 o
  -2   4   9        816.42        868.77        24.82 o
  -1   4   9        148.92        134.40         4.30 o
   0   4   9        106.34        101.51         3.92 o
   1   4   9        107.62        109.88         3.78 o
   2   4   9         14.55         10.54         0.88 o
   3   4   9          9.13          4.72         0.47 o
   4   4   9         23.52         23.07         0.71 o
   5   4   9         39.91         49.35         2.78 o
   6   4   9         72.94         67.99         3.94 o
   7   4   9        288.56        301.10        11.44 o
   8   4   9          4.08          1.64         0.85 o
   9   4   9          3.89          2.62         1.12 o
 -10   5   9          4.27          7.16         1.65 o
  -9   5   9          0.09          1.41         1.47 o
  -8   5   9         22.92         25.15         2.42 o
  -7   5   9          5.27         13.30         3.18 o
  -6   5   9         77.11         76.78         2.91 o
  -5   5   9        135.39        131.34         6.02 o
  -4   5   9         32.24         27.22         1.93 o
  -3   5   9         48.20         47.01         2.50 o
  -2   5   9        325.42        344.47        13.59 o
  -1   5   9          0.27         -0.44         0.29 o
   0   5   9         20.46         17.97         1.10 o
   1   5   9         88.37         78.65         1.55 o
   2   5   9        130.10        118.65         4.21 o
   3   5   9         41.44         42.56         1.62 o
   4   5   9          4.47          4.79         0.39 o
   5   5   9          2.81          2.84         0.62 o
   6   5   9         11.12         11.34         1.24 o
   7   5   9          1.39          2.47         0.52 o
   8   5   9          3.85          4.23         2.13 o
  -8   6   9         16.43         20.33         2.68 o
  -7   6   9         22.77         35.14         3.60 o
  -6   6   9         66.19         67.18         4.94 o
  -5   6   9         13.03         18.92         3.67 o
  -4   6   9         61.29         64.86         2.29 o
  -3   6   9         29.04         33.82         1.52 o
  -2   6   9         71.59         80.41         3.04 o
  -1   6   9         54.94         58.04         2.33 o
   0   6   9         22.96         19.21         1.41 o
   1   6   9         11.73         14.15         2.25 o
   2   6   9         32.26         30.25         1.05 o
   3   6   9         34.26         41.11         1.92 o
   4   6   9         17.91         19.82         1.33 o
   5   6   9         22.98         28.01         2.04 o
   6   6   9         42.12         50.59         2.54 o
   7   6   9          1.38          1.97         1.86 o
  -6   7   9         36.77         36.87         3.78 o
  -5   7   9          0.01          1.55         0.87 o
  -4   7   9         26.56         26.98         2.53 o
  -3   7   9         62.12         67.38         3.98 o
  -2   7   9          5.72          4.17         0.80 o
  -1   7   9          0.38         -0.80         0.53 o
   0   7   9         87.40         93.15         2.02 o
   1   7   9          6.23          1.37         1.39 o
   2   7   9         26.03         31.13         2.17 o
   3   7   9         77.04         77.65         1.83 o
   4   7   9          3.63          8.04         2.17 o
 -13   0  10         16.85         17.52         2.12 o
 -12   0  10          0.18         -0.42         1.92 o
 -11   0  10        314.84        334.50        16.39 o
 -10   0  10       1072.14       1095.72        35.11 o
  -9   0  10          4.29          6.44         0.65 o
  -8   0  10       2899.48       3098.06       120.33 o
  -7   0  10        925.86        970.51        31.80 o
  -6   0  10         11.89         12.91         1.29 o
  -5   0  10        302.80        358.28        10.54 o
  -4   0  10        404.22        436.29        20.02 o
  -3   0  10        447.81        376.25        21.44 o
  -2   0  10         60.26         57.19         4.58 o
  -1   0  10        273.43        260.41        28.49 o
   0   0  10       1772.43       1953.87       145.58 o
   1   0  10        856.23        848.55        57.08 o
   2   0  10       1448.53       1563.87        67.25 o
   3   0  10       1312.85       1374.18        43.66 o
   4   0  10        520.10        622.45        19.68 o
   5   0  10         79.97         84.22         2.84 o
   6   0  10        219.88        219.73         8.35 o
   7   0  10          2.45          1.46         0.64 o
   8   0  10        134.36        122.79         7.03 o
   9   0  10        278.72        307.19        16.22 o
  10   0  10         12.38          9.08         0.81 o
  11   0  10          0.23          2.88         1.44 o
 -12   1  10          8.54          9.09         0.66 o
 -11   1  10         11.72         11.11         1.30 o
 -10   1  10          7.84          7.87         0.61 o
  -9   1  10          6.01         29.81         2.46 o
  -8   1  10        421.14        436.79        11.26 o
  -7   1  10         38.36         40.75         1.87 o
  -6   1  10        784.10        811.81        21.83 o
  -5   1  10        115.35        110.00         4.29 o
  -4   1  10        465.40        545.93        16.92 o
  -3   1  10         63.73         65.90         3.49 o
  -2   1  10        186.63        228.09         9.12 o
  -1   1  10        676.56        718.81        31.51 o
   0   1  10       1213.14       1274.67        54.21 o
   1   1  10         20.24         17.45         1.15 o
   2   1  10       1340.83       1395.41        46.36 o
   3   1  10        205.46        215.75         5.33 o
   4   1  10         12.36          9.44         0.90 o
   5   1  10        397.59        410.67         9.03 o
   6   1  10        199.94        197.50         3.06 o
   7   1  10         27.94         25.64         1.01 o
   8   1  10         31.90         27.77         1.11 o
   9   1  10         13.21         12.89         0.72 o
  10   1  10          1.33          1.14         0.83 o
  11   1  10         18.13         19.48         2.32 o
 -12   2  10         28.64         24.40         2.60 o
 -11   2  10          1.98          0.80         0.59 o
 -10   2  10        139.09        143.28         5.24 o
  -9   2  10        959.22        985.33        27.45 o
  -8   2  10        268.45        314.99         8.51 o
  -7   2  10          1.06          6.76         0.98 o
  -6   2  10         49.57         53.72         1.73 o
  -5   2  10         74.19         70.32         2.65 o
  -4   2  10        100.48        107.05         3.59 o
  -3   2  10        400.87        429.58        15.42 o
  -2   2  10        133.69        150.22         5.07 o
  -1   2  10        498.19        516.90        20.49 o
   0   2  10        276.16        342.33        10.04 o
   1   2  10          5.18          4.84         0.44 o
   2   2  10          5.02         10.55         0.63 o
   3   2  10        145.99        170.16         4.68 o
   4   2  10         28.47         35.51         1.00 o
   5   2  10        184.98        189.21         5.41 o
   6   2  10         24.84         26.60         1.19 o
   7   2  10          8.08          8.30         0.44 o
   8   2  10          1.16         -0.38         0.56 o
   9   2  10          3.27          2.95         1.22 o
  10   2  10         56.76         60.54         3.68 o
  11   2  10          2.47          1.84         0.93 o
 -12   3  10         33.59         28.23         4.10 o
 -11   3  10          2.18          1.75         0.64 o
 -10   3  10          7.36          5.99         0.91 o
  -9   3  10        362.97        384.42        10.03 o
  -8   3  10        250.39        271.34         7.25 o
  -7   3  10         35.39         44.15         1.81 o
  -6   3  10          6.85          7.90         0.85 o
  -5   3  10        147.87        153.69         4.71 o
  -4   3  10        232.82        256.52         8.66 o
  -3   3  10       1810.21       2007.86        64.43 o
  -2   3  10          0.27          2.50         0.56 o
  -1   3  10          0.92          3.16         0.36 o
   0   3  10         40.99         42.26         1.47 o
   1   3  10         55.54         51.36         2.30 o
   2   3  10        102.65         95.10         4.62 o
   3   3  10         17.36         15.28         0.51 o
   4   3  10         17.67         12.91         0.90 o
   5   3  10         65.54         57.07         2.77 o
   6   3  10        489.90        521.29        16.56 o
   7   3  10        239.23        247.30         7.18 o
   8   3  10        138.33        142.44         4.62 o
   9   3  10         10.77         14.22         2.02 o
  10   3  10         10.37          9.16         0.99 o
 -11   4  10          0.00          0.00         0.94 o
 -10   4  10          3.20          1.52         0.78 o
  -9   4  10         33.40         46.81         2.16 o
  -8   4  10         55.35         68.23         2.92 o
  -7   4  10        388.59        394.99         9.98 o
  -6   4  10         20.92         19.79         1.37 o
  -5   4  10          7.00          2.78         0.97 o
  -4   4  10          1.35          0.01         0.53 o
  -3   4  10         41.65         38.91         1.49 o
  -2   4  10          4.96          8.55         1.29 o
  -1   4  10         18.60         21.42         0.96 o
   0   4  10        112.86        121.13         4.43 o
   1   4  10        119.52        126.23         5.70 o
   2   4  10          0.04         -0.73         0.52 o
   3   4  10         64.01         56.98         3.18 o
   4   4  10          0.00         -0.55         0.57 o
   5   4  10         62.87         56.53         3.36 o
   6   4  10        136.24        137.90         5.50 o
   7   4  10         43.36         39.86         1.44 o
   8   4  10          3.06          1.77         0.68 o
   9   4  10         33.33         28.99         4.10 o
 -10   5  10          8.40          7.61         0.97 o
  -9   5  10         40.60         29.77         3.09 o
  -8   5  10         66.16         82.17         4.56 o
  -7   5  10          8.55         14.97         4.18 o
  -6   5  10          0.22          0.01         0.66 o
  -5   5  10          0.91          1.12         0.74 o
  -4   5  10         75.20         85.54         4.38 o
  -3   5  10        126.30        118.20         4.11 o
  -2   5  10         48.70         45.85         1.35 o
  -1   5  10         91.96        102.09         4.51 o
   0   5  10         85.58         92.31         4.91 o
   1   5  10          4.42          5.05         0.55 o
   2   5  10        157.38        143.07         4.01 o
   3   5  10         42.97         39.90         1.15 o
   4   5  10          1.07         -0.71         0.58 o
   5   5  10          9.49          9.33         1.25 o
   6   5  10         87.19         99.58         4.94 o
   7   5  10          0.00         -1.22         0.81 o
   8   5  10          3.03          0.52         2.79 o
  -8   6  10        148.32        149.94         8.22 o
  -7   6  10        205.61        210.71        11.20 o
  -6   6  10         77.71         81.35         4.65 o
  -5   6  10        120.56        119.58         6.80 o
  -4   6  10         49.50         51.11         1.83 o
  -3   6  10          2.10          2.00         0.52 o
  -2   6  10          7.55          8.78         0.53 o
  -1   6  10         93.29         91.49         3.73 o
   0   6  10         46.72         46.29         2.30 o
   1   6  10        216.91        222.49         8.17 o
   2   6  10          1.18          2.33         0.69 o
   3   6  10          0.66         -0.91         0.80 o
   4   6  10          8.13          8.30         1.14 o
   5   6  10          1.46          2.42         1.65 o
   6   6  10         16.61         21.57         3.65 o
  -5   7  10         11.49         12.32         1.61 o
  -4   7  10          6.39          7.29         2.95 o
  -3   7  10          0.35          0.94         0.97 o
  -2   7  10         20.82         19.61         1.31 o
  -1   7  10         35.20         33.90         3.72 o
   0   7  10         35.37         41.13         1.81 o
   1   7  10         41.01         46.19         2.70 o
   2   7  10         88.56        106.58         4.38 o
   3   7  10          0.29          1.63         1.32 o
   4   7  10          0.95          4.63         1.76 o
 -12   1  11         60.28         62.90         3.08 o
 -11   1  11         21.54         17.83         1.27 o
 -10   1  11         57.20         48.75         2.50 o
  -9   1  11        459.58        480.81        12.53 o
  -8   1  11        116.03        121.47         4.08 o
  -7   1  11         13.09         10.01         0.44 o
  -6   1  11         37.44         29.94         1.72 o
  -5   1  11         97.61        109.62         3.02 o
  -4   1  11       1544.68       1658.02        54.81 o
  -3   1  11        150.32        158.38         6.53 o
  -2   1  11        270.27        312.19        15.35 o
  -1   1  11         15.92          7.57         0.51 o
   0   1  11        782.83        823.42        38.03 o
   1   1  11         27.62         26.07         1.52 o
   2   1  11          2.74          7.70         1.66 o
   3   1  11         11.52         11.47         0.79 o
   4   1  11        185.14        182.45         4.36 o
   5   1  11        478.58        506.34         8.65 o
   6   1  11         15.24         14.27         0.74 o
   7   1  11        121.83        112.43         3.17 o
   8   1  11          2.40          0.94         0.48 o
   9   1  11         30.80         31.69         1.56 o
  10   1  11         57.77         42.16         7.86 o
 -12   2  11        120.74        128.44         9.26 o
 -11   2  11         52.33         46.42         2.39 o
 -10   2  11          1.83          0.71         0.54 o
  -9   2  11        148.82        161.16         5.90 o
  -8   2  11       1605.89       1707.32        42.81 o
  -7   2  11          1.60          0.39         0.65 o
  -6   2  11         47.61         52.40         2.19 o
  -5   2  11        109.82        110.73         3.42 o
  -4   2  11         11.01         12.65         0.84 o
  -3   2  11        101.71        114.64         3.69 o
  -2   2  11         53.93         59.93         2.36 o
  -1   2  11        104.23        114.98         6.20 o
   0   2  11          9.96         13.35         0.81 o
   1   2  11          0.04          1.53         0.56 o
   2   2  11         32.80         31.75         1.88 o
   3   2  11          7.29          7.27         0.33 o
   4   2  11        316.08        334.11         7.96 o
   5   2  11          1.21          0.66         0.31 o
   6   2  11         91.48         87.87         2.71 o
   7   2  11          3.87          5.78         0.41 o
   8   2  11         22.17         18.71         1.42 o
   9   2  11         74.97         67.71         4.83 o
  10   2  11          1.31         -0.04         1.18 o
 -11   3  11          3.46          1.71         0.85 o
 -10   3  11         17.22         15.37         0.69 o
  -9   3  11          8.24         15.08         2.81 o
  -8   3  11          2.01          3.34         1.09 o
  -7   3  11        105.41         90.60         2.34 o
  -6   3  11         65.99         58.19         2.73 o
  -5   3  11          0.89          0.09         0.45 o
  -4   3  11          0.46          0.67         0.42 o
  -3   3  11         22.90         25.12         1.49 o
  -2   3  11        249.07        256.59         8.96 o
  -1   3  11        362.67        341.47        13.77 o
   0   3  11         19.97         26.77         2.09 o
   1   3  11         14.09         11.59         1.02 o
   2   3  11         27.51         27.36         2.13 o
   3   3  11          0.01         -0.58         0.39 o
   4   3  11         62.42         50.78         2.12 o
   5   3  11        323.26        312.71        10.74 o
   6   3  11        104.98         97.09         3.66 o
   7   3  11          8.17          5.82         0.46 o
   8   3  11        102.68         95.40         4.24 o
   9   3  11         52.31         56.68         3.99 o
  10   3  11          9.60          6.40         1.75 o
 -10   4  11         56.94         52.79         2.79 o
  -9   4  11        242.11        263.50         7.07 o
  -8   4  11          7.48         16.12         2.76 o
  -7   4  11        760.53        785.90        22.92 o
  -6   4  11         33.65         26.59         1.66 o
  -5   4  11         28.01         23.26         1.43 o
  -4   4  11          1.91          1.04         0.62 o
  -3   4  11          0.09          0.10         0.55 o
  -2   4  11         96.23         91.51         3.70 o
  -1   4  11        421.72        428.55        14.60 o
   0   4  11         43.00         50.73         2.25 o
   1   4  11         26.97         21.10         1.67 o
   2   4  11         81.26         79.99         2.68 o
   3   4  11        176.74        195.53         7.40 o
   4   4  11         49.58         44.33         3.54 o
   5   4  11        155.04        149.01         7.51 o
   6   4  11         55.68         45.44         2.27 o
   7   4  11         91.20         76.18         2.95 o
   8   4  11          8.11          7.51         2.04 o
   9   4  11         17.28         14.36         1.64 o
  -9   5  11         14.98         13.45         1.88 o
  -8   5  11        106.80        114.51         6.09 o
  -7   5  11         41.52         44.07         1.77 o
  -6   5  11         46.87         39.82         2.59 o
  -5   5  11          0.78         -0.08         0.90 o
  -4   5  11         72.27         69.82         2.70 o
  -3   5  11          8.51          7.46         0.57 o
  -2   5  11        310.05        280.27        10.28 o
  -1   5  11         30.90         30.04         1.12 o
   0   5  11        262.93        264.58        13.63 o
   1   5  11         28.05         22.12         1.40 o
   2   5  11          3.10          1.04         0.89 o
   3   5  11         14.59         14.63         1.19 o
   4   5  11         83.61         92.06         5.81 o
   5   5  11         47.54         58.64         3.58 o
   6   5  11          9.39          7.09         0.60 o
   7   5  11          2.23          1.48         1.18 o
   8   5  11          7.73          5.71         2.21 o
  -8   6  11          9.66         12.98         1.79 o
  -7   6  11         50.41         58.59         3.55 o
  -6   6  11         16.16         14.88         0.92 o
  -5   6  11          0.71          0.68         1.09 o
  -4   6  11          0.01          0.79         0.85 o
  -3   6  11          4.74          4.31         0.52 o
  -2   6  11          9.89         12.76         0.88 o
  -1   6  11         14.68         16.65         1.57 o
   0   6  11          0.70         -0.80         0.93 o
   1   6  11          0.23          0.96         0.74 o
   2   6  11          4.50          3.29         1.01 o
   3   6  11          1.79          1.84         0.89 o
   4   6  11         35.39         38.42         1.86 o
   5   6  11        114.91        150.19         8.58 o
   6   6  11          4.52          4.63         1.66 o
  -5   7  11         69.57         72.15         2.52 o
  -4   7  11         29.64         29.19         4.02 o
  -3   7  11         27.98         26.94         1.55 o
  -2   7  11          6.37          2.85         1.92 o
  -1   7  11          7.20          6.16         2.29 o
   0   7  11          3.39          3.71         1.19 o
   1   7  11         14.33         14.45         1.79 o
   2   7  11          7.81          8.61         1.25 o
   3   7  11         10.79          7.46         1.27 o
 -12   0  12          6.39          9.13         1.00 o
 -11   0  12         23.57         24.49         2.28 o
 -10   0  12         75.68         77.58         4.45 o
  -9   0  12        954.08        959.36        44.25 o
  -8   0  12          1.06          0.04         0.77 o
  -7   0  12         26.73         23.43         1.72 o
  -6   0  12        193.68        194.17         9.53 o
  -5   0  12        438.36        433.91        26.64 o
  -4   0  12          1.56          6.00         0.50 o
  -3   0  12        240.52        198.79        10.58 o
  -2   0  12         80.74         86.19         6.76 o
  -1   0  12          8.12          6.12         0.47 o
   0   0  12         78.62         60.53         3.72 o
   1   0  12         39.64         44.29         2.49 o
   2   0  12        491.28        507.29        28.00 o
   3   0  12         74.33         67.71         3.33 o
   4   0  12         31.81         22.32         2.19 o
   5   0  12        256.43        272.79         9.78 o
   6   0  12        543.44        570.62        22.48 o
   7   0  12        450.08        455.30        16.74 o
   8   0  12        408.40        427.86        25.12 o
   9   0  12          0.01          0.19         0.98 o
  10   0  12         38.08         34.93         5.84 o
 -12   1  12          0.08         -0.90         0.65 o
 -11   1  12          1.24          0.45         0.58 o
 -10   1  12        135.76        119.54         4.53 o
  -9   1  12         15.74         23.25         1.90 o
  -8   1  12          8.26         11.73         1.93 o
  -7   1  12         69.07         56.22         2.03 o
  -6   1  12         40.29         32.45         1.42 o
  -5   1  12        469.18        482.13        16.67 o
  -4   1  12         74.31         72.13         2.57 o
  -3   1  12         81.79         90.32         3.57 o
  -2   1  12          0.13          0.32         0.34 o
  -1   1  12          4.53          4.03         0.28 o
   0   1  12        317.82        290.80        13.40 o
   1   1  12          8.90         13.89         0.49 o
   2   1  12         12.15         13.59         0.77 o
   3   1  12         23.73         23.86         0.95 o
   4   1  12          8.11          9.75         0.53 o
   5   1  12         71.75         57.30         1.29 o
   6   1  12         12.76          9.83         0.43 o
   7   1  12          3.77          3.15         0.42 o
   8   1  12         40.02         37.26         1.74 o
   9   1  12         27.97         23.98         1.07 o
  10   1  12         26.83         19.03         3.58 o
 -12   2  12         48.07         49.51         3.50 o
 -11   2  12         33.77         34.59         2.16 o
 -10   2  12         52.28         50.86         1.94 o
  -9   2  12         72.84         68.33         2.14 o
  -8   2  12        606.46        612.45        14.41 o
  -7   2  12          4.80          3.41         0.57 o
  -6   2  12        371.60        360.76        11.62 o
  -5   2  12         85.45         77.85         2.91 o
  -4   2  12          0.69         -0.34         0.33 o
  -3   2  12          1.37          3.30         0.33 o
  -2   2  12        577.11        605.77        26.41 o
  -1   2  12          0.12          0.50         0.24 o
   0   2  12        684.58        721.54        26.46 o
   1   2  12        793.64        782.15        34.88 o
   2   2  12         62.18         61.69         3.24 o
   3   2  12          2.83          5.51         0.35 o
   4   2  12          0.23         -0.48         0.32 o
   5   2  12        566.01        570.00        12.99 o
   6   2  12        346.03        334.94         8.60 o
   7   2  12        174.00        173.81         6.40 o
   8   2  12          3.27          3.86         0.58 o
   9   2  12          4.33          2.20         1.01 o
  10   2  12          0.47          1.55         1.15 o
 -11   3  12          8.26          5.52         0.99 o
 -10   3  12         32.48         32.06         1.84 o
  -9   3  12        166.99        151.99         5.04 o
  -8   3  12         57.67         50.14         0.96 o
  -7   3  12          0.15         -0.83         0.55 o
  -6   3  12          0.09         -0.13         0.48 o
  -5   3  12          0.00         -0.64         0.43 o
  -4   3  12         33.37         30.22         1.74 o
  -3   3  12        479.01        474.58        15.14 o
  -2   3  12          8.93         16.19         1.12 o
  -1   3  12       1111.13       1133.15        38.55 o
   0   3  12        128.80        120.40         5.22 o
   1   3  12          0.59          0.01         0.40 o
   2   3  12          9.01          6.35         0.81 o
   3   3  12        290.93        319.37        18.31 o
   4   3  12         17.24         11.21         1.04 o
   5   3  12          7.52          6.58         0.45 o
   6   3  12          7.57          7.60         0.75 o
   7   3  12        271.01        299.67        10.79 o
   8   3  12         21.99         24.98         1.80 o
   9   3  12        126.71        137.36         6.74 o
 -10   4  12          0.97          2.30         1.44 o
  -9   4  12         29.56         28.02         1.66 o
  -8   4  12         25.79         27.83         1.33 o
  -7   4  12          4.01          5.92         0.90 o
  -6   4  12         29.68         25.49         1.20 o
  -5   4  12         11.55          9.31         0.87 o
  -4   4  12          9.25          5.38         0.75 o
  -3   4  12         50.03         42.54         1.75 o
  -2   4  12         19.11         20.18         0.83 o
  -1   4  12         95.19        103.80         3.15 o
   0   4  12          0.42          3.20         0.53 o
   1   4  12         30.10         37.80         1.82 o
   2   4  12        130.64        113.80         4.79 o
   3   4  12         60.14         70.76         3.47 o
   4   4  12         16.44         20.20         3.43 o
   5   4  12          4.30          4.13         0.48 o
   6   4  12         13.47         11.62         0.67 o
   7   4  12         60.49         59.47         2.71 o
   8   4  12         31.37         27.80         3.01 o
  -9   5  12          5.51          2.11         1.52 o
  -8   5  12         38.38         43.24         2.52 o
  -7   5  12         19.53         24.22         1.35 o
  -6   5  12         18.62         21.50         1.60 o
  -5   5  12         29.06         27.90         2.68 o
  -4   5  12          1.85          2.87         0.72 o
  -3   5  12          0.40          2.49         0.49 o
  -2   5  12         69.64         64.85         2.56 o
  -1   5  12         21.83         23.55         1.50 o
   0   5  12         62.05         68.78         4.23 o
   1   5  12         82.49         82.76         4.72 o
   2   5  12         15.05         14.54         1.25 o
   3   5  12         97.97         97.37         4.96 o
   4   5  12        258.25        275.01        14.36 o
   5   5  12          2.74          3.26         0.84 o
   6   5  12         12.26          6.00         1.03 o
   7   5  12         38.87         40.68         4.63 o
  -7   6  12          0.12          1.28         1.02 o
  -6   6  12         51.40         45.01         3.03 o
  -5   6  12          0.07          0.62         1.31 o
  -4   6  12         81.28         75.27         2.97 o
  -3   6  12         20.97         17.35         1.75 o
  -2   6  12         26.18         37.51         1.86 o
  -1   6  12         44.80         51.58         3.27 o
   0   6  12          5.61          3.29         0.92 o
   1   6  12         74.42         76.66         1.88 o
   2   6  12         36.72         39.17         1.46 o
   3   6  12         39.59         34.48         1.61 o
   4   6  12          5.98          9.12         1.57 o
   5   6  12         27.15         30.15         3.28 o
  -4   7  12          1.85          4.35         2.02 o
  -3   7  12          7.26          5.95         1.65 o
  -2   7  12         17.61         16.53         3.19 o
  -1   7  12          0.98          1.02         2.23 o
   0   7  12         31.28         32.52         2.80 o
   1   7  12         33.31         39.90         1.94 o
   2   7  12         49.63         53.24         3.93 o
 -12   1  13         18.92         16.72         1.73 o
 -11   1  13         24.72         29.70         1.94 o
 -10   1  13         48.81         41.13         2.67 o
  -9   1  13         67.56         55.95         2.92 o
  -8   1  13         17.54          8.43         1.33 o
  -7   1  13         13.95          8.34         0.89 o
  -6   1  13          3.33          2.87         0.45 o
  -5   1  13         46.83         37.95         1.89 o
  -4   1  13        110.61        109.30         3.64 o
  -3   1  13         66.83         70.15         3.07 o
  -2   1  13       1285.35       1357.89        66.14 o
  -1   1  13        125.14        119.75         5.40 o
   0   1  13       1034.65       1046.47        45.65 o
   1   1  13         80.57         60.35         2.74 o
   2   1  13        244.84        257.09         7.52 o
   3   1  13        281.47        278.91         9.24 o
   4   1  13          1.51          0.34         0.45 o
   5   1  13        250.60        260.89         7.13 o
   6   1  13        342.02        314.76         7.52 o
   7   1  13         94.38         93.28         2.92 o
   8   1  13         28.02         22.76         1.22 o
   9   1  13         27.64         25.30         1.65 o
  10   1  13          6.50         11.84         1.19 o
 -11   2  13         12.47         11.94         0.73 o
 -10   2  13         62.18         60.93         2.78 o
  -9   2  13         27.20         21.69         1.90 o
  -8   2  13        180.02        173.60         4.09 o
  -7   2  13         29.65         20.19         0.79 o
  -6   2  13         61.67         53.41         2.52 o
  -5   2  13        113.83         93.21         4.30 o
  -4   2  13         27.74         23.33         1.33 o
  -3   2  13        360.41        353.57        12.53 o
  -2   2  13         47.84         39.37         1.74 o
  -1   2  13          3.12          3.03         0.32 o
   0   2  13        203.41        199.22         8.44 o
   1   2  13        707.61        698.54        37.30 o
   2   2  13         10.78         10.67         1.12 o
   3   2  13         54.90         47.71         2.32 o
   4   2  13         61.20         64.04         2.40 o
   5   2  13          0.69          0.85         0.66 o
   6   2  13        215.97        220.87         6.90 o
   7   2  13        319.22        338.85         8.56 o
   8   2  13         47.62         47.14         2.36 o
   9   2  13        100.16         97.88        15.14 o
 -11   3  13          9.03          7.37         1.87 o
 -10   3  13          2.80          1.24         1.18 o
  -9   3  13         29.32         22.88         1.41 o
  -8   3  13          0.98         -0.16         0.71 o
  -7   3  13         55.99         43.51         2.19 o
  -6   3  13         10.22          8.30         1.06 o
  -5   3  13          1.69          0.05         0.64 o
  -4   3  13          0.77          0.21         0.52 o
  -3   3  13        112.37         92.38         3.52 o
  -2   3  13         75.24         61.46         2.45 o
  -1   3  13          2.83          3.33         0.44 o
   0   3  13         18.72         17.71         0.96 o
   1   3  13         41.91         46.26         2.80 o
   2   3  13        339.51        339.66        13.94 o
   3   3  13        199.36        194.16        10.72 o
   4   3  13          9.04          5.85         0.89 o
   5   3  13          2.16          1.13         0.47 o
   6   3  13         18.74         12.51         0.52 o
   7   3  13         44.14         42.65         1.97 o
   8   3  13         23.37         25.99         2.10 o
   9   3  13          0.43          4.56         1.19 o
 -10   4  13         15.43         19.67         2.69 o
  -9   4  13          5.04          3.75         1.06 o
  -8   4  13          0.07         -0.06         0.72 o
  -7   4  13         71.19         71.79         2.71 o
  -6   4  13         68.26         57.99         2.61 o
  -5   4  13         13.21         10.15         0.80 o
  -4   4  13          7.31          3.78         0.56 o
  -3   4  13        223.47        218.10         7.79 o
  -2   4  13         10.95          8.35         0.49 o
  -1   4  13        109.17         92.80         4.11 o
   0   4  13        223.05        212.36         8.97 o
   1   4  13         49.78         49.15         2.40 o
   2   4  13          9.72          7.72         1.30 o
   3   4  13        105.54        109.52         7.66 o
   4   4  13        359.50        389.29        20.71 o
   5   4  13        151.96        154.05         6.52 o
   6   4  13          0.75         -0.16         0.62 o
   7   4  13         73.78         74.62        10.81 o
   8   4  13          0.02          0.27         1.00 o
  -9   5  13         25.59         31.19         3.28 o
  -8   5  13          6.55          4.49         1.14 o
  -7   5  13         41.43         36.94         2.30 o
  -6   5  13          0.66         -0.56         0.70 o
  -5   5  13         28.59         20.57         1.19 o
  -4   5  13         42.33         44.67         2.42 o
  -3   5  13        141.35        152.99         5.74 o
  -2   5  13        151.47        159.00         6.01 o
  -1   5  13        361.42        360.67        14.15 o
   0   5  13         32.82         33.04         2.37 o
   1   5  13         81.22         73.32         1.76 o
   2   5  13         13.98          9.31         0.78 o
   3   5  13         30.14         33.20         4.45 o
   4   5  13          0.05          1.12         1.15 o
   5   5  13          0.19          0.60         0.85 o
   6   5  13         61.05         65.86         4.34 o
   7   5  13          2.75          0.22         2.09 o
  -7   6  13          0.23          0.21         1.29 o
  -6   6  13         24.37         31.34         1.87 o
  -5   6  13          6.00          6.95         0.80 o
  -4   6  13         16.89         14.03         1.18 o
  -3   6  13         28.84         31.37         3.03 o
  -2   6  13        152.36        162.67         9.18 o
  -1   6  13          0.34          0.85         1.50 o
   0   6  13         60.35         60.71         3.33 o
   1   6  13         27.58         26.05         1.72 o
   2   6  13         43.75         47.00         1.78 o
   3   6  13          2.29          5.14         1.02 o
   4   6  13          6.44          5.94         1.04 o
   5   6  13          6.33          6.55         1.34 o
  -2   7  13          0.38          4.56         1.52 o
  -1   7  13          0.11         -2.30         2.47 o
   0   7  13         32.46         38.17         3.73 o
 -12   0  14          0.82          1.06         1.43 o
 -11   0  14         25.42         24.84         2.64 o
 -10   0  14        544.58        568.62        23.78 o
  -9   0  14         52.24         40.94         2.46 o
  -8   0  14        129.80        122.59         6.99 o
  -7   0  14        404.27        397.89        19.95 o
  -6   0  14          4.30          0.69         0.60 o
  -5   0  14        325.24        292.05        12.95 o
  -4   0  14        215.21        246.09        14.96 o
  -3   0  14        640.69        663.46        48.13 o
  -2   0  14         48.74         67.85         4.69 o
  -1   0  14        696.30        708.08        42.01 o
   0   0  14        587.26        598.00        38.12 o
   1   0  14         57.69         61.08         2.55 o
   2   0  14         16.38         15.30         0.75 o
   3   0  14       1060.69       1148.93        35.05 o
   4   0  14        229.99        241.52         8.40 o
   5   0  14        628.18        611.03        22.51 o
   6   0  14          1.18          3.09         0.79 o
   7   0  14         24.32         25.62         2.20 o
   8   0  14          8.67         12.35         1.02 o
   9   0  14        148.38        165.57         8.48 o
 -11   1  14         31.19         32.67         2.48 o
 -10   1  14          5.67          7.22         0.74 o
  -9   1  14         22.93         18.64         1.21 o
  -8   1  14         24.95         19.92         1.13 o
  -7   1  14         72.25         62.18         2.56 o
  -6   1  14          0.85         -0.64         0.42 o
  -5   1  14         40.75         33.05         1.25 o
  -4   1  14         63.90         73.62         2.90 o
  -3   1  14        507.57        559.96        24.82 o
  -2   1  14        277.94        264.30        14.30 o
  -1   1  14        165.47        143.92         6.96 o
   0   1  14       1101.53       1073.64        43.51 o
   1   1  14        224.34        221.72         9.39 o
   2   1  14         49.51         47.26         1.76 o
   3   1  14          0.37         -0.57         0.40 o
   4   1  14         31.70         21.92         1.12 o
   5   1  14         22.11         15.15         1.08 o
   6   1  14        112.63        101.22         2.57 o
   7   1  14         80.23         84.94         2.88 o
   8   1  14          2.37         -0.20         0.75 o
   9   1  14          6.79          7.48         0.81 o
 -11   2  14         82.66         92.47         3.32 o
 -10   2  14          6.32          6.00         1.15 o
  -9   2  14         10.40         13.15         2.32 o
  -8   2  14         28.97         25.38         1.43 o
  -7   2  14          3.34          0.02         0.46 o
  -6   2  14         47.05         36.82         2.04 o
  -5   2  14         12.37          7.68         0.44 o
  -4   2  14          2.54          1.28         0.42 o
  -3   2  14        116.43        115.45         5.56 o
  -2   2  14          8.82         10.62         0.49 o
  -1   2  14         55.00         44.87         1.78 o
   0   2  14        223.11        204.77         8.00 o
   1   2  14          2.34          1.23         0.44 o
   2   2  14        209.09        199.20         6.38 o
   3   2  14        338.95        360.03        11.06 o
   4   2  14         22.67         13.60         0.62 o
   5   2  14        360.85        359.20         8.75 o
   6   2  14          0.86          2.21         0.51 o
   7   2  14          5.49          5.40         0.52 o
   8   2  14         50.68         46.57         2.38 o
   9   2  14        107.90        121.94         6.32 o
 -10   3  14          0.69          0.91         1.28 o
  -9   3  14          2.71          1.65         0.93 o
  -8   3  14          1.59          0.79         0.82 o
  -7   3  14          3.17          1.07         0.66 o
  -6   3  14          2.39          2.04         0.61 o
  -5   3  14         66.44         79.95         3.32 o
  -4   3  14          1.57          2.98         0.39 o
  -3   3  14        439.42        455.82        16.88 o
  -2   3  14        207.03        197.86         7.88 o
  -1   3  14        403.54        415.10        21.54 o
   0   3  14         59.04         62.86         3.66 o
   1   3  14       1295.32       1365.59        57.22 o
   2   3  14         42.10         34.39         2.99 o
   3   3  14        134.50        142.50         7.51 o
   4   3  14        150.73        135.83         5.32 o
   5   3  14         67.43         53.79         1.95 o
   6   3  14         23.00         20.28         0.74 o
   7   3  14         49.97         45.85         1.86 o
   8   3  14         61.42         67.85         4.79 o
  -9   4  14         60.59         63.28         2.85 o
  -8   4  14          0.15          0.99         0.70 o
  -7   4  14         27.29         28.02         1.78 o
  -6   4  14          9.20         10.07         1.16 o
  -5   4  14          5.30          4.56         0.71 o
  -4   4  14         61.92         52.03         2.60 o
  -3   4  14        102.00         98.47         3.24 o
  -2   4  14         18.43         18.06         0.83 o
  -1   4  14          1.61          0.89         0.57 o
   0   4  14         57.49         52.37         2.99 o
   1   4  14          0.58          1.35         0.86 o
   2   4  14          0.07          1.36         0.74 o
   3   4  14         17.01         12.00         2.38 o
   4   4  14         49.56         57.36         5.49 o
   5   4  14        148.94        169.50         6.89 o
   6   4  14          1.57          0.66         0.96 o
   7   4  14          2.25          1.23         0.52 o
  -8   5  14         32.95         44.16         2.54 o
  -7   5  14          0.22          1.04         0.70 o
  -6   5  14         19.30         19.26         1.36 o
  -5   5  14          3.23          3.45         0.57 o
  -4   5  14         37.83         27.67         1.43 o
  -3   5  14        148.90        157.27         6.10 o
  -2   5  14          8.19         11.27         1.01 o
  -1   5  14         34.15         43.54         1.99 o
   0   5  14        102.17        104.75         3.53 o
   1   5  14         42.86         44.85         1.56 o
   2   5  14          3.08          3.25         1.35 o
   3   5  14          2.65          4.92         1.89 o
   4   5  14          3.32          1.35         0.88 o
   5   5  14         23.22         20.72         1.17 o
   6   5  14          9.64          8.89         1.15 o
  -6   6  14          0.77          2.57         1.14 o
  -5   6  14         47.71         45.24         2.38 o
  -4   6  14          7.29          3.87         1.40 o
  -3   6  14         30.08         25.08         4.39 o
  -2   6  14         67.55         59.87         4.24 o
  -1   6  14          6.20          5.32         1.68 o
   0   6  14          7.88          5.61         1.45 o
   1   6  14          2.61          4.00         0.97 o
   2   6  14          8.87          5.93         0.99 o
   3   6  14         48.80         56.27         2.18 o
   4   6  14         60.14         65.93         5.17 o
 -11   1  15          1.14          3.05         1.14 o
 -10   1  15         27.15         25.12         2.17 o
  -9   1  15         25.36         27.76         2.23 o
  -8   1  15         16.92         14.58         1.66 o
  -7   1  15          0.51         -1.39         1.39 o
  -6   1  15         15.34          9.72         1.02 o
  -5   1  15         20.67         26.36         1.22 o
  -4   1  15        128.91        121.55         5.12 o
  -3   1  15        365.09        383.69        18.17 o
  -2   1  15         82.46         85.38         3.85 o
  -1   1  15          5.85          3.06         0.35 o
   0   1  15       1360.95       1341.85        46.75 o
   1   1  15        649.75        618.91        22.24 o
   2   1  15         42.28         35.60         1.59 o
   3   1  15        200.17        191.54         6.28 o
   4   1  15        101.25        102.65         7.87 o
   5   1  15          0.38          2.52         1.10 o
   6   1  15          3.62          0.83         0.45 o
   7   1  15          0.08          0.78         0.51 o
   8   1  15         54.18         58.53         1.77 o
   9   1  15         14.99         15.51         2.60 o
 -11   2  15         78.14         78.52         4.89 o
 -10   2  15         13.86         17.45         2.42 o
  -9   2  15          1.01         -0.89         0.59 o
  -8   2  15         11.26         14.71         2.16 o
  -7   2  15        130.97        121.80         4.11 o
  -6   2  15          9.90          7.49         0.88 o
  -5   2  15         23.12         23.63         1.39 o
  -4   2  15          0.71          1.42         0.37 o
  -3   2  15         24.70         17.10         0.58 o
  -2   2  15        132.49        151.72         5.49 o
  -1   2  15          0.26          0.63         0.41 o
   0   2  15         91.73         82.94         2.02 o
   1   2  15          1.82          0.53         0.38 o
   2   2  15         92.65         81.14         3.59 o
   3   2  15          3.06          0.47         0.53 o
   4   2  15         61.92         47.50         2.09 o
   5   2  15         10.42          5.34         0.44 o
   6   2  15        259.19        245.29         6.47 o
   7   2  15         46.58         50.04         2.00 o
   8   2  15          0.73         -0.06         0.95 o
 -10   3  15          3.87          3.10         1.78 o
  -9   3  15          0.30          0.86         1.46 o
  -8   3  15         24.75         24.28         1.30 o
  -7   3  15         37.32         35.55         1.90 o
  -6   3  15          0.74         -0.73         0.48 o
  -5   3  15         16.34         14.15         1.19 o
  -4   3  15         39.05         36.19         1.41 o
  -3   3  15          1.57          1.58         0.67 o
  -2   3  15          0.27          0.02         0.33 o
  -1   3  15          2.18          1.10         0.58 o
   0   3  15         14.24         19.15         1.71 o
   1   3  15          0.39          1.70         0.59 o
   2   3  15         24.37         26.61         2.78 o
   3   3  15         20.82         26.93         2.17 o
   4   3  15          0.08         -1.03         0.68 o
   5   3  15          0.98          0.62         0.65 o
   6   3  15          6.81          7.93         0.55 o
   7   3  15          5.77          8.09         1.04 o
   8   3  15          6.66          5.03         0.98 o
  -9   4  15         77.98         82.63         3.65 o
  -8   4  15        101.97        110.66         4.09 o
  -7   4  15         52.57         56.93         2.03 o
  -6   4  15          9.48          8.64         0.85 o
  -5   4  15         19.81         18.81         1.02 o
  -4   4  15        160.67        147.58         6.40 o
  -3   4  15         93.66         80.09         2.37 o
  -2   4  15          9.91         13.63         0.78 o
  -1   4  15         74.92         70.86         3.57 o
   0   4  15         48.60         46.94         2.51 o
   1   4  15         42.91         41.85         3.10 o
   2   4  15        144.32        157.22         7.34 o
   3   4  15          8.94          8.17         2.02 o
   4   4  15        104.78        113.07         7.65 o
   5   4  15         34.82         31.85         1.44 o
   6   4  15         45.03         44.29         3.74 o
   7   4  15         19.38         16.94         2.60 o
  -8   5  15         74.36         74.96         3.16 o
  -7   5  15         86.04         92.15         2.61 o
  -6   5  15          0.24         -1.01         0.67 o
  -5   5  15          0.00          0.19         0.60 o
  -4   5  15          0.03         -0.80         0.53 o
  -3   5  15         39.48         35.18         2.55 o
  -2   5  15         14.98         17.51         2.20 o
  -1   5  15         50.38         57.44         3.33 o
   0   5  15        349.41        364.85        13.61 o
   1   5  15        268.35        269.72         6.32 o
   2   5  15         12.23         12.90         1.25 o
   3   5  15        104.93        102.28         8.15 o
   4   5  15          1.74          0.45         1.10 o
   5   5  15         36.80         33.96         2.33 o
  -5   6  15          0.68          0.02         1.08 o
  -4   6  15         11.09         10.16         1.21 o
  -3   6  15          0.17          0.78         3.93 o
  -2   6  15          3.45          2.10         1.55 o
  -1   6  15          0.05          1.85         1.05 o
   0   6  15          4.16          7.60         1.93 o
   1   6  15         26.56         31.59         1.65 o
   2   6  15         10.69          8.35         1.12 o
   3   6  15         34.64         36.14         5.48 o
 -11   0  16         25.95         22.94         3.86 o
 -10   0  16         58.27         52.11         5.04 o
  -9   0  16        317.10        324.76        14.82 o
  -8   0  16         14.62         11.95         1.90 o
  -7   0  16         75.68         67.13         6.69 o
  -6   0  16         42.65         33.22         3.10 o
  -5   0  16         10.82         14.44         1.35 o
  -4   0  16        292.25        292.65        19.57 o
  -3   0  16         28.29         37.86         3.03 o
  -2   0  16         67.55         64.34         5.84 o
  -1   0  16       1609.91       1592.52       101.60 o
   0   0  16        465.03        455.31        24.51 o
   1   0  16        199.03        173.44         8.20 o
   2   0  16         30.17         26.68         3.80 o
   3   0  16         93.97         65.24         2.09 o
   4   0  16        241.07        261.78         5.17 o
   5   0  16        487.82        433.86        15.62 o
   6   0  16        237.20        221.24         6.79 o
   7   0  16         47.54         34.94         1.81 o
   8   0  16         11.67         10.55         1.22 o
 -11   1  16         19.63         20.83         2.73 o
 -10   1  16          3.11          4.28         1.19 o
  -9   1  16         12.27         12.28         1.53 o
  -8   1  16        101.95         94.59         5.20 o
  -7   1  16          2.60         -0.30         0.82 o
  -6   1  16        314.60        302.87         9.32 o
  -5   1  16          0.06          0.86         0.43 o
  -4   1  16         51.16         51.09         2.47 o
  -3   1  16        217.85        217.22         9.41 o
  -2   1  16        428.52        407.49        20.43 o
  -1   1  16        322.78        313.00        13.10 o
   0   1  16        202.82        190.17         8.64 o
   1   1  16        130.99        127.43         4.95 o
   2   1  16        188.52        157.65         4.24 o
   3   1  16         78.35         56.02         2.71 o
   4   1  16        115.95         96.49         3.22 o
   5   1  16          2.90          2.56         0.45 o
   6   1  16          0.85         -0.12         0.48 o
   7   1  16          2.09          1.89         0.52 o
   8   1  16         29.20         33.32         1.23 o
 -10   2  16         73.29         75.09         3.49 o
  -9   2  16         13.48          9.66         1.29 o
  -8   2  16          3.80         10.99         3.83 o
  -7   2  16         14.07         11.85         1.27 o
  -6   2  16          1.89          1.70         0.67 o
  -5   2  16        209.76        192.63         6.24 o
  -4   2  16         99.87         89.43         2.91 o
  -3   2  16         55.58         57.05         2.40 o
  -2   2  16          6.69          8.49         0.45 o
  -1   2  16        291.94        290.74        11.47 o
   0   2  16         79.40         74.21         2.53 o
   1   2  16        409.20        404.73        15.41 o
   2   2  16        132.53        129.05         5.34 o
   3   2  16         13.35          5.39         0.91 o
   4   2  16          1.92          2.39         0.49 o
   5   2  16          0.05         -0.54         0.49 o
   6   2  16        127.95        110.65         3.41 o
   7   2  16        104.02        111.20         4.69 o
   8   2  16         29.25         25.72         1.82 o
 -10   3  16          0.71          1.61         1.54 o
  -9   3  16         35.96         31.08         2.42 o
  -8   3  16          0.15          0.40         1.45 o
  -7   3  16         59.56         57.42         2.94 o
  -6   3  16         18.19         20.01         1.87 o
  -5   3  16        216.66        203.99         6.02 o
  -4   3  16         83.90         72.15         2.75 o
  -3   3  16         25.00         16.30         0.71 o
  -2   3  16          5.49          5.93         0.89 o
  -1   3  16         47.35         51.67         3.02 o
   0   3  16        721.86        752.28        39.42 o
   1   3  16        228.44        220.77        13.79 o
   2   3  16        604.01        614.54        32.41 o
   3   3  16          3.58          1.83         0.75 o
   4   3  16         47.32         46.12         1.76 o
   5   3  16         82.95         78.39         2.28 o
   6   3  16          8.42         12.90         1.69 o
   7   3  16         22.87         16.37         2.14 o
  -9   4  16          0.14         -1.22         1.11 o
  -8   4  16          7.54          4.36         0.80 o
  -7   4  16          2.17          2.69         0.75 o
  -6   4  16          0.88          2.88         0.79 o
  -5   4  16          0.02          0.68         0.91 o
  -4   4  16         19.70         14.26         1.08 o
  -3   4  16          3.71          5.15         0.47 o
  -2   4  16          7.32          6.57         0.66 o
  -1   4  16         70.33         78.87         3.95 o
   0   4  16          0.73          6.42         0.69 o
   1   4  16         22.20         23.21         3.19 o
   2   4  16          5.44          7.64         2.36 o
   3   4  16          0.53         -0.05         1.11 o
   4   4  16         10.20          9.09         0.94 o
   5   4  16         14.85         17.65         1.43 o
   6   4  16         53.74         57.99         4.96 o
  -7   5  16          3.43          2.63         0.79 o
  -6   5  16         11.09         14.61         1.18 o
  -5   5  16         53.57         57.49         1.80 o
  -4   5  16          0.04         -0.17         0.50 o
  -3   5  16          0.37         -1.14         0.76 o
  -2   5  16         22.68         16.46         1.03 o
  -1   5  16         86.36         94.65         4.33 o
   0   5  16         55.81         84.72         5.45 o
   1   5  16         85.14         90.73         7.35 o
   2   5  16          1.37          0.53         0.96 o
   3   5  16          2.32          2.70         1.00 o
   4   5  16          0.98          0.98         0.98 o
  -4   6  16          4.48          1.80         1.43 o
  -3   6  16          1.96          1.74         1.23 o
  -2   6  16         20.51         15.56         1.35 o
  -1   6  16        202.17        227.49        17.93 o
   0   6  16         89.47        105.35         2.73 o
   1   6  16         10.26         13.06         1.81 o
 -10   1  17         62.18         76.49         3.82 o
  -9   1  17         28.24         25.26         2.27 o
  -8   1  17         10.96         17.51         2.88 o
  -7   1  17         42.93         36.50         2.95 o
  -6   1  17        393.69        365.48        11.13 o
  -5   1  17        551.43        517.00        18.16 o
  -4   1  17        123.89        136.42         6.85 o
  -3   1  17         66.39         64.59         2.49 o
  -2   1  17         16.47         20.89         2.00 o
  -1   1  17        199.19        184.11         7.71 o
   0   1  17        142.59        142.83         6.22 o
   1   1  17       1153.99       1142.71        35.88 o
   2   1  17         98.76        102.86         4.00 o
   3   1  17         16.09         14.51         0.72 o
   4   1  17        128.49        138.63         2.43 o
   5   1  17        134.59        159.22         3.16 o
   6   1  17          1.06          3.19         0.54 o
   7   1  17         71.09         71.20         3.20 o
   8   1  17          7.86          9.74         0.88 o
 -10   2  17         44.39         45.53         2.79 o
  -9   2  17         23.73         25.28         2.18 o
  -8   2  17         15.05         11.28         1.69 o
  -7   2  17          2.46          4.56         2.31 o
  -6   2  17        133.39        132.31         4.60 o
  -5   2  17        362.32        343.50        12.16 o
  -4   2  17         17.12         14.28         0.89 o
  -3   2  17         17.48         17.95         1.28 o
  -2   2  17        516.04        492.61        19.81 o
  -1   2  17        278.18        296.74        12.22 o
   0   2  17       1278.15       1263.55        45.34 o
   1   2  17         18.02         15.47         1.35 o
   2   2  17        128.02        107.98         5.02 o
   3   2  17          0.00         -0.64         0.43 o
   4   2  17          2.14         -0.80         0.53 o
   5   2  17         58.21         56.08         1.66 o
   6   2  17         65.79         57.64         1.64 o
   7   2  17          0.90          0.79         0.73 o
  -9   3  17          0.01         -1.87         1.25 o
  -8   3  17          4.64          2.75         1.53 o
  -7   3  17         25.44         29.96         2.43 o
  -6   3  17         64.72         79.33         3.77 o
  -5   3  17          7.64          8.86         1.48 o
  -4   3  17          0.09          2.64         1.10 o
  -3   3  17          2.12          0.61         0.73 o
  -2   3  17         12.66         14.53         1.44 o
  -1   3  17         12.65         22.85         1.50 o
   0   3  17        153.41        179.01         9.60 o
   1   3  17         58.24         66.55         6.29 o
   2   3  17          1.31         -0.25         0.74 o
   3   3  17          6.36          3.74         0.65 o
   4   3  17          5.62          6.13         1.00 o
   5   3  17          6.42          4.65         0.90 o
   6   3  17         10.17          7.64         1.33 o
  -8   4  17         30.64         30.05         1.41 o
  -7   4  17        105.99        116.90         3.64 o
  -6   4  17          7.11          9.76         0.98 o
  -5   4  17         31.77         33.91         1.60 o
  -4   4  17         39.27         43.47         2.64 o
  -3   4  17        104.62        115.95         5.45 o
  -2   4  17        164.88        172.07        10.04 o
  -1   4  17        867.94        961.52        42.90 o
   0   4  17        257.50        252.27        13.55 o
   1   4  17         10.41         11.65         2.99 o
   2   4  17         13.54          9.98         1.63 o
   3   4  17          3.06          3.84         1.13 o
   4   4  17          0.43          0.26         0.93 o
   5   4  17         74.80         70.52         3.12 o
  -6   5  17        173.19        181.27        11.48 o
  -5   5  17         84.67         75.10         6.24 o
  -4   5  17          1.28          1.95         1.13 o
  -3   5  17         21.21         18.87         1.11 o
  -2   5  17          8.47          6.25         1.30 o
  -1   5  17         18.17         29.50         3.68 o
   0   5  17        286.48        312.98        15.25 o
   1   5  17          3.08          4.48         1.44 o
   2   5  17         47.74         51.56         3.88 o
   3   5  17         16.65         18.12         1.20 o
 -10   0  18         66.01         73.85         2.16 o
  -9   0  18         15.52         13.87         1.22 o
  -8   0  18         27.52         34.43         3.31 o
  -7   0  18        554.96        563.11        33.86 o
  -6   0  18        286.28        290.53        13.26 o
  -5   0  18         52.64         53.37         3.31 o
  -4   0  18        163.79        157.41         5.19 o
  -3   0  18        393.76        378.33        20.26 o
  -2   0  18         39.11         42.84         6.14 o
  -1   0  18       2790.85       2771.49       154.23 o
   0   0  18        343.96        340.50        19.54 o
   1   0  18         38.42         24.07         2.01 o
   2   0  18          2.42          0.01         0.62 o
   3   0  18          0.02          0.85         0.66 o
   4   0  18        109.25        106.23         3.61 o
   5   0  18        198.55        210.59         6.71 o
   6   0  18          1.63          3.12         1.58 o
   7   0  18         63.97         71.76         2.73 o
 -10   1  18         11.41         19.81         2.47 o
  -9   1  18         11.63         13.53         2.18 o
  -8   1  18          8.32         16.81         3.58 o
  -7   1  18          5.87          5.51         0.70 o
  -6   1  18        127.68        117.70         6.01 o
  -5   1  18         28.92         28.98         2.38 o
  -4   1  18          1.61          0.81         0.50 o
  -3   1  18          8.49          9.24         0.66 o
  -2   1  18         72.57         70.98         4.17 o
  -1   1  18        135.96        148.60         6.83 o
   0   1  18        613.85        611.21        21.44 o
   1   1  18          1.60         -0.28         0.45 o
   2   1  18        235.17        259.54         9.11 o
   3   1  18         52.78         54.06         2.29 o
   4   1  18          3.42          7.28         0.71 o
   5   1  18         40.55         32.73         1.62 o
   6   1  18         12.41         12.40         0.87 o
   7   1  18          5.31          6.26         0.94 o
  -9   2  18         16.48         20.13         2.92 o
  -8   2  18         86.92         80.43         5.95 o
  -7   2  18         17.16         17.57         2.42 o
  -6   2  18         48.17         56.59         3.00 o
  -5   2  18          8.68         10.68         1.83 o
  -4   2  18         70.64         66.29         3.02 o
  -3   2  18          0.56          0.80         0.59 o
  -2   2  18        540.48        525.86        19.62 o
  -1   2  18         49.38         54.25         3.25 o
   0   2  18         57.99         55.01         2.20 o
   1   2  18         11.18         12.30         0.51 o
   2   2  18         11.40          7.43         0.46 o
   3   2  18         36.78         37.63         1.87 o
   4   2  18         28.09         19.43         1.74 o
   5   2  18         21.03         18.19         0.80 o
   6   2  18          4.93          5.96         0.68 o
  -9   3  18          0.36         -0.62         1.07 o
  -8   3  18          9.87          7.65         1.62 o
  -7   3  18         88.73         76.04         3.77 o
  -6   3  18        359.35        353.00        12.88 o
  -5   3  18          5.38          9.75         2.13 o
  -4   3  18         91.24         87.86         3.75 o
  -3   3  18         26.41         23.71         1.91 o
  -2   3  18          0.94          2.06         0.73 o
  -1   3  18        307.92        323.36        18.48 o
   0   3  18        105.77        102.55         4.73 o
   1   3  18          0.18          0.71         1.06 o
   2   3  18         12.61         14.35         1.55 o
   3   3  18          5.93          5.50         0.77 o
   4   3  18        128.66        143.92         5.73 o
   5   3  18          4.66          4.99         1.34 o
   6   3  18         19.56         12.99         1.91 o
  -7   4  18          4.13          4.42         1.38 o
  -6   4  18          8.55         13.20         2.61 o
  -5   4  18          3.06          1.47         1.01 o
  -4   4  18          0.06          0.58         1.70 o
  -3   4  18          2.55          0.33         1.64 o
  -2   4  18         17.83         20.20         3.82 o
  -1   4  18         12.11         21.98         4.96 o
   0   4  18         71.78         72.58         4.36 o
   1   4  18         24.37         28.41         2.65 o
   2   4  18          5.28          7.02         1.28 o
   3   4  18          0.96          0.86         0.93 o
   4   4  18          7.59          7.11         1.10 o
  -5   5  18         12.30         10.44         0.97 o
  -4   5  18          0.01          1.00         1.04 o
  -3   5  18          3.32          6.15         1.11 o
  -2   5  18          0.71          1.39         1.94 o
  -1   5  18          5.40          7.62         1.52 o
   0   5  18         75.49         95.60         6.00 o
   1   5  18          0.25          3.68         1.16 o
   2   5  18         31.02         36.98         3.73 o
  -9   1  19          1.16         -0.69         0.84 o
  -8   1  19         43.68         45.42         3.22 o
  -7   1  19        155.68        146.12         7.64 o
  -6   1  19         37.55         53.40         3.62 o
  -5   1  19         20.20         16.03         1.72 o
  -4   1  19         59.74         62.49         2.72 o
  -3   1  19          8.99          7.08         0.54 o
  -2   1  19          0.33          0.76         0.52 o
  -1   1  19        189.63        179.94         5.98 o
   0   1  19          0.08         -1.00         0.67 o
   1   1  19        107.90         93.18         2.07 o
   2   1  19          4.66          4.68         0.53 o
   3   1  19         10.32         10.60         0.70 o
   4   1  19         17.28         16.54         0.93 o
   5   1  19          7.36          7.85         0.71 o
   6   1  19          4.02          1.49         0.71 o
  -9   2  19          7.34          7.67         1.61 o
  -8   2  19        109.08        111.68         7.63 o
  -7   2  19          3.18          3.90         0.76 o
  -6   2  19         20.53         19.83         1.32 o
  -5   2  19        175.95        171.33         6.57 o
  -4   2  19        124.84        118.39         5.34 o
  -3   2  19          1.35          1.06         0.86 o
  -2   2  19        176.99        169.17         6.85 o
  -1   2  19         83.23         81.29         3.92 o
   0   2  19         23.37         21.77         0.74 o
   1   2  19         28.95         19.59         0.87 o
   2   2  19         37.01         40.62         2.59 o
   3   2  19         45.46         39.48         2.31 o
   4   2  19         90.40         91.97         3.78 o
   5   2  19          1.60          0.58         0.67 o
   6   2  19         14.72         13.94         1.65 o
  -8   3  19          5.42          3.63         1.12 o
  -7   3  19          0.85         -0.14         0.73 o
  -6   3  19          1.44          0.92         0.70 o
  -5   3  19          0.36         -0.42         0.71 o
  -4   3  19          0.78          0.75         0.85 o
  -3   3  19          0.30          1.29         1.05 o
  -2   3  19          0.30          0.46         0.79 o
  -1   3  19          3.70          2.59         0.68 o
   0   3  19         18.43         19.93         1.80 o
   1   3  19         47.53         61.04         4.02 o
   2   3  19          5.41          4.54         0.91 o
   3   3  19          3.70          5.63         0.83 o
   4   3  19          3.64          4.88         0.93 o
   5   3  19          1.90          0.60         0.86 o
  -6   4  19         35.69         30.59         2.72 o
  -5   4  19          3.25          3.21         0.76 o
  -4   4  19          8.52          6.00         1.23 o
  -3   4  19         76.71         80.38         6.35 o
  -2   4  19         24.96         15.96         1.70 o
  -1   4  19         32.48         30.00         2.62 o
   0   4  19         66.68         74.05         4.86 o
   1   4  19         10.45         25.45         2.82 o
   2   4  19          6.16          7.72         0.85 o
   3   4  19          8.91         12.83         2.75 o
  -3   5  19          7.66         10.54         1.09 o
  -2   5  19         20.17         16.45         2.04 o
  -1   5  19         11.06          7.14         1.89 o
   0   5  19          4.24         11.96         3.00 o
  -9   0  20         34.19         30.44         2.46 o
  -8   0  20         30.67         41.40         4.06 o
  -7   0  20         41.65         64.51         5.88 o
  -6   0  20        480.39        477.36        37.39 o
  -5   0  20          0.40         -0.34         0.90 o
  -4   0  20         56.35         51.42         3.96 o
  -3   0  20          6.81          6.62         1.02 o
  -2   0  20        140.50        125.88         7.09 o
  -1   0  20        268.16        256.06        10.05 o
   0   0  20          0.02          0.76         1.10 o
   1   0  20          0.29          0.18         0.65 o
   2   0  20         48.72         44.37         1.84 o
   3   0  20          9.73          6.42         0.95 o
   4   0  20          7.27         11.28         1.46 o
   5   0  20         68.82         78.67         4.21 o
  -8   1  20        105.78        105.81         8.38 o
  -7   1  20         98.99        112.59         8.05 o
  -6   1  20          2.13          2.97         1.20 o
  -5   1  20          3.55          2.17         1.04 o
  -4   1  20          9.56          7.38         0.59 o
  -3   1  20         45.08         44.12         2.10 o
  -2   1  20          0.38         -0.30         0.45 o
  -1   1  20          1.08          2.20         0.69 o
   0   1  20         67.13         65.63         1.54 o
   1   1  20          1.06         -0.01         0.73 o
   2   1  20         58.47         49.80         1.50 o
   3   1  20         46.98         36.92         2.10 o
   4   1  20          0.02         -1.03         0.69 o
   5   1  20          4.76          5.75         0.94 o
  -8   2  20          0.78          0.15         0.95 o
  -7   2  20         24.73         15.06         1.23 o
  -6   2  20          1.98         -0.56         0.77 o
  -5   2  20          1.22          4.19         1.97 o
  -4   2  20         19.80         17.98         2.17 o
  -3   2  20         57.77         55.77         2.74 o
  -2   2  20          0.01          0.19         0.61 o
  -1   2  20         17.36         14.14         1.59 o
   0   2  20         41.32         39.81         2.11 o
   1   2  20          6.71          6.31         0.75 o
   2   2  20          0.44          0.08         0.62 o
   3   2  20          1.96          1.15         1.21 o
   4   2  20          0.92          0.24         0.91 o
   5   2  20          1.20          0.35         0.71 o
  -7   3  20          0.39         -1.29         0.86 o
  -6   3  20          4.37          7.22         0.86 o
  -5   3  20          1.68         -0.19         0.74 o
  -4   3  20          1.05          0.71         0.88 o
  -3   3  20          0.02         -0.51         0.57 o
  -2   3  20         15.62         12.05         1.43 o
  -1   3  20          2.87          2.77         0.75 o
   0   3  20         47.24         38.20         2.99 o
   1   3  20         26.32         31.33         2.39 o
   2   3  20         12.61         14.64         0.95 o
   3   3  20          2.82          1.80         1.09 o
   4   3  20          8.98          5.21         1.03 o
  -5   4  20         19.24         21.59         2.79 o
  -4   4  20          3.33          5.58         1.65 o
  -3   4  20         33.21         37.88         4.77 o
  -2   4  20          0.69         -1.35         0.90 o
  -1   4  20          0.01         -0.08         0.85 o
   0   4  20        114.80        151.40         9.70 o
   1   4  20         52.83         67.71         4.00 o
   2   4  20          5.17          8.18         1.09 o
  -8   1  21         25.09         26.61         2.13 o
  -7   1  21          3.77          2.41         0.86 o
  -6   1  21          5.81          7.47         1.37 o
  -5   1  21         25.17         24.49         1.92 o
  -4   1  21         48.01         51.66         3.56 o
  -3   1  21         21.79         21.97         1.46 o
  -2   1  21         17.28         21.22         1.50 o
  -1   1  21          0.05          0.41         1.02 o
   0   1  21         20.59         19.54         1.38 o
   1   1  21         13.56         12.27         0.68 o
   2   1  21          6.20          1.61         0.60 o
   3   1  21          4.15          1.53         0.70 o
   4   1  21          0.14         -1.10         0.73 o
  -7   2  21          1.67         -0.02         0.92 o
  -6   2  21         29.91         21.36         1.07 o
  -5   2  21          0.03         -0.76         0.75 o
  -4   2  21         25.13         28.83         2.73 o
  -3   2  21         15.26         17.16         0.95 o
  -2   2  21          3.83          3.02         0.66 o
  -1   2  21        102.41        109.00         3.87 o
   0   2  21          7.48          7.65         0.88 o
   1   2  21         40.92         40.13         3.61 o
   2   2  21          0.09          0.42         1.17 o
   3   2  21          5.51          3.29         1.41 o
   4   2  21         21.33         20.83         4.41 o
  -6   3  21         13.17         14.25         1.53 o
  -5   3  21         16.85         23.86         3.82 o
  -4   3  21          3.41          3.15         0.87 o
  -3   3  21         11.47          9.51         2.08 o
  -2   3  21         10.91          6.12         1.80 o
  -1   3  21          5.73          3.89         0.92 o
   0   3  21         93.22         95.89         6.64 o
   1   3  21         22.28         27.85         2.99 o
   2   3  21          1.26          3.59         1.46 o
   3   3  21          7.21          6.62         1.52 o
  -3   4  21         16.82         17.67         1.07 o
  -2   4  21          8.78          8.20         2.41 o
  -1   4  21          1.46          7.23         3.29 o
   0   4  21          4.03          2.24         1.66 o
  -7   0  22         13.40         22.44         3.04 o
  -6   0  22         38.43         47.58         5.36 o
  -5   0  22         37.66         39.77         5.27 o
  -4   0  22        127.08        130.96        11.70 o
  -3   0  22         94.84         97.50         5.59 o
  -2   0  22         16.09         11.79         1.12 o
  -1   0  22          9.63         11.94         1.04 o
   0   0  22         58.96         53.52         4.47 o
   1   0  22          1.55         -0.35         1.50 o
   2   0  22         18.45         13.85         1.15 o
   3   0  22         96.31        114.56         7.95 o
  -7   1  22          2.60          1.90         0.87 o
  -6   1  22          7.09          4.82         0.84 o
  -5   1  22         17.76         18.16         1.29 o
  -4   1  22          4.09          6.42         0.89 o
  -3   1  22          3.73          5.75         0.78 o
  -2   1  22        113.77        133.66         6.58 o
  -1   1  22          6.80          6.58         1.18 o
   0   1  22         12.42         11.53         0.69 o
   1   1  22          0.00          0.93         0.64 o
   2   1  22          9.23          7.81         0.72 o
   3   1  22          0.38         -0.49         1.04 o
  -6   2  22          4.21          5.67         0.96 o
  -5   2  22         10.86         16.71         2.33 o
  -4   2  22          9.23          8.51         0.96 o
  -3   2  22         96.14         89.22         3.91 o
  -2   2  22         79.35         76.27         5.24 o
  -1   2  22          0.87          1.16         1.41 o
   0   2  22         73.89         75.42         7.93 o
   1   2  22          4.30          3.92         1.28 o
   2   2  22         38.10         54.09         1.56 o
  -4   3  22          8.94          3.29         1.01 o
  -3   3  22         53.39         68.81        11.06 o
  -2   3  22          1.81          1.40         0.87 o
  -1   3  22         34.18         35.09         3.67 o
   0   3  22          3.94          6.84         1.33 o
   1   3  22        138.15        160.22         8.03 o
  -5   1  23          7.62          5.74         0.93 o
  -4   1  23          1.13          3.26         1.25 o
  -3   1  23          0.14          2.54         0.86 o
  -2   1  23         52.86         56.67         1.60 o
  -1   1  23         36.87         35.20         1.91 o
   0   1  23          0.18         -0.61         0.86 o
   1   1  23        152.58        161.13         8.93 o
   2   1  23         19.37         19.28         2.50 o
  -4   2  23          0.09          0.30         1.29 o
  -3   2  23          2.35          1.63         1.10 o
  -2   2  23         11.98          7.81         1.72 o
  -1   2  23          0.25         -0.35         1.04 o
   0   2  23         23.78         17.58         3.90 o
  -3   0  24          6.46          5.66         2.40 o
  -2   0  24         96.05         99.87         3.78 o
  -1   0  24          7.18          8.16         1.31 o
  -2   1  24          1.93          0.57         1.34 o
                                                
